# Supplementary material for: Gene expression and functional deficits underlie TREM2-knockout microglia responses in human models of Alzheimer’s disease
Source: Nat Commun. 2020 Oct 23;11:5370. doi: 10.1038/s41467-020-19227-5 (PMC7584603; doi:10.1038/s41467-020-19227-5)
Supplement: Supplementary file 6 — Supplementary Data 1 [file 41467_2020_19227_MOESM6_ESM.xlsx]

## Sheet: Supplementary_Table_1_WTvsKO
Gene	baseMean	log2FoldChange	lfcSE	stat	pvalue	padj	log10	signed
AC010323.1	24.0439	4.87097	2.83732	1.71675	0.0860247	0.22435	0.649073	0.649073
PPIL1	8.99344	3.95579	2.43945	1.62159	0.104891	0.256361	0.591148	0.591148
AC011511.4	60.4459	3.60321	2.27626	1.58295	0.113432	0.271542	0.566163	0.566163
KNDC1	13.0244	2.84353	0.582899	4.87825	1.07031e-06	1.72442e-05	4.76336	4.76336
CDH20	11.9944	2.69773	0.942901	2.86109	0.00422184	0.0217457	1.66263	1.66263
OR9A4	16.3888	2.6447	0.687576	3.84642	0.000119858	0.00109532	2.96046	2.96046
MGAM2	25.9176	2.64312	0.326796	8.08798	6.06612e-16	4.29621e-14	13.3669	13.3669
FCER1A	2953.95	2.25037	0.374121	6.01507	1.79813e-09	4.97983e-08	7.30279	7.30279
XKR9	6.05536	2.20577	0.619999	3.55771	0.000374106	0.00287732	2.54101	2.54101
AC008758.5	5.24107	2.06936	1.44339	1.43368	0.151664	0.331085	0.48006	0.48006
RARRES2	12.581	2.05733	0.879618	2.33889	0.0193412	0.0743995	1.12843	1.12843
MYBPC3	26.1631	1.94703	1.34953	1.44274	0.149093	0.327522	0.484759	0.484759
TMTC2	35.1613	1.93343	0.713288	2.7106	0.00671624	0.0319633	1.49535	1.49535
CAGE1	6.151	1.90944	0.755237	2.52827	0.0114627	0.049279	1.30734	1.30734
STXBP6	9.06675	1.90922	0.526579	3.62571	0.000288165	0.00233103	2.63245	2.63245
PCBP4	70.2792	1.90547	0.269734	7.06425	1.6148e-12	7.31937e-11	10.1355	10.1355
PDLIM1	9.63858	1.82305	0.769921	2.36784	0.0178921	0.0700336	1.15469	1.15469
GMEB2	78.2856	1.78093	1.11713	1.59421	0.110889	0.267305	0.572993	0.572993
FAM149A	635.387	1.73102	0.377836	4.58141	4.61852e-06	6.38238e-05	4.19502	4.19502
DRD4	5.37644	1.70654	0.881581	1.93577	0.0528954	0.157977	0.801405	0.801405
PNO1	11.9797	1.69461	0.531026	3.1912	0.00141684	0.0088621	2.05246	2.05246
AC135050.2	11.0149	1.68777	0.71432	2.36276	0.0181394	0.0707774	1.15011	1.15011
CKMT2	5.35278	1.6867	0.665923	2.53287	0.0113133	0.0487291	1.31221	1.31221
LTC4S	262.233	1.67705	0.186287	9.00253	2.20576e-19	2.32511e-17	16.6336	16.6336
GATA4	5.44427	1.66904	0.751095	2.22214	0.0262736	0.0941226	1.02631	1.02631
F13A1	8.64119	1.66853	0.810436	2.0588	0.0395131	0.127383	0.89489	0.89489
ODAPH	5.45139	1.63425	0.699743	2.33551	0.0195169	0.0749056	1.12549	1.12549
DDX58	15.5246	1.62736	1.79994	0.90412	0.365932	0.589008	0.229878	0.229878
SAMD9	42.9586	1.61937	2.09987	0.771177	0.440602	0.659182	0.180994	0.180994
TPPP2	7.26647	1.60349	0.716129	2.23911	0.0251487	0.0910226	1.04085	1.04085
AC055839.2	116.246	1.59613	0.25909	6.16054	7.24973e-10	2.15715e-08	7.66612	7.66612
ZNF536	5.60317	1.59292	0.632013	2.52039	0.0117225	0.0501426	1.29979	1.29979
AQP6	93.6514	1.58843	0.227334	6.9872	2.80436e-12	1.22616e-10	9.91145	9.91145
ADRB1	138.989	1.58723	0.301542	5.2637	1.41187e-07	2.74657e-06	5.56121	5.56121
TEX14	7.61045	1.57719	0.739171	2.13373	0.0328647	0.111612	0.952289	0.952289
MSS51	23.7542	1.56634	0.767595	2.04059	0.041292	0.131867	0.879865	0.879865
AMIGO3	53.5421	1.55597	0.476287	3.26688	0.00108741	0.00706818	2.15069	2.15069
AC253536.7	21.439	1.52855	0.86075	1.77584	0.0757593	0.20444	0.689433	0.689433
SYT5	20.7401	1.50799	0.379427	3.97438	7.05624e-05	0.000696305	3.1572	3.1572
ADAMTSL5	21.4873	1.47053	0.527914	2.78555	0.00534367	0.0263846	1.57865	1.57865
QRFP	29.8187	1.46926	0.308126	4.76836	1.85735e-06	2.80624e-05	4.55187	4.55187
PANK3	8.75156	1.46734	0.617621	2.3758	0.0175109	0.0689385	1.16154	1.16154
LIMCH1	5.29509	1.46654	0.788338	1.86029	0.0628445	0.179078	0.746958	0.746958
INSC	18.6867	1.46039	0.409134	3.56948	0.000357693	0.00278358	2.5554	2.5554
ELF3	13.5734	1.43515	0.458419	3.13064	0.00174425	0.0105088	1.97845	1.97845
AC005832.4	15.6469	1.42578	0.85229	1.67288	0.0943516	0.238975	0.621648	0.621648
BFSP2	9.42989	1.41265	0.477577	2.95796	0.00309683	0.0169528	1.77076	1.77076
AL024498.2	6.67219	1.40607	0.873081	1.61047	0.107295	0.260722	0.583823	0.583823
ABCA10	28.1317	1.40515	0.465309	3.01982	0.00252926	0.0143065	1.84447	1.84447
TUBB3	7.15361	1.40418	0.639571	2.19551	0.0281273	0.099061	1.0041	1.0041
SLC39A5	5.36658	1.38826	0.671206	2.06831	0.0386112	0.125159	0.902538	0.902538
ADAM19	1109.08	1.38693	0.184415	7.52068	5.44938e-14	3.02451e-12	11.5193	11.5193
FUT7	2148.03	1.37325	0.432086	3.17819	0.00148195	0.00917383	2.03745	2.03745
MCEMP1	189.571	1.37112	0.137477	9.97349	1.99107e-23	3.262e-21	20.4865	20.4865
HIC2	41.3477	1.35922	1.46208	0.929651	0.352552	0.575096	0.24026	0.24026
FUNDC1	6.45776	1.34948	1.13796	1.18588	0.235671	0.445709	0.350948	0.350948
LYPD3	6.69996	1.34554	0.684098	1.96689	0.0491959	0.149389	0.82568	0.82568
CHADL	14.179	1.34546	0.480489	2.80019	0.00510732	0.0254021	1.59513	1.59513
CCDC60	7.77531	1.34379	0.550611	2.44054	0.0146654	0.060056	1.22144	1.22144
KIAA1522	100.372	1.33159	1.39701	0.95317	0.340504	0.562939	0.249539	0.249539
CGNL1	7.08243	1.3251	0.840902	1.5758	0.115071	0.273946	0.562334	0.562334
FAM177B	173.555	1.32272	0.164867	8.02296	1.0323e-15	7.23567e-14	13.1405	13.1405
ECM2	7.19427	1.3208	0.728315	1.8135	0.0697545	0.192476	0.715623	0.715623
AL139260.3	40.7008	1.3182	1.08687	1.21284	0.225192	0.433366	0.363145	0.363145
RIMS3	5.19501	1.31274	3.00295	0.43715	0.662003	0.819853	0.0862642	0.0862642
MEFV	634.378	1.30916	0.160865	8.13823	4.01111e-16	2.90123e-14	13.5374	13.5374
ST14	36.5644	1.30699	0.344795	3.79063	0.000150267	0.00133464	2.87464	2.87464
CARD10	12.166	1.30282	0.574975	2.26588	0.0234589	0.0864718	1.06313	1.06313
SERPINA1	2962.75	1.30101	0.0552862	23.5323	1.90679e-122	8.64283e-119	118.063	118.063
TMEM92	192.05	1.29967	0.398488	3.2615	0.00110823	0.00717607	2.14411	2.14411
C10orf67	7.57656	1.28592	0.506713	2.53778	0.0111559	0.0481735	1.31719	1.31719
NLRP1	2009.47	1.27377	0.151017	8.43457	3.3241e-17	2.69054e-15	14.5702	14.5702
TACSTD2	1827.69	1.26555	0.149328	8.47501	2.35053e-17	1.94894e-15	14.7102	14.7102
ANO9	59.9548	1.25186	0.270296	4.63144	3.63134e-06	5.15438e-05	4.28782	4.28782
TNFRSF13C	573.215	1.23938	0.210391	5.89085	3.84209e-09	1.00664e-07	6.99713	6.99713
RASGEF1C	15.2094	1.23381	0.694278	1.77711	0.0755494	0.203955	0.690466	0.690466
SSC5D	13.5201	1.22648	0.613087	2.0005	0.0454466	0.141124	0.850398	0.850398
SLC2A14	15.8379	1.20972	0.513035	2.35796	0.0183757	0.0714535	1.14598	1.14598
CDKN1C	214.114	1.20691	0.114843	10.5093	7.831e-26	1.52123e-23	22.8178	22.8178
C6orf223	8.26739	1.20414	0.597481	2.01537	0.0438662	0.137188	0.862685	0.862685
AL928654.3	5.26676	1.1984	0.807138	1.48476	0.137608	0.309947	0.508713	0.508713
SLC12A3	234.031	1.19499	0.178321	6.70137	2.0647e-11	7.82055e-10	9.10676	9.10676
RDH8	6.46214	1.1929	0.623605	1.9129	0.0557607	0.16373	0.785871	0.785871
HSH2D	115.676	1.18647	0.19754	6.0062	1.89918e-09	5.23836e-08	7.28081	7.28081
Z84492.2	8.36925	1.18139	0.943511	1.25212	0.210527	0.413949	0.383053	0.383053
SLC18A2	7781.93	1.1784	0.272154	4.32992	1.49167e-05	0.000179026	3.74708	3.74708
CCDC68	33.9859	1.17737	0.476048	2.47322	0.0133903	0.055836	1.25309	1.25309
SPNS3	60.2475	1.17621	0.257489	4.568	4.92403e-06	6.71584e-05	4.1729	4.1729
IL9R	39.8746	1.16605	0.40148	2.90438	0.00367986	0.0194099	1.71198	1.71198
GPR160	249.267	1.15756	0.208662	5.54753	2.8973e-08	6.49053e-07	6.18772	6.18772
C2orf83	12.3472	1.15297	0.576796	1.99892	0.0456173	0.141555	0.849074	0.849074
MEP1B	9.26718	1.15135	0.567576	2.02854	0.0425048	0.134354	0.87175	0.87175
C16orf74	5.30654	1.15111	0.760065	1.51449	0.129902	0.297776	0.526111	0.526111
RHD	19.4862	1.14718	0.423563	2.7084	0.00676082	0.0320997	1.4935	1.4935
ZBTB42	5.42513	1.13798	1.13636	1.00143	0.316621	0.539052	0.26837	0.26837
IFFO2	9.72351	1.12789	0.805447	1.40032	0.161416	0.345333	0.461761	0.461761
MGAM	429.728	1.12751	0.259446	4.34584	1.38745e-05	0.000168452	3.77352	3.77352
CD200R1	21.9934	1.12661	0.439442	2.56373	0.0103553	0.0454523	1.34244	1.34244
C1orf162	3901.81	1.12063	0.277438	4.03919	5.36352e-05	0.000547136	3.2619	3.2619
PLXDC1	31.3033	1.11729	0.398753	2.80197	0.00507909	0.025308	1.59674	1.59674
IYD	12.0694	1.1147	0.523708	2.12847	0.0332979	0.112666	0.948206	0.948206
DSTYK	79.7518	1.11257	0.418685	2.6573	0.00787687	0.0363207	1.43985	1.43985
SYCP3	26.2236	1.11096	0.324619	3.42234	0.000620844	0.00442234	2.35435	2.35435
CLDN10	23.3202	1.10588	0.387736	2.85216	0.00434236	0.0222233	1.65319	1.65319
DTX3L	22.1726	1.10105	0.56692	1.94217	0.0521171	0.156099	0.806601	0.806601
TG	11.1498	1.09464	0.611519	1.79004	0.0734482	0.19971	0.6996	0.6996
PSTPIP1	1978.15	1.0821	0.318877	3.39348	0.000690116	0.00482251	2.31673	2.31673
DNAJC6	9.88062	1.07743	0.874856	1.23155	0.218117	0.424192	0.372438	0.372438
FIGNL2	6.50657	1.07401	0.706362	1.52048	0.12839	0.295198	0.529887	0.529887
P2RX1	687.371	1.07385	0.0874393	12.2811	1.14436e-34	4.71545e-32	31.3265	31.3265
ACVR2B	10.5767	1.07317	0.704307	1.52372	0.127578	0.294185	0.531379	0.531379
FAM243A	9.07382	1.07299	0.864138	1.24168	0.214353	0.419211	0.377567	0.377567
AC008764.4	23.3296	1.07253	0.649673	1.65087	0.0987652	0.246968	0.60736	0.60736
RTBDN	6.28318	1.0724	0.592235	1.81078	0.0701756	0.193128	0.714154	0.714154
CORIN	30.5019	1.06996	0.525233	2.03712	0.0416377	0.13269	0.87716	0.87716
DNAH8	27.7328	1.0641	0.522612	2.03612	0.0417383	0.132918	0.876418	0.876418
MID2	14.0139	1.05924	0.439331	2.41103	0.0159076	0.0641303	1.19294	1.19294
NSUN7	11.9299	1.0567	0.428567	2.46566	0.0136761	0.0568014	1.24564	1.24564
PLGLB2	27.264	1.05571	0.47126	2.24019	0.0250787	0.090866	1.0416	1.0416
ELOVL7	6.90799	1.05556	0.641805	1.64468	0.100036	0.248772	0.604198	0.604198
AC008763.3	31.8299	1.05446	1.28101	0.823149	0.410423	0.632544	0.198909	0.198909
YPEL2	13.4039	1.05193	0.415844	2.52962	0.0114186	0.0491671	1.30833	1.30833
CERK	28.2756	1.04163	0.258341	4.03201	5.53024e-05	0.000560777	3.25121	3.25121
RGS18	71.7638	1.04112	0.269086	3.86912	0.000109228	0.00101592	2.99314	2.99314
CD34	8.357	1.04007	0.678625	1.53261	0.125372	0.290676	0.536591	0.536591
TMPRSS6	7.18248	1.03185	0.732522	1.40862	0.158947	0.341987	0.46599	0.46599
P2RY10	250.196	1.02927	0.285091	3.61031	0.000305826	0.00245057	2.61073	2.61073
GAREM2	59.7316	1.0267	0.923726	1.11148	0.266362	0.483448	0.31565	0.31565
MSX2	75.5312	1.02607	0.304563	3.36899	0.000754444	0.00517866	2.28578	2.28578
C4orf19	6.16447	1.02463	0.71175	1.43959	0.149984	0.328789	0.483083	0.483083
BACH2	57.2258	1.02437	0.392658	2.60881	0.00908578	0.0408965	1.38831	1.38831
C6orf52	6.30869	1.02409	0.505669	2.02522	0.0428446	0.135143	0.869207	0.869207
TRPC6	12.3966	1.0231	0.55282	1.8507	0.0642128	0.181682	0.740687	0.740687
TSPAN32	561.594	1.02286	0.153487	6.66418	2.66148e-11	9.91531e-10	9.00369	9.00369
LINC00514	23.4089	1.02231	0.354216	2.88612	0.0039002	0.0203902	1.69058	1.69058
TSPAN6	170.066	1.018	0.321696	3.16448	0.00155362	0.00955502	2.01977	2.01977
PPA1	252.25	1.01667	0.482935	2.10518	0.0352753	0.117682	0.929289	0.929289
GLI3	8.92115	1.01308	0.841001	1.20461	0.228355	0.437225	0.359295	0.359295
TMEM250	284.564	1.01235	0.330687	3.06134	0.00220346	0.0127718	1.89375	1.89375
EFCAB8	10.8186	1.01132	0.526134	1.92218	0.0545836	0.161424	0.792032	0.792032
RIN1	58.3344	1.00493	0.240671	4.17555	2.97268e-05	0.000326779	3.48575	3.48575
PPME1	154.973	1.00292	0.261359	3.83733	0.00012438	0.00113259	2.94593	2.94593
TRPV4	2937.83	1.00283	0.18094	5.54231	2.985e-08	6.6541e-07	6.17691	6.17691
BATF3	172.256	1.00227	0.214045	4.68251	2.83384e-06	4.10816e-05	4.38635	4.38635
FCGBP	90937.5	1.00185	0.265933	3.76731	0.000165017	0.00144025	2.84156	2.84156
FOSB	22.5472	1.00023	0.42897	2.33169	0.019717	0.0754394	1.1224	1.1224
GREB1L	5.69742	0.999962	0.932364	1.0725	0.283495	0.504576	0.297074	0.297074
COL4A3	6.68248	0.998157	1.01687	0.981593	0.3263	0.549262	0.26022	0.26022
LBH	13.166	0.997019	0.6691	1.49009	0.136201	0.308066	0.511356	0.511356
SLC6A13	8.17464	0.99327	0.60895	1.63112	0.102865	0.253218	0.596506	0.596506
SLC6A16	31.325	0.992612	0.329355	3.01381	0.00257991	0.0145627	1.83676	1.83676
CYP4F11	6.06336	0.991009	0.540242	1.83438	0.0665976	0.186298	0.729792	0.729792
TMEM108	15.4414	0.990749	0.562613	1.76098	0.0782424	0.209313	0.679203	0.679203
CRIP3	516.735	0.987374	0.0929654	10.6209	2.383e-26	4.9097e-24	23.3089	23.3089
GPR33	12.8457	0.985749	0.421079	2.34101	0.0192319	0.0739997	1.13077	1.13077
COL18A1	315.028	0.984942	0.228069	4.31861	1.57018e-05	0.000187292	3.72748	3.72748
CMAS	80.0175	0.98406	0.331543	2.96812	0.0029963	0.0165088	1.78228	1.78228
ZNF280C	8.97963	0.983916	1.15469	0.852105	0.394156	0.617267	0.209527	0.209527
UGT2B17	8.01127	0.980596	0.63149	1.55283	0.120464	0.282963	0.548271	0.548271
LGALSL	17.9865	0.980315	0.37038	2.64678	0.00812618	0.0372932	1.42837	1.42837
MYBPC1	50.3043	0.97292	0.225993	4.30509	1.66915e-05	0.00019754	3.70434	3.70434
AC099811.2	8.30161	0.971786	0.668426	1.45384	0.14599	0.322478	0.4915	0.4915
CACNB1	177.549	0.969	0.134013	7.23065	4.80678e-13	2.35966e-11	10.6272	10.6272
UBQLNL	7.01597	0.967324	0.597862	1.61797	0.105668	0.257828	0.588669	0.588669
SNX29	24.2875	0.967259	0.38427	2.51714	0.0118313	0.050449	1.29715	1.29715
TXNDC2	13.8192	0.96644	0.57935	1.66814	0.095287	0.240615	0.618677	0.618677
DCDC1	6.85301	0.964999	0.639944	1.50794	0.131569	0.300742	0.521805	0.521805
CCR2	434.623	0.963807	0.0759368	12.6922	6.53007e-37	3.17128e-34	33.4988	33.4988
PRAF2	23.7028	0.963661	0.566796	1.70019	0.0890948	0.229888	0.638483	0.638483
LAMP3	29.6961	0.963328	1.58149	0.609128	0.54244	0.739162	0.131261	0.131261
C5orf51	14.6693	0.961265	0.486017	1.97784	0.0479465	0.146875	0.833053	0.833053
TCTEX1D4	12.178	0.959526	0.448427	2.13976	0.0323744	0.110416	0.956969	0.956969
FSBP	56.5051	0.958688	0.609327	1.57335	0.115637	0.274783	0.56101	0.56101
CDR2L	2203.97	0.957515	0.262081	3.65351	0.000258681	0.00213209	2.6712	2.6712
HID1	25.1868	0.956218	0.352954	2.70918	0.00674489	0.0320465	1.49422	1.49422
NNAT	31.4576	0.954064	0.382034	2.49733	0.0125133	0.0527416	1.27785	1.27785
C2orf81	121.894	0.952432	0.186892	5.09617	3.46587e-07	6.15261e-06	5.21094	5.21094
PACSIN1	7.86969	0.951126	0.580747	1.63776	0.101471	0.251102	0.600151	0.600151
PLEKHG6	50.5356	0.950328	0.29036	3.27293	0.00106441	0.00694396	2.15839	2.15839
B3GALT5	6.81152	0.949138	0.521135	1.82129	0.0685629	0.19023	0.720721	0.720721
PITPNM3	8.0035	0.947028	0.698258	1.35627	0.175012	0.364779	0.43797	0.43797
CMYA5	23.9903	0.944368	0.482565	1.95698	0.0503501	0.152045	0.818026	0.818026
SLC45A1	27.8978	0.934896	0.301321	3.10265	0.00191793	0.0113639	1.94447	1.94447
MTMR7	6.33791	0.934525	0.861203	1.08514	0.27786	0.498068	0.302711	0.302711
FBXO2	23.3966	0.93389	0.413382	2.25914	0.0238745	0.0874582	1.0582	1.0582
FOXH1	16.1295	0.932393	0.446599	2.08776	0.0368192	0.121286	0.91619	0.91619
CRACR2B	65.6855	0.92899	0.245617	3.78228	0.0001554	0.00137078	2.86303	2.86303
ZFP91-CNTF	19.8288	0.926723	0.753121	1.23051	0.218507	0.424647	0.371972	0.371972
RETN	38.1726	0.925476	0.287162	3.22284	0.00126926	0.00806891	2.09319	2.09319
MUC6	12.7407	0.923569	0.922513	1.00115	0.316757	0.539216	0.268237	0.268237
MYOCOS	5.69323	0.921928	0.72202	1.27687	0.201647	0.402998	0.394698	0.394698
FPGT-TNNI3K	79.1993	0.921762	0.774649	1.18991	0.234082	0.443878	0.352736	0.352736
FRAT1	415.222	0.919777	0.135903	6.76791	1.30654e-11	5.12e-10	9.29073	9.29073
FES	1007.54	0.919684	0.177713	5.1751	2.27786e-07	4.21994e-06	5.37469	5.37469
TRIM7	26.0361	0.910919	0.630935	1.44376	0.148807	0.327146	0.485258	0.485258
ZNF257	82.3375	0.908153	0.298352	3.0439	0.00233533	0.0133991	1.87293	1.87293
AC233723.1	6.50159	0.904941	0.513001	1.76401	0.0777295	0.208228	0.68146	0.68146
IZUMO2	11.7676	0.904838	0.474027	1.90883	0.0562838	0.164839	0.78294	0.78294
ADGRE1	2358.28	0.902602	0.283873	3.17959	0.00147482	0.00914481	2.03883	2.03883
FAM221B	5.21509	0.900958	0.675033	1.33469	0.181978	0.375042	0.42592	0.42592
OTOF	12.5667	0.899968	0.712244	1.26357	0.206386	0.40916	0.388106	0.388106
YPEL3	987.23	0.899457	0.0709176	12.6831	7.33418e-37	3.43897e-34	33.4636	33.4636
PTPRU	17.4142	0.897458	0.435023	2.06301	0.0391114	0.126297	0.898606	0.898606
CD37	2600.98	0.897337	0.0928568	9.66367	4.30185e-22	5.79173e-20	19.2372	19.2372
ZNF564	13.5595	0.894893	0.384136	2.32962	0.0198261	0.0757928	1.12037	1.12037
SLC43A2	5706.76	0.893684	0.0782152	11.426	3.10191e-30	9.16951e-28	27.0377	27.0377
SLC19A3	12.8089	0.89143	0.468616	1.90226	0.0571371	0.166799	0.777806	0.777806
FAM218A	10.9042	0.889961	0.373681	2.38161	0.0172373	0.0681373	1.16662	1.16662
ADGRG1	16219.4	0.888275	0.15234	5.83086	5.51418e-09	1.40415e-07	6.85259	6.85259
TNFRSF25	321.532	0.886488	0.129187	6.86207	6.78691e-12	2.75488e-10	9.5599	9.5599
DNAJB9	22.7227	0.885838	0.501581	1.76609	0.0773808	0.207785	0.682385	0.682385
LDHD	29.1414	0.884834	0.248258	3.56417	0.000365011	0.00282013	2.54973	2.54973
ISG20	45.0978	0.881923	0.351199	2.51118	0.0120329	0.0511323	1.2913	1.2913
GPR162	665.824	0.881313	0.107089	8.22972	1.87652e-16	1.38679e-14	13.858	13.858
TBL1X	1110.9	0.87966	0.130517	6.73983	1.58577e-11	6.07415e-10	9.21651	9.21651
A3GALT2	5.54267	0.879171	0.713389	1.23239	0.217805	0.423856	0.372782	0.372782
TMEM184A	6.75543	0.876429	0.52692	1.66331	0.0962509	0.242509	0.615273	0.615273
SLC6A12	578.68	0.875406	0.140649	6.22406	4.8446e-10	1.48371e-08	7.82865	7.82865
SLC25A45	861.597	0.874903	0.0887084	9.86269	6.04087e-23	9.12708e-21	20.0397	20.0397
RCAN3	88.3976	0.87459	0.201271	4.34533	1.39064e-05	0.000168688	3.77292	3.77292
TOB2	11.2935	0.874048	0.594062	1.47131	0.141208	0.315129	0.501511	0.501511
ASGR2	13846.4	0.872555	0.206736	4.22063	2.43621e-05	0.000274918	3.5608	3.5608
TNS1	52.6457	0.868902	0.374552	2.31985	0.0203492	0.0774009	1.11125	1.11125
MYLK	138.662	0.866177	0.263	3.29344	0.000989681	0.00652336	2.18553	2.18553
DYNC1LI1	206.9	0.865639	0.212635	4.07102	4.68083e-05	0.000486249	3.31314	3.31314
MYO1G	2527.92	0.865006	0.309716	2.7929	0.00522375	0.025896	1.58677	1.58677
KIF6	38.7667	0.863184	0.434805	1.98522	0.0471196	0.144995	0.838648	0.838648
CSRP1	1558.94	0.862025	0.312998	2.75409	0.00588562	0.0286547	1.5428	1.5428
SYTL1	580.861	0.860603	0.182253	4.72202	2.33509e-06	3.45888e-05	4.46106	4.46106
SYCP2L	22.794	0.859996	0.583808	1.47308	0.14073	0.314389	0.502533	0.502533
CXXC4	14.0679	0.859962	0.573471	1.49957	0.133725	0.304197	0.516845	0.516845
CARMIL2	25.4748	0.857992	0.421618	2.035	0.0418512	0.133059	0.875956	0.875956
CLEC9A	12.0457	0.85749	0.481192	1.78201	0.0747474	0.202392	0.693806	0.693806
RAB11FIP5	490.429	0.855498	0.215234	3.97474	7.04548e-05	0.000695747	3.15755	3.15755
PIP5K1B	63.1507	0.854827	0.202637	4.21851	2.45924e-05	0.000277286	3.55707	3.55707
ZNF430	58.709	0.854676	0.298941	2.85901	0.00424959	0.0218555	1.66044	1.66044
OR8G1	12.8073	0.85448	0.388597	2.19888	0.0278864	0.0985016	1.00656	1.00656
SCYGR4	8.36566	0.85379	0.497403	1.7165	0.0860711	0.224429	0.648922	0.648922
PCYT1B	7.90911	0.852547	0.517379	1.64782	0.0993899	0.247982	0.605579	0.605579
TBX3	75.524	0.850772	0.378309	2.24888	0.0245202	0.0893185	1.04906	1.04906
MYRIP	8.50888	0.850352	0.536254	1.58573	0.112801	0.270362	0.568054	0.568054
ABO	124.802	0.849189	0.237863	3.57008	0.000356866	0.00277931	2.55606	2.55606
TEPP	15.9957	0.84668	0.420887	2.01165	0.0442564	0.13809	0.859836	0.859836
MAN1C1	1427.07	0.844492	0.10723	7.87549	3.39398e-15	2.24036e-13	12.6497	12.6497
FABP2	7.56664	0.840986	0.509001	1.65223	0.098488	0.246456	0.608261	0.608261
DLX4	7.84328	0.84019	0.536152	1.56708	0.117097	0.277256	0.557118	0.557118
TPTEP2-CSNK1E	23.5609	0.840039	0.40507	2.07381	0.0380965	0.124021	0.906504	0.906504
AKR1B10	8.31491	0.839979	0.528704	1.58875	0.112117	0.269415	0.569578	0.569578
GPR27	81.8188	0.835823	0.173347	4.82167	1.42363e-06	2.23539e-05	4.65065	4.65065
COL11A2	39.0931	0.834193	0.204375	4.08169	4.47098e-05	0.000467739	3.33	3.33
ARAP3	397.934	0.833581	0.244719	3.40628	0.000658535	0.00464458	2.33305	2.33305
TNXB	8.02811	0.833417	0.900252	0.925759	0.354571	0.577263	0.238626	0.238626
FAM186B	29.4019	0.832889	0.312307	2.66689	0.00765561	0.0354447	1.45045	1.45045
DQX1	32.3027	0.832564	0.50652	1.64369	0.10024	0.249142	0.603553	0.603553
OR56A4	5.18946	0.831358	0.652323	1.27446	0.202501	0.403932	0.393691	0.393691
NUP35	48.9273	0.82987	0.366826	2.2623	0.0236789	0.087021	1.06038	1.06038
KIF19	6.25681	0.825929	0.689906	1.19716	0.231244	0.440338	0.356214	0.356214
STX1B	6.52894	0.824755	0.618817	1.33279	0.1826	0.375869	0.424963	0.424963
PTCHD4	21.3162	0.824738	0.379752	2.17178	0.0298722	0.103968	0.983101	0.983101
ADAM8	471.745	0.824437	0.273545	3.0139	0.00257913	0.0145627	1.83676	1.83676
GABBR1	54.7141	0.821076	0.319343	2.57115	0.0101363	0.0447801	1.34891	1.34891
IL12B	18.5773	0.820918	0.33433	2.45541	0.0140722	0.0580388	1.23628	1.23628
SAMD8	193.726	0.818245	0.27492	2.9763	0.00291747	0.016153	1.79175	1.79175
AC091551.1	15.9343	0.818048	0.357528	2.28807	0.0221336	0.0827531	1.08222	1.08222
SH3BP4	10.8658	0.817163	1.35753	0.60195	0.547208	0.742599	0.129246	0.129246
RIMBP3C	49.8147	0.816981	0.542988	1.5046	0.132426	0.302061	0.519906	0.519906
RPH3AL	36.5352	0.816565	0.435045	1.87697	0.0605224	0.17425	0.758827	0.758827
MVB12B	11.5568	0.81202	0.564136	1.4394	0.150036	0.328795	0.483075	0.483075
UFL1	7.1951	0.811594	0.614769	1.32016	0.186781	0.382047	0.417883	0.417883
PGM1	56.1082	0.811441	0.425011	1.90922	0.0562334	0.164727	0.783236	0.783236
ACMSD	25.4783	0.811074	0.340105	2.38477	0.0170897	0.0677706	1.16896	1.16896
JAML	11307.5	0.80874	0.120808	6.6944	2.16552e-11	8.15699e-10	9.08847	9.08847
ISLR2	7.27271	0.808199	0.581002	1.39104	0.164212	0.349282	0.456824	0.456824
A4GNT	9.66553	0.806453	0.485056	1.6626	0.0963931	0.242597	0.615114	0.615114
SEC14L4	5.7644	0.80633	0.601078	1.34147	0.179767	0.371218	0.430371	0.430371
ZMYND15	101.941	0.806236	0.238674	3.37798	0.000730206	0.00504284	2.29733	2.29733
TNFRSF4	71.364	0.805866	0.369447	2.18128	0.0291627	0.101956	0.991585	0.991585
SYT3	84.0008	0.802589	0.266475	3.01188	0.00259639	0.0146193	1.83507	1.83507
FAM43A	283.539	0.801093	0.199415	4.01721	5.88908e-05	0.000592617	3.22723	3.22723
MPP3	199.19	0.800748	0.325023	2.46366	0.0137525	0.057014	1.24402	1.24402
EXD1	8.9115	0.799694	0.828673	0.965029	0.33453	0.557449	0.253795	0.253795
CLDN7	716.198	0.799619	0.0806833	9.91058	3.74452e-23	5.85265e-21	20.2326	20.2326
VIPR1	36.2598	0.799483	0.330585	2.41839	0.0155894	0.0632224	1.19913	1.19913
TCEAL2	6.05661	0.799462	0.611722	1.3069	0.191245	0.388258	0.41088	0.41088
OR5H1	34.2502	0.797223	0.240577	3.3138	0.000920389	0.00613202	2.2124	2.2124
RCBTB1	27.0825	0.797175	0.406407	1.96152	0.0498185	0.150943	0.821187	0.821187
RAB34	347.477	0.796821	0.143554	5.55068	2.84564e-08	6.39587e-07	6.1941	6.1941
PWWP2B	22.6377	0.796321	0.677837	1.1748	0.240076	0.451529	0.345314	0.345314
FGR	3967.72	0.794051	0.162833	4.87648	1.07995e-06	1.73572e-05	4.76052	4.76052
PNPLA7	42.5336	0.794019	0.360031	2.20541	0.027425	0.0973807	1.01153	1.01153
CYP2S1	89.0499	0.793619	0.343607	2.30967	0.0209062	0.0790553	1.10207	1.10207
RNF175	155.188	0.793341	0.143592	5.52498	3.29528e-08	7.25068e-07	6.13962	6.13962
DNAJC13	400.159	0.791328	0.18228	4.34127	1.4166e-05	0.000171379	3.76604	3.76604
CCDC38	11.8373	0.791295	0.451275	1.75347	0.0795219	0.211889	0.673891	0.673891
CLIC2	7.02882	0.791133	0.619797	1.27644	0.201801	0.403157	0.394525	0.394525
MCMDC2	6.05076	0.787369	0.56721	1.38815	0.165093	0.350413	0.45542	0.45542
OR11G2	7.01849	0.785481	0.52779	1.48824	0.136687	0.308697	0.510467	0.510467
ZNF318	103.934	0.784679	0.170281	4.60815	4.0627e-06	5.70708e-05	4.24359	4.24359
LDLRAD2	236.255	0.784328	0.113281	6.92372	4.39947e-12	1.86368e-10	9.72963	9.72963
REELD1	6.02454	0.783042	0.655118	1.19527	0.231982	0.441044	0.355518	0.355518
FBLN1	6596.22	0.781871	0.0925306	8.44986	2.9165e-17	2.37477e-15	14.6244	14.6244
PTGER3	97.1399	0.780025	0.44531	1.75164	0.0798349	0.212487	0.672668	0.672668
TMEM200A	321.465	0.779954	0.156096	4.99661	5.83458e-07	9.85574e-06	5.00631	5.00631
LMNTD2	107.281	0.779709	0.159382	4.89208	9.97748e-07	1.61516e-05	4.79178	4.79178
MARVELD2	76.535	0.778227	0.337721	2.30434	0.0212033	0.0800481	1.09665	1.09665
KDM7A	457.071	0.777685	0.199033	3.90732	9.33253e-05	0.000890552	3.05034	3.05034
C4B_2	5.72843	0.777656	0.603235	1.28914	0.197348	0.396974	0.401238	0.401238
RFPL3	13.5719	0.777254	0.457049	1.70059	0.0890193	0.229847	0.638562	0.638562
ANG	104.35	0.777139	0.141156	5.50552	3.68076e-08	7.98262e-07	6.09785	6.09785
CSRP2	24.9271	0.776892	0.495685	1.56731	0.117042	0.277175	0.557246	0.557246
NR2E1	5.87376	0.776794	0.590167	1.31623	0.188098	0.383816	0.415876	0.415876
SLC35F4	9.08055	0.776558	0.491752	1.57916	0.114298	0.272864	0.564054	0.564054
DNAAF1	21.8825	0.775948	0.410866	1.88856	0.0589502	0.170812	0.767482	0.767482
AK5	8.31999	0.775869	0.564246	1.37505	0.169115	0.356309	0.448173	0.448173
NID2	6.16467	0.775708	0.657651	1.17951	0.238194	0.44942	0.347348	0.347348
SHISA4	28.7163	0.775024	0.338057	2.29258	0.021872	0.0820456	1.08594	1.08594
CLEC10A	9101.58	0.774626	0.161299	4.80244	1.56747e-06	2.42336e-05	4.61558	4.61558
MYEOV	681.082	0.773976	0.145834	5.30725	1.11293e-07	2.20607e-06	5.65638	5.65638
LARP6	6.1652	0.773602	0.813035	0.9515	0.341351	0.563791	0.248882	0.248882
SULT4A1	64.784	0.771892	0.284227	2.71576	0.00661247	0.0315939	1.5004	1.5004
IL1RN	682.994	0.770911	0.221874	3.47455	0.000511711	0.0037755	2.42303	2.42303
CHST5	7.0125	0.770085	0.525689	1.4649	0.142947	0.317457	0.498315	0.498315
NMB	24.3436	0.768204	0.361314	2.12614	0.0334918	0.113148	0.946352	0.946352
HSPG2	81.5629	0.768118	0.257374	2.98444	0.00284095	0.0157678	1.80223	1.80223
KIF14	133.602	0.767976	1.04887	0.732191	0.464052	0.681224	0.16671	0.16671
ZIM3	5.7924	0.76527	0.607886	1.2589	0.208065	0.411213	0.385933	0.385933
RASGEF1A	233.203	0.764426	0.18908	4.04288	5.2798e-05	0.000540216	3.26743	3.26743
RDH16	31.0283	0.762725	0.23973	3.1816	0.00146464	0.00911493	2.04025	2.04025
CLEC5A	969.511	0.762702	0.220296	3.46216	0.000535854	0.00393867	2.40465	2.40465
AC006486.1	25.8118	0.760998	0.889311	0.855716	0.392155	0.615126	0.211036	0.211036
ANKRD20A4	5.18562	0.759739	0.747483	1.0164	0.30944	0.532023	0.27407	0.27407
JAZF1	179.092	0.759533	0.349796	2.17136	0.0299041	0.104052	0.982749	0.982749
SAXO1	9.21317	0.755599	0.627967	1.20325	0.228881	0.4378	0.358724	0.358724
LRRC4B	17.9877	0.755538	0.369457	2.045	0.0408553	0.130799	0.883395	0.883395
KCTD5	33.8434	0.754931	0.379058	1.9916	0.0464154	0.143217	0.844006	0.844006
INPP5J	36.8754	0.752494	0.291058	2.58538	0.00972722	0.0432823	1.36369	1.36369
CXCR3	183.538	0.751077	0.210429	3.56927	0.000357981	0.00278358	2.5554	2.5554
2020-03-01	365.416	0.750793	0.138446	5.42301	5.86034e-08	1.22222e-06	5.91285	5.91285
NEURL1B	287.545	0.750317	0.16866	4.44869	8.63937e-06	0.000111354	3.9533	3.9533
DOK4	129.722	0.750259	0.305683	2.45437	0.0141131	0.0581898	1.23515	1.23515
IQUB	7.48027	0.749788	0.636823	1.17739	0.23904	0.450203	0.346592	0.346592
ACSM4	6.04302	0.748914	0.72011	1.04	0.29834	0.520307	0.28374	0.28374
ELL	21.969	0.74888	0.638278	1.17328	0.240683	0.452327	0.344548	0.344548
PIM3	5.91824	0.747901	0.559182	1.33749	0.181063	0.373383	0.427845	0.427845
CCDC114	19.4409	0.746436	0.455118	1.64009	0.100986	0.250494	0.601203	0.601203
CH25H	42.2144	0.744916	0.311678	2.39002	0.0168474	0.0669163	1.17447	1.17447
PYGM	17.7702	0.744732	0.67282	1.10688	0.268345	0.485751	0.313586	0.313586
SLC13A3	6.56342	0.74288	0.514201	1.44473	0.148535	0.326772	0.485755	0.485755
CTTNBP2	1260.91	0.742802	0.192088	3.86698	0.000110189	0.00102147	2.99077	2.99077
CBR1	101.381	0.74235	0.346384	2.14314	0.0321016	0.109623	0.9601	0.9601
PPM1N	1785.11	0.742209	0.0784663	9.45896	3.11021e-21	3.84479e-19	18.4151	18.4151
CACNA1C	29.0297	0.741675	0.431799	1.71764	0.0858622	0.224099	0.649561	0.649561
PLB1	2154.46	0.73888	0.0671456	11.0041	3.64967e-28	9.36382e-26	25.0285	25.0285
PPP1R32	25.2432	0.738311	0.314075	2.35075	0.0187356	0.07248	1.13978	1.13978
SSUH2	8.42082	0.73771	0.563606	1.30891	0.190565	0.387166	0.412103	0.412103
C6orf201	14.7751	0.735909	0.536559	1.37153	0.170209	0.358226	0.445843	0.445843
OLFML2A	10.269	0.734562	0.5873	1.25074	0.211028	0.414258	0.382729	0.382729
MRPS17	25.7085	0.734093	0.58201	1.26131	0.207199	0.410353	0.386842	0.386842
AC120114.4	5.38894	0.733794	0.911258	0.805254	0.420673	0.64266	0.192019	0.192019
ARHGEF16	46.1833	0.729647	0.34522	2.11357	0.0345519	0.116009	0.935508	0.935508
ADGRF1	22.403	0.728378	0.292204	2.49271	0.0126773	0.0532549	1.27364	1.27364
KCNQ1	2013.45	0.72767	0.261904	2.77838	0.00546305	0.0268667	1.57078	1.57078
DHRS9	159.862	0.725701	0.272797	2.66022	0.00780899	0.0360443	1.44316	1.44316
RNF32	71.4344	0.725105	0.165554	4.37987	1.18749e-05	0.000147601	3.83091	3.83091
PELI2	13.3509	0.724706	0.485587	1.49243	0.135586	0.307282	0.512463	0.512463
KPNA4	22.1144	0.723399	0.738083	0.980106	0.327034	0.549895	0.25972	0.25972
KAZALD1	34.039	0.722342	0.258486	2.79451	0.00519783	0.0258051	1.58829	1.58829
MCF2L	2830.65	0.721987	0.0661529	10.9139	9.88981e-28	2.39758e-25	24.6202	24.6202
NOD2	660.217	0.721019	0.386187	1.86702	0.0618986	0.177311	0.751264	0.751264
PLAT	882.401	0.72069	0.0553356	13.024	8.93952e-39	5.52543e-36	35.2576	35.2576
SSPN	1502.14	0.720531	0.0670935	10.7392	6.66092e-27	1.50959e-24	23.8211	23.8211
TMEM71	451.383	0.718916	0.101285	7.09792	1.26646e-12	5.79845e-11	10.2367	10.2367
TMEM40	5.47515	0.717954	0.556433	1.29028	0.196953	0.396509	0.401747	0.401747
HABP4	16.6667	0.717009	0.510518	1.40447	0.160178	0.343603	0.463943	0.463943
PROCR	8.92605	0.714982	0.498874	1.43319	0.151803	0.331282	0.479802	0.479802
ABTB1	1192.93	0.713447	0.125582	5.68112	1.33818e-08	3.18998e-07	6.49621	6.49621
ABCG1	299.318	0.713378	0.20015	3.56422	0.000364934	0.00282013	2.54973	2.54973
PLEKHG5	1066.94	0.711727	0.098275	7.2422	4.41477e-13	2.17507e-11	10.6625	10.6625
RAB4B-EGLN2	161.032	0.710899	0.174188	4.08123	4.47986e-05	0.000468233	3.32954	3.32954
TLR3	415.013	0.710175	0.390668	1.81785	0.0690872	0.191217	0.718474	0.718474
LYSMD1	49.1452	0.709376	0.262351	2.70392	0.00685268	0.0325132	1.48794	1.48794
PLXNB1	33.8428	0.708688	0.418437	1.69365	0.0903312	0.232153	0.634225	0.634225
FPR3	10.9647	0.708595	1.09756	0.645607	0.518534	0.722071	0.14142	0.14142
UBE2F-SCLY	19.728	0.706043	0.502626	1.40471	0.160108	0.343507	0.464065	0.464065
GLT1D1	458.566	0.705434	0.143146	4.92805	8.30526e-07	1.35755e-05	4.86725	4.86725
NSG1	22.8793	0.704892	0.401939	1.75373	0.0794769	0.211866	0.67394	0.67394
OR56A1	11.2962	0.703407	0.378257	1.8596	0.0629423	0.179206	0.746646	0.746646
CNTNAP3B	20.7888	0.703258	0.447288	1.57227	0.115888	0.275064	0.560566	0.560566
SCN4B	972.607	0.702792	0.12121	5.79816	6.70474e-09	1.67903e-07	6.77494	6.77494
ACKR4	5.31523	0.702672	0.815776	0.861353	0.389043	0.611842	0.213361	0.213361
BIVM-ERCC5	7.13827	0.701966	1.25553	0.559101	0.576093	0.763966	0.116926	0.116926
MMP25	145.169	0.701884	0.208688	3.36331	0.000770127	0.00526505	2.2786	2.2786
GABRE	2754.35	0.699558	0.142988	4.89241	9.96068e-07	1.61437e-05	4.792	4.792
STARD10	1100.72	0.699434	0.108089	6.47093	9.74043e-11	3.34471e-09	8.47564	8.47564
PNPLA2	631.058	0.699172	0.148962	4.69362	2.68408e-06	3.93723e-05	4.40481	4.40481
GIPR	342.241	0.69862	0.14532	4.80746	1.52856e-06	2.37006e-05	4.62524	4.62524
AC008397.2	16.5659	0.698185	0.554016	1.26023	0.207588	0.410801	0.386369	0.386369
COL9A2	123.611	0.697544	0.227012	3.07272	0.00212118	0.0123699	1.90763	1.90763
C11orf21	2752.97	0.696859	0.117278	5.94194	2.81669e-09	7.56943e-08	7.12094	7.12094
BHLHE41	558.223	0.696731	0.152623	4.56505	4.99379e-06	6.78263e-05	4.1686	4.1686
CACNA2D2	37.4991	0.69584	0.25114	2.77072	0.00559327	0.0274179	1.56197	1.56197
NACC2	378.123	0.694703	0.605914	1.14654	0.251573	0.466416	0.331226	0.331226
AC093525.1	20.8914	0.690558	0.428048	1.61327	0.106685	0.259518	0.585832	0.585832
CAMSAP3	77.0796	0.690154	0.368385	1.87346	0.0610052	0.175232	0.756386	0.756386
FGL2	858.721	0.690094	0.142729	4.83501	1.33141e-06	2.10707e-05	4.67632	4.67632
KCNT1	17.9517	0.689527	0.435523	1.58322	0.113372	0.271463	0.566289	0.566289
MED12L	359.132	0.687845	0.188414	3.65071	0.000261516	0.0021513	2.6673	2.6673
TUSC2	48.3351	0.686832	0.27455	2.50166	0.0123612	0.0522588	1.28184	1.28184
IFITM1	29.9715	0.686634	0.354076	1.93923	0.0524735	0.157028	0.804023	0.804023
STEAP4	68.7568	0.686398	0.263104	2.60885	0.00908471	0.0408965	1.38831	1.38831
PROX2	23.1901	0.685847	0.295875	2.31803	0.0204477	0.0777102	1.10952	1.10952
EPHX3	10.9429	0.685608	0.574228	1.19396	0.232492	0.441725	0.354848	0.354848
ATP10B	50.9814	0.683248	0.240033	2.84647	0.00442069	0.0225817	1.64624	1.64624
TNK1	36.0356	0.682787	0.398637	1.71281	0.0867482	0.225459	0.646932	0.646932
LRP5	11.8446	0.681105	0.564053	1.20752	0.227232	0.435702	0.36081	0.36081
2020-03-02	739.262	0.679955	0.103608	6.56275	5.28249e-11	1.88533e-09	8.72461	8.72461
RGS10	1226.35	0.679779	0.10382	6.54766	5.84444e-11	2.0696e-09	8.68411	8.68411
PLAC8	16432.1	0.678966	0.0406478	16.7036	1.2332e-62	1.86322e-59	58.7297	58.7297
PHF24	111.795	0.678509	0.298382	2.27396	0.0229685	0.0851256	1.06994	1.06994
VSTM1	19.2057	0.677945	0.467848	1.44907	0.147318	0.324567	0.488695	0.488695
GNAO1	829.171	0.677227	0.123695	5.47497	4.37575e-08	9.35557e-07	6.02893	6.02893
DENND5A	1974.9	0.675638	0.0970869	6.95911	3.42439e-12	1.47357e-10	9.83163	9.83163
ZAP70	7.43196	0.675405	0.549611	1.22888	0.219118	0.425258	0.371347	0.371347
Z84488.2	32.5205	0.674321	1.98741	0.339297	0.734386	0.864709	0.0631302	0.0631302
GRID2IP	6.11629	0.673739	0.604634	1.11429	0.265154	0.481899	0.317044	0.317044
IL18	928.122	0.673464	0.11317	5.9509	2.66669e-09	7.20441e-08	7.1424	7.1424
CEACAM4	27.1982	0.67314	0.295072	2.28128	0.022532	0.0838603	1.07644	1.07644
RASGRP2	158.003	0.672221	0.209505	3.20862	0.00133374	0.00840806	2.0753	2.0753
YWHAQ	177.207	0.671467	0.58267	1.1524	0.249159	0.463166	0.334263	0.334263
LPGAT1	19.1093	0.670708	0.413223	1.62311	0.104565	0.255963	0.591822	0.591822
SYT12	11.8177	0.669953	0.560811	1.19461	0.232238	0.441365	0.355202	0.355202
NPDC1	1413.95	0.66898	0.305235	2.19169	0.0284022	0.0997709	1.001	1.001
LRRC36	52.7564	0.66835	0.198517	3.36672	0.000760691	0.00521364	2.28286	2.28286
LINGO3	586.566	0.667169	0.157117	4.24632	2.17309e-05	0.000249365	3.60316	3.60316
ZNF654	48.1648	0.667089	0.389127	1.71433	0.086469	0.225188	0.647454	0.647454
LAG3	31.6869	0.666801	0.291669	2.28615	0.0222452	0.0830334	1.08075	1.08075
GAS8	50.7247	0.666751	0.255643	2.60813	0.00910383	0.0409523	1.38772	1.38772
LMOD3	18.1344	0.665968	0.357939	1.86056	0.0628059	0.179005	0.747134	0.747134
ATR	18.4734	0.665711	0.525725	1.26627	0.205415	0.40807	0.389266	0.389266
ARHGEF28	6.25688	0.665706	1.15622	0.575761	0.564777	0.755592	0.121713	0.121713
INSR	1330.54	0.665699	0.0905321	7.35318	1.93541e-13	1.00067e-11	10.9997	10.9997
DHTKD1	35.3473	0.665499	0.325045	2.04741	0.0406183	0.130328	0.884964	0.884964
CHST13	72.8108	0.665339	0.236112	2.8179	0.00483395	0.0243452	1.61359	1.61359
KCTD15	112.287	0.665149	0.337236	1.97235	0.0485696	0.14805	0.829593	0.829593
OR51L1	6.89244	0.664515	0.467068	1.42274	0.154812	0.33564	0.474126	0.474126
CAMKMT	57.0414	0.664126	0.219466	3.0261	0.00247731	0.0140594	1.85203	1.85203
OPLAH	42.0399	0.663596	0.266707	2.48811	0.0128425	0.0538745	1.26862	1.26862
C5AR2	1538.52	0.662377	0.130366	5.08091	3.75639e-07	6.60794e-06	5.17993	5.17993
AL603832.3	64.7241	0.662234	0.205829	3.2174	0.00129357	0.00819278	2.08657	2.08657
AC013489.1	35.2743	0.66221	0.411699	1.60848	0.10773	0.261492	0.582541	0.582541
TBX19	124.857	0.661351	0.280633	2.35664	0.0184413	0.0716056	1.14505	1.14505
HLA-DRB3	7603.87	0.661296	0.103371	6.39729	1.58156e-10	5.22834e-09	8.28164	8.28164
C3orf20	7.09725	0.661227	0.548321	1.20591	0.227851	0.43663	0.359887	0.359887
SEZ6	7.95103	0.661183	0.547568	1.20749	0.227243	0.435702	0.36081	0.36081
ARF4	192.726	0.66001	0.262046	2.51868	0.0117794	0.0503067	1.29837	1.29837
ZCCHC24	1536.04	0.659043	0.0557164	11.8285	2.77987e-32	1.05002e-29	28.9788	28.9788
SMIM14	158.109	0.657176	0.119281	5.50946	3.59932e-08	7.85611e-07	6.10479	6.10479
TMCC3	962.838	0.656841	0.100202	6.55519	5.55693e-11	1.97293e-09	8.70489	8.70489
TNFRSF10C	498.855	0.655672	0.122439	5.35508	8.55182e-08	1.7279e-06	5.76248	5.76248
ADHFE1	121.551	0.655392	0.145961	4.49019	7.11595e-06	9.34906e-05	4.02923	4.02923
RARG	374.461	0.655004	0.153693	4.26176	2.02823e-05	0.00023353	3.63166	3.63166
SYNGR1	526.748	0.654787	0.113664	5.7607	8.37651e-09	2.05974e-07	6.68619	6.68619
C1orf100	6.00146	0.654784	0.533606	1.22709	0.219788	0.426223	0.370363	0.370363
TRUB1	13.4773	0.653763	0.589279	1.10943	0.267246	0.484534	0.314675	0.314675
HTR2C	6.62469	0.653218	0.800358	0.816157	0.41441	0.636956	0.19589	0.19589
MAP1LC3C	7.48509	0.652303	0.613351	1.06351	0.287552	0.508537	0.293678	0.293678
GRIP2	332.533	0.65153	0.184446	3.53236	0.000411865	0.00311487	2.50656	2.50656
SRPX2	6.2839	0.651177	0.597483	1.08987	0.275772	0.495598	0.30487	0.30487
AKNAD1	6.38594	0.651084	0.578569	1.12533	0.260447	0.476465	0.321969	0.321969
PRRT2	39.1399	0.650767	0.357917	1.81821	0.0690323	0.19112	0.718694	0.718694
TOX2	774.358	0.65046	0.164877	3.94511	7.97617e-05	0.000774161	3.11117	3.11117
ARHGAP22	1093.45	0.648927	0.13853	4.68437	2.80818e-06	4.08402e-05	4.38891	4.38891
PCDHGA5	6.67852	0.648803	0.56925	1.13975	0.25439	0.469298	0.328551	0.328551
AC134669.1	87.999	0.648713	0.380923	1.703	0.0885675	0.229298	0.6396	0.6396
TTN	845.247	0.648671	0.137445	4.71949	2.36442e-06	3.49472e-05	4.45659	4.45659
RIDA	38.5167	0.647644	0.294736	2.19737	0.0279939	0.0987191	1.0056	1.0056
CCDC86	82.5382	0.647532	0.144332	4.48642	7.24312e-06	9.48863e-05	4.0228	4.0228
RUNDC3A	68.238	0.647356	0.167928	3.85497	0.000115746	0.00106417	2.97299	2.97299
ALDH1L1	20.2621	0.647331	0.534587	1.2109	0.225934	0.434165	0.362345	0.362345
SLC12A8	1114.06	0.646428	0.0662017	9.76453	1.59848e-22	2.24084e-20	19.6496	19.6496
AL035078.4	24.7441	0.64589	1.03282	0.625365	0.531732	0.731608	0.135721	0.135721
SOCS2	29.2872	0.645134	0.341804	1.88744	0.0591016	0.17104	0.766903	0.766903
AC069503.2	11.2552	0.64424	0.5225	1.23299	0.217578	0.423629	0.373014	0.373014
HLA-DQB2	66.9937	0.643619	0.21387	3.00939	0.00261769	0.014721	1.83206	1.83206
TSTD1	82.4502	0.642861	0.170973	3.76002	0.0001699	0.00147812	2.83029	2.83029
POGLUT2	24.4922	0.64118	0.396501	1.6171	0.105858	0.258116	0.588185	0.588185
GJD3	93.4201	0.640954	0.216071	2.9664	0.00301306	0.0165636	1.78085	1.78085
RBM44	75.5502	0.640845	0.223305	2.86982	0.004107	0.0212751	1.67213	1.67213
SERINC4	25.4699	0.640831	0.339961	1.88501	0.0594283	0.171682	0.765276	0.765276
RP1L1	48.0297	0.640363	0.210018	3.04909	0.00229533	0.0132142	1.87896	1.87896
RAB40B	235.982	0.63992	0.152468	4.19709	2.70371e-05	0.000300859	3.52164	3.52164
P2RY12	4978.3	0.639802	0.0572457	11.1764	5.31994e-29	1.39116e-26	25.8566	25.8566
PLA2G6	377.317	0.639704	0.106883	5.98507	2.16299e-09	5.92992e-08	7.22695	7.22695
SMIM5	43.2244	0.639577	0.321401	1.98997	0.0465946	0.143704	0.84253	0.84253
ICAM3	2059.67	0.639275	0.132917	4.80959	1.51238e-06	2.35032e-05	4.62887	4.62887
EPS8L3	123.998	0.637527	0.226612	2.8133	0.00490353	0.0245954	1.60915	1.60915
RPL36	1878.36	0.636694	0.179434	3.54834	0.000387673	0.00296061	2.52862	2.52862
CNTNAP2	52.2318	0.636576	0.228734	2.78304	0.00538516	0.0265798	1.57545	1.57545
FCRL1	421.06	0.635592	0.13877	4.5802	4.64538e-06	6.41298e-05	4.19294	4.19294
NATD1	633.277	0.634514	0.0821402	7.72477	1.12057e-14	6.71257e-13	12.1731	12.1731
GABRB3	107.749	0.63438	0.302123	2.09974	0.0357514	0.118761	0.925326	0.925326
PLPPR2	266.643	0.633578	0.141687	4.47169	7.76053e-06	0.000101177	3.99492	3.99492
GALNT12	25.848	0.632226	0.443195	1.42652	0.153718	0.334121	0.476096	0.476096
RPL36A-HNRNPH2	5.47512	0.631851	1.1439	0.552366	0.580698	0.767178	0.115104	0.115104
IRF4	37.5457	0.631659	0.306681	2.05966	0.0394307	0.127177	0.895591	0.895591
APLP1	43.6216	0.631139	0.254253	2.48233	0.0130528	0.0546246	1.26261	1.26261
CX3CL1	5.35262	0.630271	0.582042	1.08286	0.278869	0.49935	0.301595	0.301595
GRAMD4	1476.89	0.630109	0.169456	3.71843	0.000200466	0.00170294	2.7688	2.7688
PCBP3	493.428	0.629902	0.191822	3.28379	0.00102423	0.00671849	2.17273	2.17273
HLA-DQB1	14920.6	0.629499	0.109221	5.76352	8.23752e-09	2.02924e-07	6.69267	6.69267
TRMT1L	36.1203	0.629353	0.724252	0.86897	0.384864	0.607896	0.216171	0.216171
PLEKHA4	11.3047	0.627208	0.369637	1.69682	0.08973	0.23087	0.636632	0.636632
SLC29A1	17088.2	0.627174	0.0630607	9.94557	2.63671e-23	4.21812e-21	20.3749	20.3749
CCDC144NL	12.6448	0.626807	0.755207	0.829981	0.40655	0.629069	0.201301	0.201301
KSR1	1115.23	0.626209	0.117309	5.33813	9.39092e-08	1.87964e-06	5.72592	5.72592
GINM1	6.5583	0.625823	0.644396	0.971177	0.33146	0.554937	0.255757	0.255757
SLC5A11	5.35045	0.62527	0.608454	1.02764	0.30412	0.526002	0.279013	0.279013
MAGEA4	12.8037	0.624663	0.692753	0.90171	0.367211	0.590744	0.228601	0.228601
NRXN2	10.5627	0.624581	0.67514	0.925113	0.354907	0.577552	0.238409	0.238409
NPIPB9	22.6752	0.62432	0.402391	1.55152	0.120776	0.283255	0.547823	0.547823
NLRP12	82.4769	0.620846	0.262456	2.36552	0.0180046	0.0703119	1.15297	1.15297
CYP2C19	12.9173	0.620791	0.408536	1.51955	0.128624	0.295609	0.529282	0.529282
NHLRC4	29.9879	0.620321	0.498169	1.2452	0.213057	0.417397	0.37945	0.37945
CALML6	10.34	0.6201	0.563035	1.10135	0.270743	0.489242	0.310476	0.310476
PPP1R3G	25.8834	0.619727	0.335002	1.84992	0.0643247	0.181885	0.740202	0.740202
NEIL1	1441.12	0.619118	0.0967818	6.39705	1.58411e-10	5.22834e-09	8.28164	8.28164
LRP2BP	48.3848	0.618489	0.216395	2.85815	0.00426124	0.0218917	1.65972	1.65972
HIP1	63.3271	0.618314	0.27753	2.22792	0.025886	0.0930322	1.03137	1.03137
TSPOAP1	174.332	0.616608	0.162253	3.80029	0.000144527	0.00129124	2.88899	2.88899
KCNK6	39.0391	0.615954	0.255003	2.41547	0.0157148	0.0635227	1.19707	1.19707
HHLA2	20.465	0.615407	0.305382	2.01521	0.0438831	0.137209	0.862617	0.862617
OR2T12	13.4523	0.615389	0.352652	1.74503	0.0809789	0.214817	0.667932	0.667932
GPR68	2018	0.6151	0.176288	3.48917	0.000484525	0.00359834	2.4439	2.4439
C8orf74	5.46111	0.614954	0.63722	0.965058	0.334516	0.557449	0.253795	0.253795
EPS8L2	51.1148	0.61443	0.239359	2.56698	0.0102589	0.0451606	1.34524	1.34524
TJP3	86.7795	0.612977	0.287993	2.12845	0.0333001	0.112666	0.948206	0.948206
OSBPL5	24.0136	0.611802	0.368613	1.65974	0.0969664	0.243679	0.613181	0.613181
BROX	1164.01	0.611415	0.077823	7.85648	3.95079e-15	2.57047e-13	12.59	12.59
CFTR	97.4224	0.610859	0.150577	4.05678	4.97547e-05	0.000512937	3.28994	3.28994
CLEC11A	159.035	0.610702	0.442642	1.37967	0.167687	0.354125	0.450844	0.450844
CADPS	6.7987	0.60903	0.581205	1.04787	0.294697	0.516248	0.287141	0.287141
ZNF467	160.17	0.609028	0.168839	3.60715	0.000309579	0.00247045	2.60722	2.60722
PLD2	959.529	0.608328	0.0535749	11.3547	7.02544e-30	1.99025e-27	26.7011	26.7011
HAVCR1	18.6144	0.607511	0.437707	1.38794	0.165156	0.350413	0.45542	0.45542
ACAP1	1295.83	0.606391	0.155731	3.89385	9.86662e-05	0.000929129	3.03192	3.03192
FAM178B	168.491	0.606175	0.230389	2.63109	0.00851119	0.0387259	1.412	1.412
SEMA6C	59.1595	0.605695	0.240043	2.52328	0.0116267	0.0498261	1.30254	1.30254
SLC4A5	91.4627	0.605657	0.353219	1.71468	0.0864042	0.225081	0.647661	0.647661
RAB11FIP4	1003.56	0.605589	0.116879	5.18134	2.20296e-07	4.10355e-06	5.38684	5.38684
MYO15A	50.9376	0.605199	0.226638	2.67034	0.00757749	0.0351428	1.45416	1.45416
ZNF221	65.3125	0.604925	0.290372	2.08328	0.0372258	0.122096	0.913298	0.913298
LDLRAD1	8.79483	0.604423	0.479698	1.26001	0.207667	0.410801	0.386369	0.386369
PPP1R13L	297.747	0.604333	0.11006	5.49095	3.99777e-08	8.64257e-07	6.06336	6.06336
VMO1	64.2803	0.604041	0.256043	2.35914	0.0183173	0.0712877	1.14699	1.14699
CCDC24	160.826	0.603223	0.118602	5.08612	3.65455e-07	6.43712e-06	5.19131	5.19131
P2RX7	398.479	0.602859	0.106228	5.67513	1.38586e-08	3.28205e-07	6.48385	6.48385
FGF2	32.2226	0.601686	0.369891	1.62666	0.10381	0.254617	0.594112	0.594112
ABCB11	8.23067	0.601308	1.17653	0.511088	0.609289	0.786587	0.104253	0.104253
MOB3B	6.50663	0.601126	0.556979	1.07926	0.280471	0.501361	0.29985	0.29985
CTR9	40.3947	0.601007	0.293846	2.04532	0.0408238	0.13074	0.883592	0.883592
OR4D1	7.46766	0.600706	0.470108	1.27781	0.201318	0.402695	0.395024	0.395024
LYPD1	95.9285	0.598654	0.14702	4.07193	4.66242e-05	0.000484706	3.31452	3.31452
CCDC136	555.082	0.598545	0.0801934	7.46377	8.4082e-14	4.51916e-12	11.3449	11.3449
ORC5	43.8887	0.598072	0.348979	1.71378	0.0865698	0.225211	0.647411	0.647411
ATP6V1G1	13.4665	0.597161	0.429903	1.38906	0.164814	0.35007	0.455845	0.455845
EHF	29.7997	0.59695	0.419419	1.42328	0.154656	0.335461	0.474358	0.474358
RAPGEF4	19.6172	0.596779	0.429976	1.38794	0.165156	0.350413	0.45542	0.45542
OSCAR	3627.79	0.596427	0.0978583	6.09481	1.09571e-09	3.19046e-08	7.49615	7.49615
ALOX15	36.5282	0.59607	0.33832	1.76185	0.0780941	0.209019	0.679815	0.679815
AC241401.1	8.91694	0.595646	0.639813	0.93097	0.351869	0.574258	0.240893	0.240893
BCO2	993.741	0.59384	0.105092	5.65068	1.59818e-08	3.74753e-07	6.42626	6.42626
MCUB	127.9	0.593726	0.48461	1.22516	0.220514	0.426961	0.369612	0.369612
PDCD2L	35.7424	0.593527	0.484088	1.22607	0.220172	0.426602	0.369977	0.369977
MISP3	55.7608	0.592386	0.233054	2.54184	0.0110272	0.0478284	1.32031	1.32031
KRT8	316.5	0.590229	0.146423	4.03097	5.55461e-05	0.000562829	3.24962	3.24962
IMPA2	614.995	0.590118	0.224915	2.62374	0.00869695	0.0393809	1.40471	1.40471
CD1E	7398.42	0.590008	0.107418	5.49261	3.96036e-08	8.57531e-07	6.06675	6.06675
HLA-DPB1	44827.4	0.589779	0.102243	5.76843	8.00122e-09	1.97819e-07	6.70373	6.70373
LRFN1	489.34	0.589626	0.138147	4.2681	1.97141e-05	0.000228147	3.64179	3.64179
CSF3R	7158.67	0.589395	0.0856378	6.88241	5.8847e-12	2.42485e-10	9.61531	9.61531
MS4A2	7.59477	0.589298	0.540727	1.08983	0.27579	0.495598	0.30487	0.30487
PIANP	20.0009	0.588736	0.349031	1.68677	0.0916474	0.234063	0.630666	0.630666
XKR5	16.0823	0.588385	0.322099	1.82672	0.0677415	0.188595	0.72447	0.72447
ZNF487	19.4526	0.588099	0.495829	1.18609	0.235585	0.445709	0.350948	0.350948
AL117339.5	135.381	0.587898	0.147994	3.97246	7.11353e-05	0.000701449	3.154	3.154
FLACC1	23.9712	0.587883	0.478043	1.22977	0.218783	0.425002	0.371609	0.371609
TESMIN	112.697	0.587838	0.24122	2.43693	0.0148124	0.060577	1.21769	1.21769
CIITA	16106.3	0.586989	0.0550774	10.6575	1.60812e-26	3.41676e-24	23.4664	23.4664
SLC9B1	25.7413	0.586938	0.288295	2.0359	0.0417607	0.132924	0.876397	0.876397
CCN5	9.16546	0.586575	0.471324	1.24453	0.213306	0.417583	0.379257	0.379257
MRLN	7.66114	0.586107	0.613359	0.955569	0.33929	0.561674	0.250516	0.250516
AQP7	9.89396	0.584683	0.466535	1.25325	0.210116	0.413362	0.383669	0.383669
PNPLA6	7626.51	0.584621	0.0603282	9.69067	3.30362e-22	4.49226e-20	19.3475	19.3475
TP53INP1	3246.85	0.584019	0.0990807	5.89438	3.76088e-09	9.91093e-08	7.00389	7.00389
ADAMTS10	1802.08	0.583085	0.128054	4.55342	5.27812e-06	7.12022e-05	4.14751	4.14751
TLN2	388.796	0.582643	0.200252	2.90955	0.00361951	0.019151	1.71781	1.71781
ABCA3	38.2147	0.582052	0.257677	2.25884	0.0238933	0.0875038	1.05797	1.05797
STK32C	730.058	0.581885	0.116916	4.97694	6.45964e-07	1.07382e-05	4.96907	4.96907
CIR1	17.2845	0.581828	0.394711	1.47406	0.140465	0.3141	0.502932	0.502932
ERMN	28.4911	0.580628	0.338211	1.71676	0.0860226	0.22435	0.649073	0.649073
CTF1	71.9097	0.580019	0.173373	3.34551	0.000821325	0.00556471	2.25456	2.25456
BCAR3	215.569	0.578774	0.179516	3.22407	0.00126381	0.00804177	2.09465	2.09465
BEAN1	165.277	0.578664	0.137406	4.21135	2.53854e-05	0.000285046	3.54509	3.54509
LEMD3	24.1296	0.577827	0.331633	1.74237	0.0814438	0.215672	0.666207	0.666207
CCR3	23.209	0.577655	0.412015	1.40202	0.160908	0.344788	0.462447	0.462447
RPS6KA6	75.3897	0.577117	0.248304	2.32424	0.0201128	0.0766948	1.11523	1.11523
DISP2	14.2053	0.576118	0.425388	1.35433	0.17563	0.365785	0.436774	0.436774
PDE4A	416.437	0.576027	0.252087	2.28503	0.0223111	0.0832335	1.0797	1.0797
GALNS	200.967	0.575814	0.154355	3.73045	0.000191139	0.00163055	2.78767	2.78767
GTF2F2	7.45309	0.574258	0.496518	1.15657	0.247448	0.460931	0.336365	0.336365
ASPDH	55.5515	0.573846	0.241239	2.37875	0.0173716	0.0685688	1.16387	1.16387
ANKRD30A	7.40296	0.572878	0.531581	1.07769	0.281173	0.501889	0.299393	0.299393
CRYBG3	45.8633	0.572875	0.682353	0.839557	0.401157	0.623207	0.205368	0.205368
LRRC8C	69.5409	0.572621	0.165971	3.45013	0.000560319	0.00407879	2.38947	2.38947
GPR55	42.0415	0.572373	0.325449	1.75872	0.0786252	0.210131	0.677511	0.677511
MYCL	2605.95	0.571672	0.0913121	6.26064	3.83407e-10	1.19304e-08	7.92335	7.92335
AC005041.1	190.711	0.571259	0.128863	4.43308	9.28983e-06	0.000118502	3.92627	3.92627
TPH1	29.1314	0.57105	0.340275	1.6782	0.0933081	0.237204	0.624878	0.624878
SPON2	19.1832	0.570979	0.432292	1.32082	0.186562	0.381713	0.418263	0.418263
HSPBAP1	478.884	0.570584	0.0862226	6.61758	3.65136e-11	1.32051e-09	8.87926	8.87926
CPT1C	24.694	0.570082	0.303517	1.87825	0.0603465	0.173906	0.759685	0.759685
OR13A1	9.34088	0.569668	0.489127	1.16466	0.244156	0.456639	0.340427	0.340427
TMEM45B	14.4823	0.569338	0.395549	1.43936	0.150049	0.328795	0.483075	0.483075
DENND2A	12.0409	0.568968	0.353749	1.60839	0.107749	0.261492	0.582541	0.582541
LRRN2	111.578	0.568804	0.160025	3.55448	0.000378734	0.00290306	2.53714	2.53714
CCDC33	40.0033	0.568802	0.273209	2.08193	0.0373489	0.122319	0.912504	0.912504
CNGA4	8.58377	0.566863	0.434943	1.3033	0.192471	0.390223	0.408687	0.408687
TBX20	7.25641	0.566579	0.649225	0.872701	0.382826	0.605945	0.217567	0.217567
P3H2	1013.96	0.566454	0.120661	4.69457	2.6717e-06	3.9233e-05	4.40635	4.40635
PPIL6	44.1945	0.564738	0.37621	1.50113	0.133323	0.303622	0.517667	0.517667
NUTM2E	54.7957	0.564275	0.356017	1.58497	0.112974	0.270699	0.567513	0.567513
EIF4E3	520.575	0.564164	0.112416	5.01854	5.20653e-07	8.88311e-06	5.05143	5.05143
NCKAP5L	1544.74	0.564141	0.0619743	9.10282	8.80152e-20	9.57464e-18	17.0189	17.0189
SNX1	1854.57	0.56354	0.128427	4.38801	1.14392e-05	0.000142838	3.84516	3.84516
PJVK	44.1707	0.563396	0.246071	2.28956	0.0220467	0.0825188	1.08345	1.08345
SLC39A10	519.513	0.562983	0.113032	4.98072	6.33476e-07	1.05823e-05	4.97542	4.97542
EXTL1	1201.7	0.562069	0.0768969	7.30939	2.68367e-13	1.36166e-11	10.8659	10.8659
B3GNT7	15.4068	0.562021	0.779722	0.720797	0.471034	0.686251	0.163517	0.163517
SIX5	115.918	0.561944	0.193255	2.90779	0.00363992	0.0192291	1.71604	1.71604
DEPDC7	34.0623	0.560818	0.294239	1.90599	0.056651	0.165772	0.78049	0.78049
APOBR	6099.05	0.560735	0.4851	1.15592	0.247716	0.46124	0.336073	0.336073
PDZD9	8.52061	0.560731	0.479237	1.17005	0.24198	0.454007	0.342937	0.342937
ULK1	218.863	0.560645	0.164322	3.41186	0.000645223	0.0045739	2.33971	2.33971
FN3K	76.3575	0.560631	0.221699	2.52879	0.0114455	0.0492208	1.30785	1.30785
MFSD6	259.819	0.560294	0.159543	3.51188	0.00044495	0.00333909	2.47637	2.47637
FHDC1	346.209	0.560226	0.200535	2.79366	0.0052116	0.0258546	1.58746	1.58746
ERICH6B	16.3636	0.559756	0.342754	1.63311	0.102445	0.252709	0.597379	0.597379
HACD2	32.1002	0.559135	0.257	2.17562	0.0295838	0.103122	0.986647	0.986647
MYO3B	24.8431	0.558865	0.354058	1.57846	0.114461	0.273107	0.563667	0.563667
TRIB2	2445.64	0.558684	0.104696	5.33626	9.48835e-08	1.89183e-06	5.72312	5.72312
BVES	63.4773	0.558132	0.576546	0.968062	0.333013	0.556153	0.254805	0.254805
GNA15	11265.2	0.55812	0.13002	4.29257	1.76614e-05	0.000208027	3.68188	3.68188
AGBL4	8.21103	0.557637	0.696537	0.800585	0.423372	0.64488	0.190521	0.190521
TIAM1	8543.77	0.557072	0.102658	5.42648	5.74764e-08	1.20056e-06	5.92062	5.92062
GIMAP4	551.865	0.55662	0.136371	4.08165	4.47169e-05	0.000467739	3.33	3.33
LRGUK	21.2776	0.556326	0.402389	1.38256	0.1668	0.353129	0.452066	0.452066
MDGA2	19.3091	0.555728	0.323473	1.718	0.0857962	0.223971	0.649809	0.649809
AP001931.1	29.8791	0.555435	0.242425	2.29116	0.021954	0.0822625	1.0848	1.0848
ABCC6	966.634	0.555356	0.0594977	9.33407	1.01879e-20	1.21522e-18	17.9153	17.9153
FKBP1B	403.311	0.554822	0.138116	4.01709	5.89217e-05	0.000592617	3.22723	3.22723
ZACN	270.101	0.554414	0.724557	0.765176	0.444167	0.662432	0.178859	0.178859
CCDC85C	179.564	0.554095	0.25673	2.15828	0.0309061	0.106732	0.971707	0.971707
GPRC5C	471.15	0.553901	0.163629	3.38509	0.000711546	0.0049441	2.30591	2.30591
HLA-DPA1	90394.5	0.553803	0.067856	8.16144	3.31062e-16	2.42031e-14	13.6161	13.6161
STK31	11.884	0.553648	0.752989	0.735267	0.462177	0.679351	0.167906	0.167906
PPT2-EGFL8	22.3302	0.553603	0.749914	0.738222	0.460379	0.67813	0.168687	0.168687
CACNA1F	25.9321	0.553195	0.404917	1.36619	0.171878	0.360846	0.442678	0.442678
CBX7	197.189	0.553143	0.127156	4.35012	1.36064e-05	0.000166086	3.77967	3.77967
RAB38	18.2618	0.552914	0.663318	0.833558	0.40453	0.626943	0.202772	0.202772
ADAP1	1453.19	0.552415	0.115399	4.78699	1.69304e-06	2.58674e-05	4.58725	4.58725
CYFIP2	911.017	0.552015	0.0860917	6.41194	1.43676e-10	4.80027e-09	8.31873	8.31873
MID1	188.739	0.551735	0.187781	2.93818	0.00330141	0.0178286	1.74888	1.74888
PRKCZ	72.2281	0.551306	0.204757	2.69248	0.00709221	0.0334396	1.47574	1.47574
ARPC3	486.543	0.550991	0.21263	2.59132	0.00956096	0.0426542	1.37004	1.37004
RIPK3	607.499	0.550928	0.0748934	7.35615	1.89287e-13	9.86177e-12	11.006	11.006
HPD	9.94615	0.550809	0.408258	1.34917	0.177282	0.368058	0.434084	0.434084
MKRN1	927.62	0.550795	0.0703814	7.82586	5.04193e-15	3.21878e-13	12.4923	12.4923
MT1G	6.26179	0.550515	0.740949	0.742987	0.457489	0.675308	0.170498	0.170498
RSAD2	6.00508	0.550449	0.820547	0.670832	0.502328	0.710637	0.148352	0.148352
CCDC170	16.5334	0.550417	0.503292	1.09363	0.274115	0.493481	0.306729	0.306729
TIAF1	510.125	0.550091	0.0766281	7.17871	7.03719e-13	3.3576e-11	10.474	10.474
TNR	5.53194	0.549974	1.02307	0.537575	0.590871	0.774574	0.110937	0.110937
TNFRSF10A	403.235	0.549564	0.165246	3.32573	0.000881889	0.00591026	2.22839	2.22839
APOBEC3C	51.0229	0.549096	0.362557	1.51451	0.129897	0.297776	0.526111	0.526111
PLEKHA7	377.243	0.548626	0.101881	5.38499	7.24485e-08	1.48591e-06	5.82801	5.82801
LAPTM4A	15.9924	0.548486	0.503834	1.08862	0.276319	0.496287	0.304267	0.304267
PYROXD2	122.896	0.548439	0.17986	3.04926	0.00229404	0.0132142	1.87896	1.87896
BTN2A2	643.401	0.5478	0.144593	3.78856	0.000151525	0.00134318	2.87186	2.87186
TEN1	51.2344	0.547678	0.297512	1.84086	0.065642	0.184689	0.73356	0.73356
CCDC122	123.221	0.547249	0.184798	2.96134	0.00306299	0.016802	1.77464	1.77464
RELL1	11.396	0.546981	0.638123	0.857172	0.39135	0.614288	0.211628	0.211628
WDR78	12.7627	0.546756	0.579691	0.943186	0.345586	0.567408	0.246105	0.246105
PHLPP1	43.4975	0.546082	0.460662	1.18543	0.235848	0.445983	0.350681	0.350681
EFCAB1	66.528	0.545444	0.261723	2.08406	0.0371551	0.121978	0.913717	0.913717
NEK10	28.3981	0.544794	0.322075	1.69151	0.0907394	0.232499	0.633578	0.633578
AL807752.6	7.23638	0.544483	0.721302	0.754862	0.450332	0.668298	0.17503	0.17503
NPIPA3	10.288	0.542272	0.545142	0.994734	0.319866	0.542606	0.265515	0.265515
POTEC	11.3816	0.541265	0.416839	1.2985	0.194116	0.392446	0.40622	0.40622
MAPK8IP1	26.9068	0.540868	0.352849	1.53286	0.12531	0.290581	0.536733	0.536733
UQCRHL	19.525	0.540244	0.320656	1.68481	0.0920258	0.234631	0.629614	0.629614
SLC4A11	327.549	0.538292	0.168033	3.20349	0.00135773	0.00854856	2.06811	2.06811
ZNF516	246.364	0.537276	0.190782	2.81618	0.00485978	0.0244419	1.61187	1.61187
OXSR1	37.3255	0.537131	0.280359	1.91587	0.0553816	0.162924	0.788016	0.788016
YPEL4	359.269	0.536737	0.122101	4.39585	1.10338e-05	0.000138412	3.85883	3.85883
SMPDL3B	69.7262	0.536599	0.381836	1.40531	0.159928	0.343309	0.464315	0.464315
AC027796.3	85.0353	0.536287	0.225414	2.37912	0.0173542	0.0685198	1.16418	1.16418
ARHGAP21	2278.06	0.536054	0.0918595	5.83558	5.36025e-09	1.37267e-07	6.86243	6.86243
CLDN4	6.2275	0.535968	0.669126	0.800996	0.423134	0.644737	0.190618	0.190618
EFEMP2	146.418	0.535429	0.221024	2.42249	0.0154146	0.0626254	1.20325	1.20325
CAPZA1	504.542	0.535301	0.183748	2.91323	0.00357711	0.0190006	1.72123	1.72123
MCF2	17.0625	0.535273	0.331733	1.61356	0.106622	0.259457	0.585935	0.585935
MRM1	11.4912	0.53501	1.26419	0.423205	0.672146	0.828034	0.0819519	0.0819519
COL9A3	39.2954	0.534732	0.238757	2.23965	0.0251134	0.0909433	1.04123	1.04123
TLE5	6539.81	0.534536	0.0959402	5.57155	2.52482e-08	5.75084e-07	6.24027	6.24027
ASGR1	75.6522	0.534099	0.209845	2.5452	0.0109214	0.0474621	1.32365	1.32365
YBX2	14.123	0.533436	0.536986	0.99339	0.32052	0.543309	0.264953	0.264953
CARD9	16232.9	0.533293	0.122245	4.36251	1.2858e-05	0.000158086	3.80111	3.80111
CD300LB	62.8994	0.53308	0.315327	1.69056	0.0909205	0.232872	0.632883	0.632883
FKBP10	152.106	0.532956	0.166484	3.20125	0.00136835	0.00859835	2.06558	2.06558
FAM50B	113.139	0.53269	0.363425	1.46575	0.142716	0.317232	0.498623	0.498623
AC036214.3	17.6422	0.531941	0.444961	1.19548	0.2319	0.441031	0.355531	0.355531
ITGA5	261.068	0.531729	0.178965	2.97112	0.00296712	0.0163805	1.78567	1.78567
SPINT1	3468.85	0.531519	0.120701	4.40361	1.06463e-05	0.000134294	3.87194	3.87194
LY6G5C	249.198	0.531318	0.115754	4.59007	4.43104e-06	6.17349e-05	4.20947	4.20947
ABITRAM	26.1743	0.531037	0.264908	2.00461	0.0450049	0.140008	0.853846	0.853846
MYOM1	88.5437	0.530949	0.290286	1.82905	0.0673917	0.187978	0.725893	0.725893
SLIT1	7.03056	0.530707	0.910669	0.582766	0.560051	0.751784	0.123907	0.123907
MYO1A	5.69622	0.529955	1.06221	0.498916	0.617838	0.793454	0.100478	0.100478
A2ML1	8.71614	0.529877	0.647734	0.818048	0.41333	0.635726	0.19673	0.19673
HACD1	68.4961	0.529687	0.280235	1.89015	0.0587376	0.170412	0.768499	0.768499
ASCL2	211.662	0.529543	0.129215	4.09815	4.16458e-05	0.000439673	3.35687	3.35687
S100A11	10.969	0.529336	0.512386	1.03308	0.301566	0.523382	0.281181	0.281181
CMTM6	21.9274	0.529309	0.484822	1.09176	0.274939	0.49433	0.305983	0.305983
ANKDD1B	11.6787	0.529216	0.392717	1.34758	0.177795	0.368654	0.433381	0.433381
ZYG11A	35.3482	0.528911	0.279578	1.89182	0.0585152	0.170011	0.769524	0.769524
S100A6	492.794	0.528331	0.20762	2.5447	0.0109371	0.0475151	1.32317	1.32317
BAIAP2L1	17.2268	0.52795	0.329411	1.60271	0.108999	0.263872	0.578607	0.578607
ARMS2	6.64993	0.5262	0.547855	0.960475	0.336816	0.559434	0.252251	0.252251
TTC21A	96.1386	0.525778	0.189307	2.77739	0.00547975	0.0269294	1.56977	1.56977
MYO1H	8.7792	0.525316	0.756	0.694862	0.487142	0.698975	0.155539	0.155539
OPRM1	20.4753	0.524886	0.308223	1.70294	0.0885793	0.229298	0.6396	0.6396
OTUB2	19.4149	0.524459	0.965936	0.542955	0.587161	0.772018	0.112372	0.112372
SYT17	161.037	0.52444	0.235672	2.2253	0.0260612	0.0935648	1.02889	1.02889
SUMF1	146.177	0.524116	0.201312	2.6035	0.0092278	0.0414261	1.38273	1.38273
AC020915.5	134.964	0.523216	0.218133	2.39861	0.0164575	0.0657815	1.1819	1.1819
SELPLG	3865.94	0.522684	0.0510559	10.2375	1.34702e-24	2.41011e-22	21.618	21.618
ACY3	3163.29	0.522396	0.0765133	6.82752	8.63959e-12	3.48609e-10	9.45766	9.45766
NAPSA	166.462	0.521757	0.144327	3.6151	0.000300233	0.00241287	2.61747	2.61747
RESF1	553.807	0.521482	0.060758	8.58293	9.24861e-18	8.32864e-16	15.0794	15.0794
EXT1	161.623	0.521159	0.184765	2.82065	0.00479262	0.0241639	1.61683	1.61683
CNKSR1	6.62628	0.521065	0.647022	0.805328	0.420631	0.64266	0.192019	0.192019
KIAA1324	41.2346	0.520585	0.30058	1.73194	0.0832851	0.219436	0.658691	0.658691
IFITM3	48.5269	0.520271	0.32008	1.62544	0.104068	0.254976	0.5935	0.5935
IFITM10	499.892	0.520219	0.336618	1.54543	0.122243	0.285372	0.544588	0.544588
ADPRHL1	15.2516	0.519944	0.385462	1.34888	0.177374	0.368058	0.434084	0.434084
AASDHPPT	171.474	0.519773	0.29998	1.73269	0.0831505	0.219209	0.659141	0.659141
FZD1	531.506	0.519751	0.165603	3.13854	0.0016979	0.010275	1.98822	1.98822
BET1	145.734	0.517981	0.179726	2.88206	0.00395088	0.0205918	1.6863	1.6863
MBD6	575.141	0.517886	0.109196	4.74272	2.10873e-06	3.15104e-05	4.50155	4.50155
TMEM265	154.547	0.51776	0.18167	2.85	0.00437186	0.0223575	1.65058	1.65058
SLC16A11	8.03279	0.517569	0.545682	0.948481	0.342885	0.564541	0.248304	0.248304
SLC25A34	10.2081	0.517514	0.568657	0.910064	0.362789	0.586397	0.231808	0.231808
GJB7	5.29504	0.517124	0.557202	0.928073	0.35337	0.576154	0.239461	0.239461
YPEL5	887.706	0.51633	0.0921703	5.60191	2.12001e-08	4.92783e-07	6.30734	6.30734
SPRYD3	84.5466	0.515588	0.328753	1.56831	0.116808	0.276812	0.557815	0.557815
OR4K13	5.5629	0.515105	0.583386	0.882958	0.377259	0.599997	0.221851	0.221851
STAG3	1534.19	0.514968	0.079074	6.51248	7.39178e-11	2.57727e-09	8.58884	8.58884
IL18R1	1612.02	0.514223	0.132054	3.89403	9.85941e-05	0.000929129	3.03192	3.03192
SKIDA1	8.22453	0.514146	0.701012	0.733434	0.463294	0.680405	0.167233	0.167233
AKR1E2	32.5016	0.513278	0.240416	2.13496	0.0327645	0.111411	0.953072	0.953072
CCDC88B	6944.33	0.513069	0.0992708	5.16838	2.36129e-07	4.35387e-06	5.36112	5.36112
SLC26A8	29.0691	0.512925	0.325286	1.57684	0.114832	0.273561	0.562946	0.562946
SEMA3C	17.3872	0.511952	0.753779	0.679181	0.497023	0.70691	0.150636	0.150636
HLA-DRB4	3201.4	0.511934	0.124754	4.10356	4.06845e-05	0.000431872	3.36464	3.36464
TEX52	28.1176	0.511929	0.250193	2.04613	0.0407435	0.130638	0.88393	0.88393
CR788250.1	3198.33	0.511374	0.124658	4.10221	4.09227e-05	0.000433723	3.36279	3.36279
SLC22A13	5.74188	0.511189	0.652643	0.78326	0.433474	0.653479	0.184768	0.184768
THNSL2	400.103	0.51115	0.0812335	6.29236	3.12672e-10	1.0004e-08	7.99982	7.99982
SYNE4	22.4257	0.510964	0.322848	1.58268	0.113495	0.271565	0.566126	0.566126
IQSEC2	2056.39	0.510485	0.071762	7.11359	1.13067e-12	5.22952e-11	10.2815	10.2815
DMPK	512.202	0.510373	0.182001	2.80422	0.00504381	0.0251598	1.59929	1.59929
MPP7	16.5345	0.509407	0.42366	1.2024	0.22921	0.438183	0.358344	0.358344
CLEC1B	6.86214	0.509076	0.654628	0.777657	0.436771	0.655977	0.183111	0.183111
KLK1	10.4063	0.508982	0.468139	1.08725	0.276929	0.496987	0.303655	0.303655
ZDHHC1	72.2158	0.508951	0.186605	2.72742	0.00638309	0.0306812	1.51313	1.51313
INPP5A	8.51391	0.508897	0.778788	0.653447	0.513468	0.718245	0.143727	0.143727
TMEM38A	8.83957	0.508462	0.452287	1.1242	0.260927	0.477086	0.321403	0.321403
MAN2A2	4802.75	0.508419	0.113061	4.49686	6.89637e-06	9.09572e-05	4.04116	4.04116
GOLGA6L22	44.1767	0.508298	0.213723	2.3783	0.0173927	0.0685722	1.16385	1.16385
NUTM2B	180.086	0.507998	0.142283	3.57034	0.000356517	0.00277817	2.55624	2.55624
CEBPZ	82.4539	0.507823	0.246066	2.06377	0.03904	0.126246	0.898781	0.898781
GRPR	11.1081	0.507811	0.39117	1.29819	0.194223	0.392488	0.406173	0.406173
FAM229A	216.023	0.507384	0.157529	3.22088	0.00127796	0.00810525	2.09123	2.09123
ZNF208	11.3959	0.507287	0.513124	0.988625	0.322846	0.545824	0.262947	0.262947
SYNPO2	12.8224	0.507187	0.418022	1.2133	0.225015	0.433147	0.363365	0.363365
CHAD	74.815	0.507062	0.202387	2.50541	0.0122309	0.051828	1.28544	1.28544
MXD4	1419.83	0.506783	0.0723398	7.00559	2.45948e-12	1.08938e-10	9.96282	9.96282
ACTA2	217.127	0.506369	0.12753	3.97059	7.16939e-05	0.000705423	3.15155	3.15155
CDKN1B	17.0552	0.506325	0.350801	1.44334	0.148924	0.327205	0.48518	0.48518
STK39	5.59393	0.506167	0.650197	0.778482	0.436285	0.655754	0.183259	0.183259
ANKRD30B	10.6453	0.505687	0.580954	0.870442	0.384059	0.60733	0.216575	0.216575
SLC13A4	47.4409	0.505537	0.282836	1.78738	0.0738758	0.200529	0.697823	0.697823
ATP2C2	6.95391	0.505275	0.640473	0.788909	0.430165	0.650704	0.186617	0.186617
ALDH8A1	12.5885	0.505221	0.469232	1.0767	0.281615	0.502546	0.298824	0.298824
TCP11L2	39.5226	0.505175	0.315399	1.6017	0.109222	0.26428	0.577935	0.577935
NET1	2876.64	0.505152	0.0682972	7.39639	1.39939e-13	7.40423e-12	11.1305	11.1305
NPPA	35.6461	0.505145	0.222032	2.2751	0.0228999	0.0848944	1.07112	1.07112
MS4A6E	39.0601	0.504852	0.253151	1.99427	0.0461222	0.14263	0.84579	0.84579
DYRK3	27.4782	0.503828	0.470106	1.07173	0.283841	0.505032	0.296681	0.296681
ADGRE3	2520.61	0.503107	0.0728603	6.90509	5.0173e-12	2.09924e-10	9.67794	9.67794
NME8	48.6839	0.502222	0.246011	2.04146	0.0412047	0.13165	0.88058	0.88058
KLHL32	8.27032	0.502191	0.733753	0.684413	0.493714	0.704388	0.152188	0.152188
LRRN3	6.76472	0.501348	0.591966	0.84692	0.39704	0.619572	0.207908	0.207908
KLF13	2274.6	0.501186	0.0990798	5.05841	4.22766e-07	7.37023e-06	5.13252	5.13252
SCNN1D	124.828	0.500949	0.234325	2.13784	0.0325297	0.110806	0.955435	0.955435
HLA-DQA1	14745.8	0.500743	0.0691173	7.24482	4.32998e-13	2.14887e-11	10.6678	10.6678
C3orf67	86.5866	0.500625	0.164257	3.04781	0.00230514	0.0132595	1.87747	1.87747
PCDH11Y	11.1253	0.5	0.717129	0.697225	0.485662	0.697658	0.156357	0.156357
TRIM17	21.0695	0.499779	0.329624	1.51621	0.129466	0.297078	0.52713	0.52713
GPX2	8.42092	0.49963	0.428185	1.16685	0.243269	0.455547	0.341467	0.341467
TAB1	71.5414	0.499179	0.166075	3.00575	0.00264931	0.0148558	1.8281	1.8281
OR8B8	34.3716	0.49866	0.246888	2.01978	0.0434062	0.136219	0.865762	0.865762
GMCL1	13.6872	0.498267	0.350612	1.42114	0.155277	0.336294	0.473281	0.473281
LAMB2	52.127	0.498209	0.267029	1.86575	0.0620766	0.17765	0.750436	0.750436
STARD9	799.71	0.49819	0.111868	4.45337	8.4531e-06	0.00010916	3.96194	3.96194
TGIF2-RAB5IF	116.246	0.497619	0.275646	1.80528	0.0710305	0.194695	0.710645	0.710645
FLVCR1	97.7619	0.497471	0.20328	2.44722	0.0143962	0.0591241	1.22824	1.22824
AL049634.2	39.3623	0.497224	0.261554	1.90104	0.0572969	0.166979	0.777338	0.777338
SRRM5	37.9078	0.497166	0.266546	1.86522	0.0621507	0.177772	0.750138	0.750138
APOBEC2	6.71331	0.496957	0.520363	0.95502	0.339567	0.561869	0.250365	0.250365
IL1A	1349	0.496928	0.136473	3.64123	0.000271338	0.00221335	2.65495	2.65495
INAVA	253.549	0.496029	0.122452	4.0508	5.1042e-05	0.000524744	3.28005	3.28005
SMCO4	950.45	0.495555	0.127566	3.88468	0.000102464	0.000959577	3.01792	3.01792
HLA-DQA2	45.3933	0.495522	0.330816	1.49788	0.134165	0.30503	0.515658	0.515658
TNFAIP2	8213.83	0.495297	0.0864968	5.72619	1.0271e-08	2.48514e-07	6.60465	6.60465
GABRR2	57.0914	0.495216	0.215648	2.2964	0.0216528	0.0814029	1.08936	1.08936
FOXD4L5	9.93029	0.494996	0.433677	1.14139	0.253706	0.46893	0.328892	0.328892
PNPLA1	17.8923	0.494544	0.356398	1.38762	0.165253	0.350455	0.455368	0.455368
REPS2	789.527	0.493845	0.166201	2.97136	0.00296479	0.0163805	1.78567	1.78567
RERE	2938.12	0.492879	0.0709764	6.94426	3.80445e-12	1.62682e-10	9.78866	9.78866
HLA-DRB1	45569.1	0.492285	0.0785989	6.26326	3.77013e-10	1.17996e-08	7.92813	7.92813
PPP1R15A	52.8642	0.491841	0.240811	2.04244	0.0411079	0.131402	0.881397	0.881397
DYNAP	22.0647	0.491557	0.271558	1.81014	0.0702745	0.19328	0.713812	0.713812
IL15	48.3219	0.49139	0.246686	1.99196	0.0463749	0.143134	0.844257	0.844257
KLF8	376.636	0.491277	0.250699	1.95962	0.0500397	0.151377	0.81994	0.81994
NCF1	7005.19	0.491089	0.128956	3.80819	0.000139985	0.00125479	2.90143	2.90143
PGGHG	2307.61	0.490902	0.0883079	5.55898	2.7135e-08	6.13947e-07	6.21187	6.21187
XAF1	247.419	0.490489	0.141251	3.47246	0.000515715	0.00380092	2.42011	2.42011
UBALD2	86.1766	0.489561	0.405932	1.20602	0.22781	0.436612	0.359904	0.359904
VWA7	49.9538	0.489222	0.226889	2.15621	0.0310669	0.10703	0.970494	0.970494
ELN	53.5081	0.488932	0.194225	2.51735	0.0118242	0.050449	1.29715	1.29715
HS3ST3A1	7.97675	0.48834	0.777972	0.627709	0.530195	0.73073	0.136243	0.136243
UBE3C	130.03	0.48783	0.260794	1.87056	0.0614063	0.176124	0.754182	0.754182
IER3	1186.79	0.487713	0.109602	4.44988	8.59194e-06	0.000110847	3.95527	3.95527
RHEBL1	18.7129	0.487574	0.313427	1.55562	0.119797	0.281835	0.550006	0.550006
CETP	99.6703	0.487539	0.227865	2.13959	0.0323877	0.110433	0.9569	0.9569
WNT2B	138.166	0.487502	0.123242	3.95564	7.63309e-05	0.000744582	3.12809	3.12809
RBFOX1	5.55524	0.487463	0.598525	0.81444	0.415393	0.637818	0.195304	0.195304
ALDH2	9270.5	0.487431	0.0519795	9.37736	6.7644e-21	8.21271e-19	18.0855	18.0855
TESK2	16.0568	0.487178	0.821891	0.592753	0.553347	0.747289	0.126512	0.126512
TAS2R5	21.6902	0.486836	0.346146	1.40645	0.159592	0.342936	0.464787	0.464787
TBC1D3L	1437.44	0.486712	0.0615419	7.90862	2.60248e-15	1.74554e-13	12.7581	12.7581
LDHAL6A	18.7773	0.48645	0.289935	1.67779	0.0933881	0.237319	0.624668	0.624668
CASS4	1121.09	0.48629	0.0826864	5.88114	4.07455e-09	1.05938e-07	6.97495	6.97495
TRAF1	321.493	0.486142	0.143884	3.3787	0.000728298	0.00503221	2.29824	2.29824
ANKRD40CL	9.9416	0.486088	0.512207	0.949007	0.342617	0.56435	0.248452	0.248452
C5AR1	205.988	0.486048	0.177085	2.74472	0.00605627	0.0293804	1.53194	1.53194
KBTBD3	93.8806	0.486043	0.222452	2.18494	0.0288936	0.101288	0.994444	0.994444
CYSLTR2	584.841	0.485336	0.0925823	5.24221	1.58666e-07	3.05601e-06	5.51485	5.51485
IL18RAP	89.6273	0.485196	0.24401	1.98843	0.0467644	0.144097	0.841344	0.841344
ABLIM2	30.8133	0.483928	0.337835	1.43244	0.152018	0.331697	0.479258	0.479258
APBB3	20947.5	0.483158	0.105166	4.59426	4.34287e-06	6.06308e-05	4.21731	4.21731
SEMA3B	20.0808	0.482963	0.467295	1.03353	0.301357	0.523152	0.281372	0.281372
MS4A4E	609.452	0.48273	0.095803	5.03878	4.68511e-07	8.10036e-06	5.0915	5.0915
DTX4	12.7796	0.482644	0.404952	1.19186	0.233318	0.442676	0.353914	0.353914
COG6	81.5129	0.482475	0.327337	1.47394	0.140498	0.314122	0.502901	0.502901
GALNT16	8.34261	0.482364	0.458658	1.05169	0.292944	0.514825	0.28834	0.28834
FAM214A	1761.45	0.481524	0.0939178	5.12708	2.94272e-07	5.30001e-06	5.27572	5.27572
BTBD19	1006.76	0.481411	0.0914173	5.26608	1.39364e-07	2.71501e-06	5.56623	5.56623
PANX2	8.73878	0.480969	0.458684	1.04858	0.29437	0.516029	0.287325	0.287325
TECRL	18.5188	0.480708	0.346402	1.38772	0.165223	0.350446	0.455379	0.455379
PSTPIP2	5504.33	0.480286	0.127652	3.76248	0.000168238	0.0014646	2.83428	2.83428
IFITM2	913.433	0.480241	0.10217	4.70042	2.59622e-06	3.81658e-05	4.41833	4.41833
SLC16A8	23.7458	0.480093	0.351484	1.3659	0.17197	0.360872	0.442647	0.442647
ACSS2	2714.41	0.479428	0.0860079	5.57422	2.48636e-08	5.68227e-07	6.24548	6.24548
VWA3B	7.92096	0.479389	0.951263	0.50395	0.614297	0.790874	0.101893	0.101893
GNB5	837.84	0.479294	0.154014	3.11201	0.00185817	0.0110676	1.95595	1.95595
LENG9	172.769	0.479249	0.109951	4.35875	1.30806e-05	0.000160678	3.79404	3.79404
YIPF3	816.596	0.479033	0.212733	2.25181	0.0243344	0.088832	1.05143	1.05143
FAM227B	37.6354	0.478888	0.265049	1.80679	0.0707949	0.194282	0.711567	0.711567
RTKN	566.269	0.478454	0.112062	4.26956	1.95856e-05	0.000227239	3.64352	3.64352
IGSF22	189.013	0.478147	0.196469	2.4337	0.0149453	0.060998	1.21468	1.21468
PARVA	6.22814	0.478135	0.785741	0.608515	0.542846	0.739493	0.131066	0.131066
BAIAP3	24.8389	0.478101	0.349235	1.36899	0.171001	0.359504	0.444296	0.444296
BST2	9.85708	0.477825	0.625018	0.764498	0.444571	0.662557	0.178777	0.178777
AR	27.3754	0.477733	0.337627	1.41497	0.157077	0.339036	0.469754	0.469754
NMT1	1265.29	0.477598	0.143263	3.33373	0.000856912	0.00576561	2.23916	2.23916
FGD3	2408.79	0.477585	0.0722222	6.61272	3.77319e-11	1.36095e-09	8.86616	8.86616
SMIM1	37.2532	0.477462	0.224829	2.12366	0.0336982	0.113704	0.944223	0.944223
SLC49A4	573.072	0.477243	0.0937959	5.0881	3.61665e-07	6.3869e-06	5.19471	5.19471
ATP12A	35.7471	0.47705	0.243571	1.95856	0.0501638	0.151632	0.81921	0.81921
FLOT2	1063.91	0.476679	0.116546	4.09004	4.31291e-05	0.000453573	3.34335	3.34335
OVGP1	50.1936	0.476537	0.227215	2.0973	0.0359673	0.119172	0.923824	0.923824
SIRPB2	1753.07	0.476451	0.0992509	4.80047	1.58293e-06	2.44285e-05	4.6121	4.6121
PPP3R1	97.7179	0.476119	0.434895	1.09479	0.273608	0.492887	0.307253	0.307253
MBLAC1	9.79116	0.475125	0.483867	0.981935	0.326132	0.549262	0.26022	0.26022
TSNAX-DISC1	39.5663	0.474632	0.276014	1.71959	0.0855065	0.22356	0.650605	0.650605
EHHADH	7.30862	0.474256	0.884499	0.536186	0.59183	0.775004	0.110696	0.110696
PREX1	940.428	0.473274	0.0991171	4.77489	1.79805e-06	2.72878e-05	4.56403	4.56403
BCL2L11	399.825	0.472746	0.103277	4.57747	4.70637e-06	6.47745e-05	4.1886	4.1886
IL12RB1	1758.49	0.472654	0.112729	4.19284	2.75487e-05	0.000305802	3.51456	3.51456
P2RX6	5.17302	0.471608	1.11642	0.422428	0.672713	0.82835	0.0817863	0.0817863
BOC	17.1338	0.471445	0.376063	1.25363	0.209976	0.413147	0.383896	0.383896
BBC3	568.631	0.471323	0.0888381	5.30541	1.12419e-07	2.22192e-06	5.65327	5.65327
GNPAT	406.276	0.470563	0.137684	3.41771	0.000631505	0.00449592	2.34718	2.34718
TNFSF10	129.145	0.470398	0.23997	1.96024	0.0499679	0.151298	0.820166	0.820166
PLIN5	40.1674	0.46976	0.280197	1.67654	0.0936333	0.237764	0.623854	0.623854
TLE6	128.055	0.469322	0.154923	3.02938	0.00245055	0.0139309	1.85602	1.85602
ABCA7	6596.69	0.469166	0.0476199	9.85232	6.69816e-23	1.0009e-20	19.9996	19.9996
MAVS	553.703	0.468982	0.236263	1.985	0.0471445	0.145039	0.838516	0.838516
ESAM	8.92595	0.468715	0.420562	1.1145	0.265066	0.481803	0.317131	0.317131
DYRK1B	273.035	0.468714	0.179801	2.60686	0.00913773	0.041076	1.38641	1.38641
ASS1	123.58	0.468471	0.174671	2.68202	0.00731787	0.034257	1.46525	1.46525
ARL6IP5	53.8908	0.468336	0.317939	1.47304	0.140741	0.314389	0.502533	0.502533
INSL6	15.7528	0.468228	0.44869	1.04354	0.296696	0.51877	0.285025	0.285025
CABP4	64.3116	0.467306	0.205771	2.271	0.0231469	0.0856414	1.06732	1.06732
UTS2B	40.9517	0.466469	0.222161	2.09969	0.0357558	0.118761	0.925326	0.925326
IL3RA	204.603	0.466142	0.126229	3.69282	0.000221784	0.00185703	2.73118	2.73118
RNF44	670.761	0.46604	0.0804027	5.79632	6.77872e-09	1.69443e-07	6.77098	6.77098
PLXNA2	59.9159	0.464986	0.387826	1.19895	0.230546	0.439809	0.356736	0.356736
CD74	273674	0.464957	0.0742378	6.26307	3.7747e-10	1.17996e-08	7.92813	7.92813
NDUFA4L2	47.8311	0.464801	0.240944	1.92909	0.0537202	0.159558	0.797081	0.797081
CHD5	8.9146	0.464267	0.721073	0.643856	0.519669	0.72318	0.140754	0.140754
MINAR1	52.8054	0.46378	0.222209	2.08713	0.0368761	0.121414	0.91573	0.91573
PBX4	6.12077	0.463753	0.624466	0.742639	0.4577	0.675326	0.170486	0.170486
CDKL4	6.93545	0.463662	0.765934	0.605355	0.544943	0.740865	0.130261	0.130261
SERPINF2	1437.71	0.462822	0.0873537	5.29825	1.16916e-07	2.30409e-06	5.6375	5.6375
SREBF2	1249.41	0.462792	0.110704	4.18044	2.9094e-05	0.00032086	3.49368	3.49368
HLA-DRA	108955	0.462459	0.0660963	6.99675	2.61964e-12	1.14909e-10	9.93964	9.93964
KLF9	1065.14	0.46211	0.0681199	6.78378	1.17072e-11	4.64124e-10	9.33337	9.33337
CCS	1320.88	0.461725	0.0700853	6.58804	4.4567e-11	1.599e-09	8.79615	8.79615
ITPR1	3440.01	0.461569	0.0604054	7.64118	2.15235e-14	1.24543e-12	11.9047	11.9047
TSPEAR	81.1967	0.461511	0.233747	1.9744	0.0483359	0.147584	0.830962	0.830962
VMAC	389.627	0.461492	0.0827439	5.57736	2.44201e-08	5.61868e-07	6.25037	6.25037
TRPM4	1181.7	0.460595	0.145772	3.15969	0.00157937	0.00967402	2.01439	2.01439
NEK3	186.594	0.46025	0.276304	1.66573	0.0957662	0.241646	0.616821	0.616821
INPP5F	1963.78	0.460067	0.100763	4.56582	4.97541e-06	6.77912e-05	4.16883	4.16883
ADH1B	5.43284	0.459974	0.554852	0.829003	0.407103	0.629615	0.200925	0.200925
KDELR3	5.88982	0.459058	1.15707	0.396743	0.691557	0.839025	0.0762251	0.0762251
CTIF	468.044	0.459017	0.176229	2.60466	0.00919656	0.0413268	1.38377	1.38377
PARM1	19190	0.458635	0.133607	3.43272	0.000597552	0.0042924	2.3673	2.3673
SLIT2	15.2255	0.458375	0.44311	1.03445	0.300926	0.522677	0.281767	0.281767
RAP2A	94.9251	0.458187	0.378661	1.21002	0.226273	0.434581	0.361929	0.361929
LEPR	424.062	0.458016	0.111114	4.12202	3.75561e-05	0.000401169	3.39667	3.39667
GNPTAB	102.718	0.457806	0.161843	2.8287	0.00467372	0.0237139	1.625	1.625
RASA4	6362.87	0.457719	0.0740545	6.18085	6.37587e-10	1.92237e-08	7.71616	7.71616
ACSS1	109.83	0.457224	0.196787	2.32345	0.020155	0.0768125	1.11457	1.11457
AC006059.2	30.7511	0.457184	0.624273	0.732347	0.463957	0.681158	0.166752	0.166752
OXCT1	63.51	0.45712	0.413934	1.10433	0.26945	0.487361	0.31215	0.31215
AL358113.1	77.834	0.457116	0.28567	1.60015	0.109564	0.264863	0.576978	0.576978
FAM118A	3280.77	0.456784	0.0380421	12.0073	3.25207e-33	1.26347e-30	29.8984	29.8984
PLEK	133.23	0.456296	0.18623	2.45017	0.0142789	0.0587631	1.2309	1.2309
ZNF625-ZNF20	202.673	0.456257	0.134704	3.38712	0.000706317	0.00491782	2.30823	2.30823
IDO1	33.5995	0.456188	0.300218	1.51952	0.128631	0.295609	0.529282	0.529282
ELAVL4	159.899	0.456164	0.279468	1.63226	0.102625	0.252872	0.597099	0.597099
GLIPR2	69.5894	0.456002	0.307138	1.48468	0.137627	0.309947	0.508713	0.508713
C6orf163	14.2288	0.455959	0.457411	0.996824	0.31885	0.541627	0.2663	0.2663
CYTIP	48.1491	0.455573	0.682969	0.667047	0.504742	0.711832	0.147623	0.147623
PYGB	178.688	0.455469	0.156998	2.90112	0.0037183	0.0195823	1.70814	1.70814
MVD	1951.33	0.455322	0.0569498	7.99515	1.29418e-15	8.88802e-14	13.0512	13.0512
PKN2	183.595	0.455096	0.145934	3.11851	0.0018177	0.0108599	1.96417	1.96417
PTTG1IP	479.506	0.454989	0.0822297	5.53314	3.14549e-08	6.96618e-07	6.15701	6.15701
ADIPOR2	31.2231	0.454938	0.290343	1.5669	0.117138	0.277259	0.557114	0.557114
CPSF3	71.8679	0.454359	0.27021	1.68151	0.0926646	0.236009	0.627071	0.627071
INSIG2	430.077	0.454334	0.14366	3.16255	0.00156393	0.00960536	2.01749	2.01749
HEATR4	24.1645	0.454238	0.399614	1.13669	0.255667	0.470706	0.32725	0.32725
DNAH12	14.1641	0.454186	0.485	0.936466	0.349033	0.570863	0.243468	0.243468
ACSM2B	41.2663	0.453895	0.260348	1.74342	0.0812604	0.215396	0.666763	0.666763
CCDC186	588.848	0.453843	0.158797	2.85801	0.00426307	0.0218917	1.65972	1.65972
HBP1	2842.97	0.453653	0.0760331	5.96652	2.42372e-09	6.59155e-08	7.18101	7.18101
FOXD4	24.1878	0.453628	0.314281	1.44339	0.148912	0.327205	0.48518	0.48518
PMM1	547.466	0.453592	0.0938176	4.83483	1.33261e-06	2.10707e-05	4.67632	4.67632
CYP2D6	150.836	0.453575	0.11788	3.84775	0.000119206	0.00109083	2.96224	2.96224
PROM2	7.38153	0.452954	0.643444	0.703953	0.481462	0.695125	0.157937	0.157937
CASTOR2	154.857	0.452838	0.161222	2.80879	0.00497276	0.0248601	1.6045	1.6045
TSPO	238.111	0.452687	0.164388	2.75377	0.0058913	0.0286721	1.54254	1.54254
PLG	25.8854	0.452631	0.33917	1.33452	0.182033	0.375042	0.42592	0.42592
FFAR4	2771.96	0.452413	0.0830594	5.44687	5.12651e-08	1.08414e-06	5.96491	5.96491
DNAH9	5.89134	0.452409	0.570781	0.792614	0.428003	0.648755	0.187919	0.187919
PP2D1	19.2019	0.452219	0.317218	1.42558	0.15399	0.334498	0.475606	0.475606
NDRG1	8108.58	0.452182	0.0549367	8.23096	1.85724e-16	1.38004e-14	13.8601	13.8601
ASNS	126.965	0.451621	0.142836	3.16181	0.00156793	0.0096256	2.01657	2.01657
PCDHGB7	418.788	0.451264	0.0749427	6.02145	1.7286e-09	4.80686e-08	7.31814	7.31814
CALCOCO1	2462.35	0.450714	0.0931865	4.83668	1.32023e-06	2.09725e-05	4.67835	4.67835
GRAP2	7.99184	0.450566	0.598886	0.752341	0.451846	0.669526	0.174232	0.174232
BAIAP2L2	10.0167	0.450276	0.608487	0.739993	0.459304	0.677179	0.169297	0.169297
SHC4	20.9113	0.45024	0.37019	1.21624	0.223894	0.431601	0.364917	0.364917
AHNAK2	636.824	0.44969	0.120019	3.74681	0.000179095	0.00154722	2.81045	2.81045
OXER1	102.059	0.449163	0.161426	2.78247	0.00539469	0.0266172	1.57484	1.57484
C1R	39.8263	0.449045	0.334229	1.34353	0.179102	0.370505	0.431205	0.431205
CYP3A43	9.36808	0.448665	0.500656	0.896155	0.37017	0.593489	0.226587	0.226587
ZNF630	83.0336	0.448125	0.175266	2.55683	0.0105632	0.0462453	1.33493	1.33493
CTSV	22.1827	0.448123	0.486341	0.921417	0.356833	0.579437	0.236993	0.236993
CACFD1	859.43	0.448043	0.116035	3.86129	0.00011279	0.00104263	2.98187	2.98187
ST3GAL2	744.009	0.447859	0.179234	2.49874	0.0124636	0.0525519	1.27941	1.27941
KCNA7	12.5453	0.447105	0.342549	1.30523	0.191816	0.389184	0.409845	0.409845
PPIL3	629.69	0.446912	0.0674993	6.62098	3.56819e-11	1.29387e-09	8.88811	8.88811
SART1	100.724	0.446824	0.205428	2.17508	0.0296239	0.103236	0.98617	0.98617
GPSM1	42.352	0.446542	0.346143	1.29005	0.197032	0.396571	0.401679	0.401679
DDX60	32.254	0.446456	0.339873	1.3136	0.188982	0.384869	0.414687	0.414687
PBLD	248.338	0.446425	0.148996	2.99623	0.00273343	0.0152708	1.81614	1.81614
PKP2	31.8012	0.446361	0.291372	1.53193	0.12554	0.290794	0.536414	0.536414
RASA4B	3453.61	0.445923	0.0766533	5.81739	5.97719e-09	1.50515e-07	6.82242	6.82242
SH2B2	276.039	0.445627	0.18433	2.41755	0.0156255	0.063331	1.19838	1.19838
PARVG	16236	0.445411	0.0776816	5.7338	9.82036e-09	2.39314e-07	6.62103	6.62103
B3GALT4	349.308	0.445361	0.121693	3.65972	0.000252493	0.00208718	2.68044	2.68044
SF3B6	7.28144	0.445348	0.680289	0.654646	0.512696	0.718091	0.143821	0.143821
CCDC17	108.071	0.445182	0.201961	2.20429	0.0275036	0.0975213	1.0109	1.0109
TESC	530.213	0.444249	0.144718	3.06975	0.00214235	0.012477	1.90389	1.90389
POLR1E	25.6687	0.443698	0.350726	1.26508	0.205842	0.40861	0.388691	0.388691
PRTFDC1	47.6756	0.443333	0.330121	1.34294	0.179291	0.370643	0.431045	0.431045
P3H3	93.4191	0.443088	0.230539	1.92196	0.0546105	0.161433	0.792007	0.792007
ACSF2	1765.24	0.443071	0.0616572	7.18604	6.66966e-13	3.20473e-11	10.4942	10.4942
CNTNAP3	16.3642	0.442941	0.383504	1.15498	0.248098	0.461447	0.335879	0.335879
PCGF6	64.8568	0.442754	0.558194	0.793189	0.427668	0.648681	0.187969	0.187969
UFSP2	140.425	0.442634	0.296432	1.49321	0.135383	0.306976	0.512896	0.512896
TRPV3	21.4785	0.442466	0.377132	1.17324	0.2407	0.452327	0.344548	0.344548
RAB43	2200.32	0.442428	0.110152	4.0165	5.90676e-05	0.000593645	3.22647	3.22647
C20orf204	10.1029	0.442387	0.436689	1.01305	0.311038	0.533622	0.272766	0.272766
HYAL3	624.124	0.442326	0.151409	2.9214	0.00348466	0.0186479	1.72937	1.72937
BIN2	4960.48	0.442236	0.041205	10.7326	7.15591e-27	1.59518e-24	23.7972	23.7972
CCNG2	1959.14	0.442074	0.0716453	6.17031	6.8157e-10	2.03692e-08	7.69103	7.69103
CCDC73	12.7355	0.441917	0.397416	1.11198	0.266148	0.483274	0.315807	0.315807
NCOA2	73.4273	0.441776	0.289286	1.52713	0.12673	0.292725	0.533541	0.533541
ST8SIA6	5.67174	0.441294	0.633838	0.696224	0.486288	0.698229	0.156002	0.156002
SBSPON	10.7787	0.440942	0.41747	1.05622	0.290866	0.512596	0.290225	0.290225
NPIPA2	5.98112	0.440667	0.591422	0.745098	0.456213	0.673996	0.171343	0.171343
CHN1	5.29085	0.440651	0.784146	0.561951	0.57415	0.762457	0.117784	0.117784
IRF7	1168.87	0.440213	0.0556799	7.90614	2.655e-15	1.76974e-13	12.7521	12.7521
GHRL	2330.7	0.439916	0.0564962	7.78664	6.88147e-15	4.2924e-13	12.3673	12.3673
CFAP74	51.5511	0.438667	0.25841	1.69756	0.0895906	0.230642	0.637061	0.637061
BEX4	94.9853	0.438599	0.203243	2.158	0.030928	0.106741	0.971669	0.971669
NLGN2	74.5281	0.43816	0.30039	1.45863	0.144666	0.320229	0.49454	0.49454
FAAH	347.172	0.438084	0.279342	1.56827	0.116819	0.276812	0.557815	0.557815
ADCK1	179.6	0.437714	0.146343	2.99101	0.00278061	0.0154835	1.81013	1.81013
EDEM2	37.8226	0.437552	0.655952	0.667049	0.504741	0.711832	0.147623	0.147623
COG3	82.5383	0.437352	0.191192	2.2875	0.0221666	0.0828535	1.08169	1.08169
DESI2	20.6422	0.436587	0.36525	1.19531	0.231967	0.441044	0.355518	0.355518
NRTN	8.07031	0.43638	0.479155	0.910728	0.362439	0.586022	0.232086	0.232086
SLC12A9	6564.73	0.436329	0.0651481	6.69749	2.12024e-11	8.00863e-10	9.09644	9.09644
USP24	63.3777	0.435849	0.225297	1.93456	0.0530449	0.15832	0.800465	0.800465
CTNNA1	1062.58	0.435629	0.122212	3.56453	0.000364504	0.00282013	2.54973	2.54973
TMEM8B	245.032	0.435363	0.147476	2.9521	0.0031562	0.0171809	1.76495	1.76495
TUBB2B	23.094	0.435206	0.74338	0.585442	0.55825	0.750553	0.124619	0.124619
PTPN3	17.372	0.435124	0.423048	1.02855	0.303692	0.525529	0.279403	0.279403
AASS	14.4673	0.434786	0.452124	0.961653	0.336224	0.558835	0.252717	0.252717
GPX7	6.32559	0.434633	0.572823	0.758756	0.447998	0.665634	0.176765	0.176765
PPFIA4	1334.14	0.434568	0.106577	4.07751	4.55213e-05	0.000473965	3.32425	3.32425
LTBP2	11.0166	0.434363	1.08367	0.400826	0.688548	0.836942	0.0773044	0.0773044
CLEC7A	12456	0.434266	0.0743456	5.84118	5.18327e-09	1.32985e-07	6.8762	6.8762
NPIPB12	1234.2	0.434253	0.12835	3.38336	0.000716059	0.00496531	2.30405	2.30405
ZNF287	33.7309	0.43385	0.331022	1.31064	0.18998	0.386273	0.413106	0.413106
ARL10	11.1732	0.433845	0.388005	1.11814	0.263507	0.480124	0.318647	0.318647
SPATA6L	35.4939	0.433835	0.249289	1.74028	0.081809	0.216413	0.664717	0.664717
SPATC1	54.2505	0.433588	0.21148	2.05026	0.0403395	0.129525	0.887647	0.887647
GASK1B	6074.44	0.433184	0.110723	3.91233	9.14086e-05	0.000874718	3.05813	3.05813
GBGT1	679.087	0.433097	0.0899539	4.81466	1.47452e-06	2.30466e-05	4.63739	4.63739
MGAT4B	1076.26	0.433002	0.082625	5.24057	1.6008e-07	3.07452e-06	5.51222	5.51222
KAT2B	57.5741	0.432976	0.211635	2.04586	0.04077	0.13066	0.883857	0.883857
BRD3	2797.21	0.432939	0.0686884	6.30295	2.9204e-10	9.36594e-09	8.02845	8.02845
MYRF	46.8147	0.432615	0.233312	1.85423	0.0637058	0.180741	0.742943	0.742943
TSPAN19	10.2141	0.432611	0.547675	0.789905	0.429583	0.650226	0.186936	0.186936
ATG2B	156.373	0.432035	0.145597	2.96734	0.00300386	0.016537	1.78154	1.78154
GABARAPL2	138.029	0.431844	0.225253	1.91715	0.0552191	0.162596	0.78889	0.78889
RAVER1	272.52	0.43171	0.297449	1.45137	0.146676	0.323573	0.490028	0.490028
SETX	1115.06	0.431558	0.107803	4.00322	6.24867e-05	0.000624316	3.2046	3.2046
TEPSIN	3370	0.431505	0.0770935	5.59716	2.17892e-08	5.05613e-07	6.29618	6.29618
HHLA1	64.2655	0.431241	0.220265	1.95783	0.0502503	0.151811	0.818696	0.818696
GNG4	21.2143	0.430456	0.293284	1.46771	0.142183	0.316655	0.499414	0.499414
SNORC	16.8308	0.429816	0.384216	1.11868	0.263276	0.479767	0.31897	0.31897
NOXRED1	27.847	0.429429	0.246177	1.74439	0.081091	0.215072	0.667416	0.667416
AC068946.1	47.4863	0.429209	0.235821	1.82006	0.0687495	0.190592	0.719895	0.719895
RRAGC	26.3755	0.429103	0.344682	1.24492	0.21316	0.417478	0.379366	0.379366
PADI2	733.16	0.428888	0.128835	3.32898	0.00087166	0.00585325	2.2326	2.2326
BGLAP	11.4927	0.428664	0.400898	1.06926	0.284953	0.50598	0.295867	0.295867
ALG14	19.3768	0.428351	0.345856	1.23852	0.215522	0.420891	0.375831	0.375831
ARPIN	216.071	0.428264	0.113038	3.78866	0.000151462	0.00134318	2.87186	2.87186
ALX3	40.7496	0.427906	0.368649	1.16074	0.245747	0.45858	0.338585	0.338585
P3H4	51.2249	0.427903	0.397146	1.07745	0.281281	0.502016	0.299282	0.299282
AC008012.1	134.601	0.42779	0.210534	2.03193	0.0421608	0.133575	0.874276	0.874276
AC010547.4	106.979	0.427786	0.240213	1.78086	0.0749348	0.202779	0.692977	0.692977
BCORL1	329.012	0.427698	0.117108	3.65218	0.000260028	0.00214035	2.66952	2.66952
ATP6V1G2	34.2837	0.427467	0.237372	1.80083	0.0717295	0.196214	0.707271	0.707271
ZFPL1	561.137	0.42717	0.128626	3.32101	0.000896916	0.00599325	2.22234	2.22234
OTULINL	307.59	0.427145	0.124169	3.44002	0.000581669	0.0042005	2.3767	2.3767
ABCB5	10.625	0.427111	0.471624	0.905618	0.365138	0.588504	0.23025	0.23025
SPSB3	1445.86	0.426856	0.102703	4.15623	3.23535e-05	0.000352519	3.45282	3.45282
EYS	41.6324	0.426446	0.250901	1.69966	0.0891948	0.229972	0.638326	0.638326
RAX2	6.37797	0.42644	0.504096	0.845951	0.39758	0.619939	0.207651	0.207651
DHRS13	287.195	0.425771	0.246281	1.7288	0.0838449	0.220527	0.656539	0.656539
LYG1	50.1079	0.425732	0.183921	2.31475	0.0206266	0.0781833	1.10689	1.10689
TES	273.92	0.425458	0.179291	2.373	0.0176441	0.0693225	1.15913	1.15913
PCOLCE	212.688	0.42515	0.162217	2.62087	0.00877057	0.0396352	1.40192	1.40192
PTCH2	10.3625	0.424588	0.460751	0.921513	0.356783	0.579425	0.237002	0.237002
GET4	463.455	0.42418	0.113695	3.73085	0.000190833	0.00162897	2.78809	2.78809
SH3RF1	16.1357	0.423517	1.2559	0.337223	0.735949	0.865058	0.0629549	0.0629549
TXNDC16	8.39767	0.423407	0.557045	0.760094	0.447198	0.665245	0.177019	0.177019
PTGER2	13.8259	0.423383	0.528624	0.800915	0.423181	0.644737	0.190618	0.190618
CCDC159	256.154	0.422881	0.0953487	4.4351	9.20294e-06	0.000117614	3.92954	3.92954
VASH1	2053.3	0.422803	0.0538859	7.84627	4.28577e-15	2.74896e-13	12.5608	12.5608
C13orf46	50.9086	0.422294	0.441632	0.956212	0.338965	0.561419	0.250713	0.250713
SCGB2B2	32.8061	0.422186	0.316748	1.33288	0.182572	0.375869	0.424963	0.424963
SLC6A9	54.244	0.422068	0.220021	1.9183	0.0550724	0.162375	0.78948	0.78948
WDR45	995.808	0.421863	0.0647394	6.51633	7.20476e-11	2.53153e-09	8.59662	8.59662
DNAJC3	33.6122	0.421441	0.504802	0.834864	0.403794	0.626118	0.203344	0.203344
SLFN12L	7.14077	0.421429	0.469075	0.898425	0.368959	0.592075	0.227624	0.227624
CHI3L1	6922.12	0.421279	0.0684169	6.15753	7.38904e-10	2.1938e-08	7.6588	7.6588
ZNF541	6.9714	0.421267	0.5184	0.81263	0.41643	0.639122	0.194416	0.194416
DMWD	274.601	0.421114	0.148062	2.84418	0.00445263	0.0227193	1.64361	1.64361
TTC21B	34.7175	0.420942	0.282589	1.48959	0.136333	0.308283	0.511051	0.511051
LCA5L	13.7157	0.42093	0.44291	0.950374	0.341922	0.564196	0.24857	0.24857
SNRPC	136.987	0.420766	0.178796	2.35334	0.0186058	0.0720865	1.14215	1.14215
TLN1	576.033	0.420688	0.229021	1.8369	0.0662248	0.185714	0.731156	0.731156
RASAL2	4439.2	0.420616	0.0450125	9.34443	9.23888e-21	1.11177e-18	17.954	17.954
SFMBT2	10055.9	0.420614	0.0565961	7.43185	1.07089e-13	5.71055e-12	11.2433	11.2433
ZNF16	51.1271	0.420426	0.222242	1.89175	0.0585248	0.170011	0.769524	0.769524
C22orf42	21.1456	0.420398	0.423934	0.991659	0.321364	0.544243	0.264207	0.264207
ZNF879	226.95	0.420384	0.126007	3.3362	0.000849324	0.00572021	2.24259	2.24259
MED9	80.3187	0.42025	0.249226	1.68622	0.0917538	0.23422	0.630376	0.630376
MYO18A	13582.7	0.420248	0.0348028	12.0751	1.42993e-33	5.71887e-31	30.2427	30.2427
TNFRSF8	339.907	0.420044	0.156707	2.68044	0.00735244	0.0343687	1.46384	1.46384
CPNE3	154.345	0.4199	0.230612	1.82081	0.0686356	0.190315	0.720526	0.720526
TP53I13	1480.16	0.419753	0.0620072	6.76942	1.29299e-11	5.08151e-10	9.29401	9.29401
RARA	657.936	0.419249	0.112038	3.74201	0.000182552	0.00157309	2.80325	2.80325
METTL25	83.7255	0.419098	0.205829	2.03615	0.041735	0.132918	0.876418	0.876418
KLHL24	2179.96	0.418561	0.0939251	4.45633	8.33732e-06	0.000107767	3.96751	3.96751
LZTFL1	169.951	0.418535	0.18431	2.27082	0.0231581	0.0856414	1.06732	1.06732
SCART1	83.5275	0.418468	0.207252	2.01913	0.0434741	0.136338	0.865384	0.865384
CXCL8	91.71	0.418377	0.209311	1.99883	0.0456271	0.141555	0.849074	0.849074
SIPA1L3	112.047	0.418358	0.248513	1.68345	0.0922887	0.235184	0.628592	0.628592
S100A4	2537.66	0.418278	0.0990142	4.22443	2.39552e-05	0.000271	3.56703	3.56703
AIFM3	176.484	0.417673	0.189289	2.20654	0.027346	0.0971907	1.01238	1.01238
NOX5	22.0536	0.417664	0.281202	1.48528	0.137469	0.309796	0.508925	0.508925
SELENOM	100.568	0.417217	0.185253	2.25215	0.024313	0.0887776	1.0517	1.0517
PRDX2	105.817	0.416945	0.17888	2.33087	0.0197604	0.0755657	1.12168	1.12168
INPP5K	431.747	0.416883	0.111067	3.75342	0.000174438	0.0015118	2.82051	2.82051
PPP1R12B	1926.1	0.416587	0.123109	3.38388	0.00071468	0.00496081	2.30445	2.30445
PNRC1	3526.51	0.416013	0.0446316	9.32104	1.15206e-20	1.36223e-18	17.8657	17.8657
PATE2	5.8468	0.415995	0.662523	0.627895	0.530072	0.730685	0.13627	0.13627
OPRL1	541.426	0.415992	0.201016	2.06944	0.0385045	0.12505	0.902916	0.902916
PDZD7	61.5977	0.41598	0.229482	1.81269	0.0698792	0.192586	0.715376	0.715376
UNKL	616.727	0.415557	0.0945466	4.39527	1.10637e-05	0.000138659	3.85805	3.85805
STAMBPL1	246.944	0.415443	0.144937	2.86636	0.00415218	0.02146	1.66837	1.66837
GRK5	185.017	0.415318	0.107389	3.8674	0.000110002	0.00102103	2.99096	2.99096
BEND2	8.66405	0.415286	0.474014	0.876106	0.380972	0.604065	0.218916	0.218916
MFSD6L	58.5423	0.415003	0.171593	2.41853	0.0155832	0.0632159	1.19917	1.19917
CD101	4610.56	0.414996	0.0704404	5.89145	3.82823e-09	1.00495e-07	6.99786	6.99786
SEMA4C	11062.9	0.414959	0.108758	3.81544	0.000135943	0.00122377	2.9123	2.9123
TEX30	448.703	0.414934	0.100196	4.14124	3.45433e-05	0.000373386	3.42784	3.42784
TENM4	775.08	0.414842	0.178379	2.32562	0.0200389	0.0764561	1.11659	1.11659
TIGAR	190.178	0.414684	0.255037	1.62598	0.103955	0.254836	0.59374	0.59374
TSHR	32.3244	0.414653	0.291477	1.42259	0.154855	0.335662	0.474098	0.474098
SEZ6L	473.995	0.414437	0.104467	3.96714	7.27396e-05	0.000714161	3.1462	3.1462
MTMR11	7.04026	0.414252	0.588973	0.703346	0.48184	0.695147	0.157923	0.157923
ZNF778	843.054	0.414175	0.106281	3.89698	9.74e-05	0.000921342	3.03558	3.03558
ENTPD8	19.8485	0.414145	0.320715	1.29132	0.196593	0.396041	0.40226	0.40226
STXBP2	2402.03	0.413861	0.0429923	9.62641	6.18527e-22	8.24581e-20	19.0838	19.0838
ADGRG2	15.8678	0.413854	0.396	1.04509	0.295982	0.517705	0.285918	0.285918
ERBB3	14.5068	0.413178	0.709299	0.582515	0.56022	0.751936	0.123819	0.123819
CHP1	343.729	0.413121	0.133283	3.09958	0.00193795	0.0114675	1.94053	1.94053
AL391650.1	13.6216	0.412944	0.351586	1.17452	0.240188	0.451676	0.345173	0.345173
CBX8	81.1888	0.412924	0.22215	1.85876	0.0630617	0.179471	0.746006	0.746006
LMBR1L	4526.95	0.412913	0.0540321	7.64199	2.13888e-14	1.24293e-12	11.9056	11.9056
MAPT	39.1082	0.412519	0.302573	1.36337	0.172767	0.36165	0.441711	0.441711
GPAT3	1304.1	0.412103	0.155972	2.64216	0.00823781	0.0377164	1.42347	1.42347
TOMM20	18.322	0.411689	0.407428	1.01046	0.312275	0.534575	0.271992	0.271992
SH3BP5	37.0052	0.411643	0.36142	1.13896	0.254721	0.469781	0.328105	0.328105
SLC37A3	70.9792	0.410979	0.229556	1.79032	0.0734024	0.199625	0.699785	0.699785
SULF2	956.747	0.410262	0.352893	1.16257	0.245005	0.457445	0.339661	0.339661
TMC4	47.6619	0.410196	0.280971	1.45992	0.144311	0.319651	0.495323	0.495323
RIMBP3	217.828	0.410055	0.131017	3.1298	0.00174928	0.0105344	1.97739	1.97739
GRIK1	11.3222	0.409924	0.469683	0.872768	0.38279	0.605945	0.217567	0.217567
SESN3	8570.55	0.4098	0.0537762	7.62048	2.52742e-14	1.44403e-12	11.8404	11.8404
ONECUT3	13.5277	0.409676	0.387484	1.05727	0.290387	0.512019	0.290714	0.290714
CLEC18A	67.3793	0.409595	0.174503	2.3472	0.018915	0.0730284	1.13651	1.13651
RBAK-RBAKDN	9.20449	0.409427	0.419735	0.975442	0.329341	0.552409	0.257739	0.257739
JUN	1621.81	0.409204	0.0998451	4.09839	4.16034e-05	0.000439568	3.35697	3.35697
OR2A5	32.9988	0.408961	0.446151	0.916643	0.35933	0.582311	0.234845	0.234845
IL20RB	25.5214	0.408833	0.425163	0.961593	0.336254	0.558835	0.252717	0.252717
DCAF7	11.5783	0.408664	0.433375	0.94298	0.345691	0.567513	0.246024	0.246024
SYNE2	116.859	0.408644	0.205843	1.98522	0.0471195	0.144995	0.838648	0.838648
AC026369.8	13.3647	0.407737	0.345885	1.17882	0.23847	0.449689	0.347087	0.347087
ZFP14	15.0005	0.407703	0.414651	0.983243	0.325488	0.548899	0.260508	0.260508
CFHR2	6.55566	0.407691	0.499712	0.815853	0.414584	0.63708	0.195806	0.195806
LRRK1	3721.81	0.407515	0.0633489	6.43287	1.25215e-10	4.23552e-09	8.37309	8.37309
TAL1	10413	0.407406	0.0761804	5.34792	8.8973e-08	1.79238e-06	5.74657	5.74657
SYCP2	8.6981	0.406808	0.745726	0.545519	0.585396	0.770443	0.113259	0.113259
ASF1A	51.0356	0.405875	0.343845	1.1804	0.23784	0.449126	0.347632	0.347632
ARRDC5	13.0136	0.405748	0.383677	1.05753	0.290272	0.512014	0.290718	0.290718
ZNF394	345.91	0.405338	0.145764	2.78079	0.00542276	0.0267072	1.57337	1.57337
RABAC1	172.719	0.405066	0.144457	2.80406	0.00504629	0.025163	1.59924	1.59924
TTLL7	14.4514	0.404929	0.495761	0.816783	0.414052	0.63655	0.196167	0.196167
BCKDHA	325.929	0.404924	0.18452	2.19447	0.0282014	0.0992708	1.00318	1.00318
RB1CC1	947.286	0.404627	0.141821	2.85308	0.00432973	0.0221754	1.65413	1.65413
FRAT2	1992.42	0.404263	0.0350512	11.5335	8.94487e-31	2.76437e-28	27.5584	27.5584
SPECC1L-ADORA2A	39.7106	0.40417	1.07046	0.377568	0.705752	0.84826	0.0714711	0.0714711
FOXO4	1084.33	0.403848	0.0489096	8.25704	1.49335e-16	1.11574e-14	13.9524	13.9524
ZNF641	7565.17	0.403689	0.0682955	5.91091	3.40216e-09	9.05334e-08	7.04319	7.04319
SNRK	790.721	0.403682	0.17991	2.2438	0.0248452	0.0902847	1.04439	1.04439
DUSP4	6.26206	0.403581	0.721489	0.559373	0.575907	0.763921	0.116951	0.116951
SPCS1	151.11	0.403457	0.140107	2.87963	0.00398144	0.0207273	1.68346	1.68346
AC099489.1	82.9481	0.403256	0.247882	1.6268	0.103779	0.25459	0.594159	0.594159
TMEM175	2243.94	0.403207	0.106329	3.79206	0.000149403	0.00132783	2.87686	2.87686
ZBP1	64.3944	0.403025	0.192756	2.09085	0.0365412	0.120633	0.918534	0.918534
CERCAM	119.332	0.402761	0.239373	1.68257	0.0924591	0.235574	0.627872	0.627872
NR6A1	15.2593	0.402701	0.637826	0.631365	0.527802	0.729078	0.137226	0.137226
FZD2	1323.05	0.402623	0.0759974	5.29785	1.17174e-07	2.30584e-06	5.63717	5.63717
ADGB	63.9842	0.402406	0.363755	1.10625	0.268616	0.486177	0.313206	0.313206
ECHDC2	1794.71	0.402401	0.0528364	7.61599	2.61682e-14	1.48885e-12	11.8271	11.8271
VAMP5	19.6295	0.402133	0.397409	1.01189	0.311592	0.534117	0.272363	0.272363
ZNF511-PRAP1	54.0097	0.401783	0.313221	1.28275	0.199581	0.400045	0.397891	0.397891
FBLN7	8.53031	0.401686	0.516228	0.778117	0.4365	0.655794	0.183233	0.183233
PHF21A	1732.48	0.401631	0.0606567	6.62138	3.55855e-11	1.29383e-09	8.88812	8.88812
FMO5	209.681	0.401394	0.133705	3.0021	0.00268127	0.0150103	1.82361	1.82361
RAB4B	751.399	0.401338	0.108619	3.69491	0.000219968	0.00184633	2.73369	2.73369
ABCB10	18.7396	0.400983	0.371245	1.0801	0.280097	0.500954	0.300202	0.300202
PATL2	231.927	0.400957	0.11969	3.34997	0.000808215	0.00549231	2.26025	2.26025
KCNA5	986.53	0.400074	0.0535109	7.47649	7.63336e-14	4.15194e-12	11.3817	11.3817
MRGPRX3	5.50002	0.399868	0.526969	0.758807	0.447968	0.665634	0.176765	0.176765
SEC61A2	1089.27	0.399864	0.0679374	5.88577	3.96204e-09	1.03408e-07	6.98544	6.98544
MAML3	1390.93	0.39985	0.0717449	5.57322	2.50071e-08	5.70548e-07	6.24371	6.24371
C2orf16	48.0972	0.3998	0.197127	2.02813	0.0425466	0.134453	0.871431	0.871431
KLKB1	6.66792	0.399777	0.852214	0.469104	0.638995	0.806185	0.0935655	0.0935655
C5orf15	82.9074	0.399441	0.266092	1.50114	0.13332	0.303622	0.517667	0.517667
OR1D2	92.1835	0.399222	0.133758	2.98465	0.00283898	0.0157634	1.80235	1.80235
PTPN20	29.889	0.398984	0.310006	1.28702	0.198087	0.397931	0.400193	0.400193
DBNDD1	12.1101	0.39856	0.435569	0.915033	0.360174	0.583394	0.234038	0.234038
DHRS2	23.3861	0.398556	0.329727	1.20874	0.226762	0.435093	0.361418	0.361418
DNTTIP1	330.554	0.398444	0.105255	3.78552	0.000153389	0.00135616	2.86769	2.86769
IGFL4	26.2165	0.398421	0.408814	0.974578	0.32977	0.552992	0.257281	0.257281
RPS6KA5	544.173	0.39839	0.0717706	5.55088	2.84238e-08	6.39587e-07	6.1941	6.1941
NPIPB15	142.082	0.398123	0.115964	3.43315	0.000596616	0.00429021	2.36752	2.36752
JHY	405.924	0.398044	0.0823125	4.83576	1.32635e-06	2.10206e-05	4.67735	4.67735
GDPD2	6.00535	0.397864	0.544408	0.73082	0.464889	0.681864	0.166302	0.166302
CLSTN3	3841.16	0.397838	0.116184	3.42422	0.000616578	0.00440348	2.3562	2.3562
KDM4B	1651.59	0.397789	0.0575395	6.91332	4.73448e-12	1.98702e-10	9.7018	9.7018
VNN3	25.1715	0.397511	0.372823	1.06622	0.286325	0.507355	0.294688	0.294688
CEP70	59.4399	0.397485	0.323352	1.22926	0.218973	0.425258	0.371347	0.371347
ITGAM	6128.64	0.397366	0.0591712	6.71552	1.87393e-11	7.15777e-10	9.14522	9.14522
EPS8L1	440.028	0.397339	0.123099	3.2278	0.00124744	0.00795253	2.09949	2.09949
LSS	6814.92	0.396973	0.0599249	6.62451	3.48404e-11	1.27698e-09	8.89382	8.89382
SULT1A4	92.0297	0.396758	0.400641	0.990308	0.322023	0.544915	0.263671	0.263671
TBC1D10C	3142.28	0.396664	0.124538	3.1851	0.00144706	0.00903034	2.0443	2.0443
ATP2A3	2568.72	0.396648	0.10132	3.9148	9.04778e-05	0.000867643	3.06166	3.06166
KLRD1	108.946	0.396378	0.419185	0.945591	0.344357	0.566006	0.247179	0.247179
SOCS7	230.222	0.396299	0.121706	3.2562	0.00112915	0.00730459	2.1364	2.1364
TLDC2	323.584	0.396193	0.1324	2.99239	0.00276799	0.0154376	1.81142	1.81142
CSF2RA	7275.84	0.395465	0.0311133	12.7105	5.17272e-37	2.60514e-34	33.5842	33.5842
SLC16A5	591.354	0.395389	0.10886	3.63207	0.000281153	0.00228656	2.64082	2.64082
JAG2	716.617	0.395314	0.199202	1.98449	0.0472007	0.145179	0.838097	0.838097
CNTN2	11.9251	0.395175	0.388832	1.01631	0.30948	0.532024	0.274069	0.274069
ZBTB26	13.5119	0.394877	1.20884	0.326658	0.743927	0.868664	0.0611483	0.0611483
ARL9	6.88494	0.394875	0.514568	0.767391	0.442849	0.661525	0.179454	0.179454
ARRDC2	1829.92	0.394797	0.0457348	8.6323	6.01324e-18	5.48779e-16	15.2606	15.2606
ZNF652	3265.21	0.394399	0.0568731	6.93472	4.07022e-12	1.73501e-10	9.7607	9.7607
ZNF354C	285.889	0.394094	0.110069	3.58044	0.00034302	0.00268996	2.57025	2.57025
C3orf18	255.681	0.393947	0.160077	2.46098	0.0138557	0.0573547	1.24143	1.24143
PACRG	5.54622	0.393674	0.764513	0.514935	0.606598	0.785429	0.104893	0.104893
ADGRG5	3995.73	0.393478	0.081713	4.81537	1.46929e-06	2.29913e-05	4.63844	4.63844
FCHSD1	1743.62	0.392909	0.0458365	8.57198	1.01724e-17	9.04082e-16	15.0438	15.0438
C11orf16	9.38024	0.392815	0.531182	0.739511	0.459597	0.677365	0.169177	0.169177
DUSP16	1040.18	0.39271	0.114723	3.4231	0.000619116	0.00441378	2.35519	2.35519
CX3CR1	51310.3	0.392668	0.104098	3.7721	0.000161876	0.00142013	2.84767	2.84767
ADAMTS13	138.47	0.39251	0.181372	2.16411	0.0304556	0.105687	0.97598	0.97598
CHRNB1	323.337	0.392234	0.0837366	4.68414	2.81139e-06	4.08432e-05	4.38888	4.38888
DEPTOR	13.9481	0.391776	0.769147	0.509363	0.610498	0.787548	0.103723	0.103723
KIF3C	294.703	0.391641	0.192428	2.03526	0.0418247	0.133006	0.87613	0.87613
HSD17B7	1824.5	0.391556	0.0540651	7.2423	4.41142e-13	2.17507e-11	10.6625	10.6625
OCLN	117.184	0.391472	0.262114	1.49352	0.135302	0.306895	0.513011	0.513011
SLC35E2A	920.702	0.391435	0.0662667	5.90697	3.48459e-09	9.23653e-08	7.03449	7.03449
MAPK8IP3	6142.15	0.391244	0.0707598	5.52918	3.21733e-08	7.10215e-07	6.14861	6.14861
PPP1R35	157.523	0.39023	0.165896	2.35226	0.0186598	0.0722277	1.1413	1.1413
RCOR1	14.82	0.390141	0.3286	1.18728	0.235117	0.445219	0.351427	0.351427
EDNRA	582.407	0.389879	0.355537	1.09659	0.27282	0.491821	0.308193	0.308193
LCK	8.42859	0.389501	0.738657	0.52731	0.597979	0.780057	0.107874	0.107874
CLCN6	1037.92	0.389385	0.0641978	6.06539	1.31634e-09	3.76833e-08	7.42385	7.42385
DTX3	185.892	0.389383	0.190092	2.04839	0.0405214	0.130078	0.885796	0.885796
PIK3R4	35.3649	0.389374	0.457999	0.850164	0.395234	0.618173	0.20889	0.20889
LRP2	81.3184	0.389328	0.178369	2.18271	0.0290574	0.101699	0.992684	0.992684
TNFRSF12A	570.441	0.3892	0.104576	3.72171	0.00019788	0.00168384	2.7737	2.7737
APOBEC3F	35.888	0.389153	0.277978	1.39994	0.161531	0.345525	0.461521	0.461521
KIR3DX1	29.0879	0.388979	0.261384	1.48815	0.136712	0.308702	0.51046	0.51046
MAP1LC3A	410.318	0.388393	0.156024	2.48931	0.0127991	0.0537335	1.26975	1.26975
PCDHGA1	11.0039	0.388386	0.446365	0.870109	0.384241	0.60738	0.21654	0.21654
ATF7-NPFF	118.451	0.387985	0.159099	2.43864	0.0147426	0.0603098	1.21961	1.21961
INPP5D	14619.9	0.387656	0.0546883	7.08847	1.35605e-12	6.16706e-11	10.2099	10.2099
SLC13A5	11.4215	0.387483	0.405673	0.955161	0.339496	0.56182	0.250403	0.250403
CYBRD1	200.067	0.387309	0.208112	1.86106	0.0627352	0.178879	0.747441	0.747441
RAB3GAP2	69.4292	0.387213	0.171239	2.26124	0.0237445	0.08717	1.05963	1.05963
HECW2	69.8383	0.386843	0.251118	1.54048	0.123443	0.287329	0.54162	0.54162
PPP2R2B	10.6487	0.38684	0.504811	0.766306	0.443494	0.661907	0.179203	0.179203
CASTOR3	460.168	0.386836	0.131707	2.9371	0.00331294	0.0178649	1.748	1.748
MGAT3	8.59162	0.386446	0.561779	0.687897	0.491517	0.702154	0.153568	0.153568
ZNF415	6.11674	0.386443	0.664687	0.581391	0.560977	0.75273	0.123361	0.123361
DCK	507.686	0.386261	0.154929	2.49315	0.0126615	0.053205	1.27405	1.27405
ALDOC	1171.51	0.385919	0.089018	4.33529	1.45565e-05	0.000175323	3.75616	3.75616
ITGA10	138.132	0.385838	0.136621	2.82415	0.00474066	0.023973	1.62028	1.62028
ZNF33B	184.392	0.385769	0.201954	1.91018	0.0561094	0.164512	0.783802	0.783802
SPAG17	18.5963	0.385598	0.545488	0.706887	0.479637	0.694112	0.158571	0.158571
SMN2	745.427	0.385547	0.374622	1.02916	0.303404	0.52523	0.27965	0.27965
VAMP1	1428.49	0.385228	0.134534	2.86343	0.00419084	0.0216106	1.66533	1.66533
NOX4	23.613	0.38499	0.344711	1.11685	0.264059	0.480714	0.318113	0.318113
ACSM6	6.65404	0.38486	0.527752	0.729245	0.465852	0.682687	0.165779	0.165779
CITED4	80.1592	0.384696	0.274968	1.39906	0.161796	0.345873	0.461083	0.461083
MYH15	11.0674	0.384328	0.510683	0.752576	0.451705	0.669458	0.174276	0.174276
STON2	93.264	0.384271	0.25237	1.52265	0.127846	0.294686	0.53064	0.53064
EML1	716.214	0.38399	0.101593	3.77969	0.000157026	0.00138382	2.85892	2.85892
POLR2K	55.909	0.383917	0.225399	1.70328	0.0885156	0.22922	0.639747	0.639747
SEL1L3	1491.23	0.38383	0.0844844	4.54321	5.5404e-06	7.4445e-05	4.12816	4.12816
YES1	161.559	0.383707	0.321487	1.19354	0.23266	0.441797	0.354778	0.354778
TRIM36	3517.48	0.383573	0.065263	5.87735	4.16897e-09	1.08186e-07	6.96583	6.96583
SENP5	160.067	0.383488	0.145723	2.63163	0.00849765	0.0386846	1.41246	1.41246
KCNMB1	644.468	0.383446	0.129606	2.95854	0.00309097	0.0169275	1.77141	1.77141
GRIN2D	1079.66	0.383055	0.113532	3.37398	0.000740889	0.00510365	2.29212	2.29212
CDK2AP1	3127.86	0.383008	0.0566929	6.75584	1.42014e-11	5.48386e-10	9.26091	9.26091
TCTEX1D2	16.0698	0.382733	0.410765	0.931755	0.351463	0.573802	0.241238	0.241238
CA5B	109.035	0.382595	0.173216	2.20877	0.0271904	0.0967641	1.01429	1.01429
S100B	1011.58	0.382573	0.121864	3.13935	0.00169324	0.0102514	1.98922	1.98922
SLC4A4	5.18659	0.382558	0.561485	0.681332	0.495661	0.705686	0.151389	0.151389
VSIR	3272.28	0.382385	0.0918949	4.16111	3.16706e-05	0.00034607	3.46084	3.46084
HMGCS1	8013.43	0.382197	0.1004	3.80676	0.0001408	0.00126044	2.89948	2.89948
ADIPOR1	158.261	0.382166	0.168169	2.27252	0.0230553	0.0854005	1.06854	1.06854
ITGAL	14830.5	0.381877	0.0753945	5.06506	4.08279e-07	7.12681e-06	5.1471	5.1471
CAPS	28.9011	0.381768	0.367197	1.03968	0.298488	0.520371	0.283687	0.283687
NIPSNAP3B	159.936	0.381472	0.120129	3.17552	0.0014957	0.00924899	2.03391	2.03391
CLDN15	289.852	0.38121	0.104459	3.64937	0.000262882	0.00215992	2.66556	2.66556
ZSWIM4	472.752	0.38112	0.0734817	5.18659	2.14181e-07	4.01715e-06	5.39608	5.39608
ING4	1637.08	0.380676	0.0576189	6.60679	3.92753e-11	1.41287e-09	8.8499	8.8499
MYO15B	6608.48	0.380628	0.0677638	5.61699	1.94312e-08	4.52441e-07	6.34444	6.34444
KIAA1614	62.0245	0.380026	0.199192	1.90784	0.056412	0.165142	0.782141	0.782141
TNFRSF1B	1633.91	0.379991	0.176209	2.15648	0.0310466	0.10703	0.970494	0.970494
NAV1	5307.89	0.379971	0.0629252	6.03844	1.55608e-09	4.37182e-08	7.35934	7.35934
RGL2	9222.89	0.379681	0.0423591	8.96337	3.14901e-19	3.26872e-17	16.4856	16.4856
SEC63	625.054	0.379661	0.134764	2.81723	0.00484402	0.0243869	1.61284	1.61284
DHCR24	370.788	0.379636	0.21085	1.8005	0.0717814	0.196277	0.707132	0.707132
KIAA0040	140.598	0.379599	0.174958	2.16966	0.0300327	0.10442	0.981218	0.981218
RPS13	3843.22	0.379428	0.40143	0.945191	0.344561	0.566205	0.247026	0.247026
GDPD3	49.2132	0.379091	0.212535	1.78366	0.0744792	0.201787	0.695107	0.695107
LSAMP	13.745	0.379051	0.475944	0.79642	0.425788	0.646912	0.189155	0.189155
ELK3	51.2951	0.378954	0.291565	1.29972	0.193697	0.391889	0.406837	0.406837
CATSPER1	63.8275	0.378834	0.298163	1.27056	0.203885	0.406098	0.391369	0.391369
NALCN	8.44295	0.37862	0.505714	0.748683	0.454048	0.671787	0.172768	0.172768
CTTNBP2NL	176.263	0.378598	0.125925	3.00654	0.00264236	0.0148291	1.82889	1.82889
CCT4	203.917	0.377942	0.286018	1.32139	0.186371	0.38138	0.418643	0.418643
GRTP1	22.4334	0.377871	0.345441	1.09388	0.274008	0.493481	0.306729	0.306729
HERC1	271.764	0.377671	0.150646	2.50701	0.0121756	0.0516257	1.28713	1.28713
TRAM1	115.249	0.377577	0.218805	1.72563	0.0844141	0.221486	0.654654	0.654654
MORC3	199.069	0.377541	0.1689	2.23529	0.0253984	0.0916823	1.03771	1.03771
TLR8	3055.12	0.37702	0.091221	4.13304	3.57991e-05	0.000384515	3.41509	3.41509
CLK1	4108.02	0.376373	0.0497034	7.57239	3.66419e-14	2.05044e-12	11.6882	11.6882
PELI3	83.9894	0.376038	0.360749	1.04238	0.297235	0.519378	0.284516	0.284516
GOLGA8M	18.8894	0.375928	0.287772	1.30634	0.191438	0.38859	0.410508	0.410508
RHPN2	91.2098	0.375724	0.153358	2.44998	0.0142865	0.0587631	1.2309	1.2309
TDRD10	32.2322	0.375361	0.520757	0.720797	0.471034	0.686251	0.163517	0.163517
FAM209B	14.8833	0.375262	0.382137	0.98201	0.326095	0.549262	0.26022	0.26022
RILPL1	339.5	0.37526	0.0979616	3.83069	0.000127786	0.00115997	2.93555	2.93555
NEDD8-MDP1	11.9473	0.375147	0.583938	0.642444	0.520585	0.723973	0.140278	0.140278
KRT18	299.476	0.374947	0.226719	1.6538	0.0981684	0.245746	0.609513	0.609513
LRRC43	89.523	0.374903	0.19888	1.88508	0.0594195	0.171682	0.765276	0.765276
INMT	12.1988	0.374903	0.367007	1.02151	0.307012	0.529334	0.27627	0.27627
OR2G6	17.367	0.374606	0.326964	1.14571	0.251916	0.466678	0.330983	0.330983
RTN1	5231.92	0.374594	0.111388	3.36296	0.000771113	0.00526914	2.27826	2.27826
C19orf38	10.266	0.374458	0.518335	0.722423	0.470034	0.685713	0.163858	0.163858
SLC38A2	2577.79	0.374188	0.100882	3.70918	0.000207931	0.00175994	2.7545	2.7545
SLC25A35	314.567	0.374163	0.108964	3.43381	0.000595167	0.00428205	2.36835	2.36835
TM6SF1	4979.58	0.374047	0.0381352	9.80845	1.03547e-22	1.48214e-20	19.8291	19.8291
SIDT2	1611.67	0.374043	0.0715137	5.23037	1.69175e-07	3.24006e-06	5.48945	5.48945
PPM1K	273.743	0.372965	0.109734	3.39883	0.00067676	0.00474849	2.32344	2.32344
TRPV2	298.262	0.372526	0.103842	3.58742	0.000333968	0.00263008	2.58003	2.58003
GOLGA8S	8.52827	0.37216	0.464286	0.801576	0.422799	0.644487	0.190786	0.190786
RSRP1	8466.68	0.371637	0.0577909	6.43072	1.27003e-10	4.28532e-09	8.36802	8.36802
DGKA	3759.1	0.371575	0.052013	7.14388	9.07311e-13	4.25435e-11	10.3712	10.3712
VSTM4	10.2425	0.371546	0.480827	0.772724	0.439686	0.658454	0.181474	0.181474
AL160272.2	11.6001	0.371389	0.471793	0.787186	0.431173	0.651166	0.186308	0.186308
NFKBID	1226.89	0.371265	0.118419	3.13517	0.00171752	0.0103707	1.98419	1.98419
NPR2	671.62	0.371245	0.121231	3.0623	0.00219645	0.0127401	1.89483	1.89483
RXRA	30137.6	0.371155	0.202444	1.83337	0.0667475	0.186602	0.729084	0.729084
HSDL1	100.722	0.371065	0.242853	1.52794	0.126528	0.292407	0.534012	0.534012
HEXD	2459.98	0.370923	0.0800053	4.63623	3.54821e-06	5.0522e-05	4.29652	4.29652
PRSS36	370.612	0.370896	0.0983546	3.77101	0.000162591	0.00142456	2.84632	2.84632
CEACAM19	83.572	0.370815	0.204491	1.81335	0.0697774	0.1925	0.715569	0.715569
ZNF518B	233.241	0.370746	0.222374	1.66721	0.095472	0.240993	0.617996	0.617996
SP4	424.793	0.37061	0.138999	2.66628	0.00766968	0.0354977	1.4498	1.4498
IVD	778.375	0.370488	0.0632478	5.85772	4.69255e-09	1.21541e-07	6.91528	6.91528
DLK2	34.0655	0.369928	0.238406	1.55168	0.12074	0.283226	0.547867	0.547867
CRY1	125.948	0.369913	0.273632	1.35187	0.176418	0.366753	0.435626	0.435626
ARIH2OS	85.7352	0.369746	0.167681	2.20505	0.0274506	0.0974191	1.01136	1.01136
MINK1	3533.73	0.369714	0.0802882	4.60483	4.12793e-06	5.77486e-05	4.23846	4.23846
CAPNS2	13.7967	0.369676	0.350482	1.05476	0.291533	0.5135	0.289459	0.289459
CSGALNACT1	13.3494	0.369335	0.571176	0.646623	0.517876	0.721774	0.141599	0.141599
RND1	12.7083	0.369302	0.442282	0.834992	0.403722	0.626118	0.203344	0.203344
AXL	6334.48	0.369172	0.116806	3.16054	0.00157475	0.00965372	2.01531	2.01531
SPAG4	80.0618	0.369086	0.176602	2.08993	0.0366239	0.120818	0.917868	0.917868
DDAH2	1677.49	0.368956	0.0506043	7.29099	3.07675e-13	1.54383e-11	10.8114	10.8114
AC011511.1	76.3856	0.368754	0.15675	2.3525	0.0186475	0.0722008	1.14146	1.14146
SIT1	17.2778	0.368484	0.414688	0.888582	0.374228	0.597205	0.223877	0.223877
PCDHB13	15.7851	0.368341	0.368678	0.999085	0.317753	0.540439	0.267253	0.267253
ARF5	1504.32	0.367425	0.145797	2.52011	0.0117317	0.0501661	1.29959	1.29959
CES4A	874.125	0.367038	0.0849723	4.3195	1.5638e-05	0.000186859	3.72849	3.72849
RGS6	67.5105	0.366937	0.251315	1.46007	0.144271	0.319625	0.495359	0.495359
PTAFR	15040	0.366768	0.0372403	9.8487	6.94383e-23	1.02633e-20	19.9887	19.9887
ANKS1B	19.3126	0.366742	0.29248	1.2539	0.209877	0.413011	0.384038	0.384038
MRPS28	461.937	0.366339	0.0979069	3.7417	0.000182778	0.00157404	2.80298	2.80298
THAP4	160.163	0.366213	0.185003	1.9795	0.0477603	0.146469	0.834254	0.834254
PPP1R36	11.0169	0.366074	0.404636	0.9047	0.365625	0.588953	0.229919	0.229919
BAIAP2	2577.64	0.365911	0.0954356	3.83411	0.000126018	0.00114622	2.94073	2.94073
SLCO3A1	267.495	0.365696	0.219696	1.66456	0.0960011	0.242104	0.615999	0.615999
SYNGAP1	560.095	0.365689	0.13817	2.64666	0.00812914	0.0372942	1.42836	1.42836
AMFR	631.756	0.365477	0.225417	1.62134	0.104945	0.256431	0.59103	0.59103
APOA2	19.8679	0.365326	0.448389	0.814753	0.415214	0.637686	0.195393	0.195393
AC010542.3	393.803	0.365233	0.0728227	5.01537	5.29321e-07	9.01273e-06	5.04514	5.04514
PACS1	374.117	0.365141	0.0906131	4.02967	5.58544e-05	0.00056469	3.24819	3.24819
TBX6	126.965	0.365022	0.11964	3.05101	0.0022807	0.0131555	1.88089	1.88089
AL365205.1	575.007	0.365021	0.0761634	4.7926	1.64632e-06	2.52671e-05	4.59745	4.59745
SRA1	15633.1	0.364629	0.0805948	4.52423	6.06157e-06	8.06509e-05	4.09339	4.09339
SNX25	48.1497	0.364604	0.461079	0.790763	0.429083	0.649812	0.187212	0.187212
COL26A1	1510.95	0.364262	0.120529	3.02219	0.00250954	0.0142068	1.8475	1.8475
MAP4K1	52.5139	0.364091	0.257686	1.41292	0.157679	0.340066	0.468437	0.468437
AIP	222.396	0.36405	0.126711	2.87307	0.00406507	0.02109	1.67592	1.67592
PLEKHS1	10.7696	0.363798	0.546526	0.665655	0.505631	0.71241	0.14727	0.14727
PRR33	1722	0.363609	0.105985	3.43077	0.000601866	0.00431882	2.36463	2.36463
ZNF285	219.437	0.363385	0.174567	2.08164	0.0373757	0.12233	0.912468	0.912468
NDRG2	25897.1	0.362944	0.096035	3.77929	0.000157277	0.00138424	2.85879	2.85879
AHCYL1	532.34	0.362778	0.126579	2.86601	0.00415682	0.0214758	1.66805	1.66805
TLR7	22.9251	0.362583	0.300728	1.20568	0.227939	0.436694	0.359823	0.359823
BRICD5	830.738	0.36253	0.106837	3.39328	0.000690599	0.00482319	2.31667	2.31667
DENND6B	256.664	0.362468	0.133597	2.71314	0.0066648	0.0317659	1.49804	1.49804
DCTN6	63.3671	0.362343	0.178142	2.03401	0.0419503	0.133249	0.875335	0.875335
TSPAN5	26.3979	0.362341	0.399132	0.907823	0.363972	0.587453	0.231027	0.231027
CFAP44	113.946	0.361916	0.194314	1.86253	0.0625285	0.178627	0.748054	0.748054
IK	500.995	0.361905	0.0912649	3.96544	7.32606e-05	0.000718758	3.14342	3.14342
SVBP	75.5092	0.361529	0.255298	1.41611	0.156744	0.33853	0.470403	0.470403
GIPC3	16.7575	0.361334	0.980594	0.368485	0.712512	0.85289	0.069107	0.069107
DNAH2	42.1121	0.360975	0.204727	1.7632	0.0778666	0.208539	0.680813	0.680813
RTN2	1377.61	0.360732	0.0791386	4.55823	5.15873e-06	6.9668e-05	4.15697	4.15697
ANXA5	1133.4	0.360622	0.122347	2.94753	0.00320329	0.0173938	1.75961	1.75961
GOLGA6L7	43.5055	0.360621	0.194549	1.85363	0.0637922	0.180831	0.742727	0.742727
NOTO	8.9554	0.360555	0.485416	0.742775	0.457618	0.675326	0.170486	0.170486
PLCD1	232.083	0.360545	0.120292	2.99725	0.0027243	0.0152323	1.81723	1.81723
MEX3B	87.0949	0.360415	0.246309	1.46326	0.143396	0.318247	0.497236	0.497236
PRKX	5537.72	0.360174	0.0377559	9.53955	1.43451e-21	1.78959e-19	18.7472	18.7472
C16orf89	45.2043	0.360007	0.313883	1.14695	0.251403	0.466318	0.331318	0.331318
SLC23A3	56.8724	0.359868	0.229081	1.57092	0.116201	0.275712	0.559544	0.559544
PLP2	323.108	0.359684	0.128496	2.79919	0.00512307	0.0254618	1.59411	1.59411
EPOP	250.08	0.35958	0.120259	2.99004	0.00278937	0.0155259	1.80894	1.80894
POMP	36.6668	0.359513	0.289991	1.23974	0.215071	0.420434	0.376302	0.376302
C1RL	764.784	0.359506	0.134457	2.67376	0.00750056	0.0348932	1.45726	1.45726
ZNF502	95.8209	0.359409	0.246036	1.4608	0.144071	0.319381	0.495691	0.495691
KCNC3	3561.46	0.359372	0.0732977	4.90291	9.44284e-07	1.53777e-05	4.81311	4.81311
AHRR	3642.14	0.359247	0.164193	2.18796	0.0286727	0.100539	0.997665	0.997665
NDRG4	54.3259	0.359013	0.216834	1.65571	0.0977809	0.245183	0.61051	0.61051
ACKR2	200.501	0.358661	0.190467	1.88307	0.0596913	0.172222	0.763911	0.763911
LRRC56	55.6798	0.358381	0.233464	1.53506	0.124769	0.289573	0.538242	0.538242
AFAP1L1	6.36038	0.358222	0.851218	0.420835	0.673876	0.828888	0.081504	0.081504
ZNF837	35.2201	0.357995	0.345391	1.03649	0.299972	0.521675	0.2826	0.2826
RHOC	6587.47	0.35763	0.0798881	4.47664	7.58276e-06	9.90494e-05	4.00415	4.00415
SLC15A4	394.779	0.357148	0.114788	3.11138	0.00186217	0.0110773	1.95557	1.95557
WDR86	19.8151	0.356993	0.325756	1.09589	0.273126	0.492308	0.307763	0.307763
PNPLA3	1205.03	0.356795	0.0590156	6.04577	1.48695e-09	4.21242e-08	7.37547	7.37547
AC114490.3	42.8755	0.356764	0.218355	1.63387	0.102286	0.252567	0.597623	0.597623
KCNB1	167.763	0.356524	0.141308	2.52303	0.0116349	0.0498261	1.30254	1.30254
CRTC3	1881.62	0.356473	0.0568644	6.26883	3.63775e-10	1.14505e-08	7.94118	7.94118
CCDC112	948.531	0.356411	0.0825553	4.31724	1.57994e-05	0.000187961	3.72593	3.72593
TAC4	26.5845	0.356401	0.390387	0.912942	0.361273	0.584623	0.233124	0.233124
ZNF785	886.807	0.356149	0.0686416	5.18853	2.11956e-07	3.98641e-06	5.39942	5.39942
ATP6AP1L	49.6032	0.356095	0.207134	1.71915	0.0855862	0.223704	0.650327	0.650327
MT1X	15.1239	0.355934	0.504062	0.706132	0.480106	0.694112	0.158571	0.158571
MICAL1	21812.3	0.355842	0.0630274	5.64583	1.64385e-08	3.84072e-07	6.41559	6.41559
SLC35B2	861.974	0.355741	0.110022	3.23335	0.00122349	0.00782549	2.10649	2.10649
TAF6	1065.74	0.355256	0.0775964	4.57825	4.6888e-06	6.46636e-05	4.18934	4.18934
HOXB3	32.5549	0.355236	0.271605	1.30791	0.190902	0.387736	0.411464	0.411464
ABCB4	1153.61	0.354991	0.108302	3.2778	0.0010462	0.00684611	2.16456	2.16456
SYNJ2	109.171	0.354582	0.242007	1.46517	0.142874	0.3174	0.498393	0.498393
CLEC1A	78.5861	0.354562	0.208542	1.70019	0.0890943	0.229888	0.638483	0.638483
ARHGAP39	78.5309	0.354497	0.226881	1.56248	0.118175	0.278645	0.554949	0.554949
FAM131B	67.2591	0.354451	0.209861	1.68898	0.0912237	0.233301	0.632084	0.632084
NR4A2	99.527	0.354227	0.312922	1.132	0.257636	0.472976	0.325161	0.325161
CYP51A1	1567.04	0.35383	0.1163	3.04239	0.00234705	0.0134607	1.87093	1.87093
KY	15.9198	0.353757	0.391101	0.904516	0.365722	0.588953	0.229919	0.229919
RUFY4	17.4023	0.353744	0.449077	0.787714	0.430864	0.651112	0.186344	0.186344
CREBRF	1221.2	0.35357	0.0742223	4.76366	1.90109e-06	2.86279e-05	4.54321	4.54321
ABCA2	4099.35	0.353409	0.261968	1.34906	0.177319	0.368058	0.434084	0.434084
IL17RE	39.3846	0.353403	0.342742	1.0311	0.302492	0.52452	0.280238	0.280238
TMPRSS5	20.9353	0.353337	0.366838	0.963197	0.335449	0.558189	0.253219	0.253219
SHISA7	5.37379	0.353315	0.617839	0.571855	0.56742	0.757414	0.120666	0.120666
SLC4A10	19.9827	0.352991	0.310272	1.13768	0.255254	0.470191	0.327726	0.327726
SH3KBP1	9062.17	0.352792	0.0519835	6.78661	1.14796e-11	4.56433e-10	9.34062	9.34062
C12orf60	93.0876	0.352723	0.158213	2.22941	0.0257864	0.0928119	1.0324	1.0324
RSPH4A	13.6256	0.352246	0.361844	0.973477	0.330316	0.553703	0.256723	0.256723
RBL2	561.275	0.35217	0.0867961	4.05744	4.96135e-05	0.00051187	3.29084	3.29084
TANC1	245.599	0.352132	0.11024	3.19424	0.00140201	0.00877338	2.05683	2.05683
GPA33	2085.44	0.352111	0.0659979	5.33518	9.54478e-08	1.90029e-06	5.72118	5.72118
EFR3B	5.97987	0.352099	0.576402	0.610856	0.541295	0.738341	0.131743	0.131743
RPA4	11.9019	0.351927	0.475755	0.739723	0.459468	0.677273	0.169236	0.169236
KIFAP3	44.4122	0.351212	0.556132	0.631526	0.527697	0.729078	0.137226	0.137226
OGT	5211.12	0.351185	0.0854422	4.1102	3.95311e-05	0.000420613	3.37612	3.37612
DNAJC27	402.346	0.351105	0.116614	3.01083	0.00260538	0.0146639	1.83375	1.83375
TSPAN17	916.57	0.350384	0.110526	3.17015	0.00152361	0.00939591	2.02706	2.02706
CITED2	1143.39	0.350335	0.13882	2.52366	0.011614	0.0498194	1.3026	1.3026
MDN1	30.2459	0.350242	0.913201	0.383532	0.701325	0.845794	0.0727356	0.0727356
HLA-DOA	6113.24	0.350073	0.0322131	10.8674	1.64809e-27	3.86391e-25	24.413	24.413
ADAMTSL3	58.2583	0.349769	0.176876	1.97748	0.0479878	0.146935	0.832875	0.832875
PTK7	169.476	0.349568	0.233116	1.49955	0.133732	0.304197	0.516845	0.516845
RANBP9	33.8602	0.349532	0.327704	1.06661	0.286148	0.507207	0.294814	0.294814
COMMD10	112.14	0.349439	0.236198	1.47943	0.139026	0.311804	0.506118	0.506118
FAM219B	7339.92	0.349331	0.0489418	7.13768	9.49168e-13	4.42013e-11	10.3546	10.3546
PAN3	2096.66	0.349293	0.0556585	6.27565	3.4818e-10	1.10106e-08	7.95819	7.95819
WBP1	854.397	0.349219	0.0858474	4.06791	4.74373e-05	0.000492406	3.30768	3.30768
PLEKHB1	75.4	0.349187	0.203135	1.71899	0.0856159	0.223714	0.650308	0.650308
TMEM191C	96.5074	0.349076	0.282933	1.23378	0.217287	0.423243	0.37341	0.37341
SLCO4A1	722.533	0.348915	0.129463	2.69509	0.00703695	0.0332367	1.47838	1.47838
C11orf95	1096.12	0.348861	0.0650261	5.36494	8.09749e-08	1.64835e-06	5.78295	5.78295
PRPF40B	598.6	0.348735	0.10856	3.21237	0.00131644	0.00832604	2.07956	2.07956
SYCE1L	118.003	0.348732	0.178641	1.95214	0.0509216	0.153412	0.81414	0.81414
TUFT1	313.131	0.348732	0.119455	2.91935	0.00350762	0.0187266	1.72754	1.72754
FAM78A	298.788	0.348708	0.154394	2.25856	0.0239108	0.0875443	1.05777	1.05777
DUSP7	458.265	0.348327	0.0992021	3.51128	0.00044595	0.00334106	2.47612	2.47612
INSIG1	1264.78	0.348313	0.0542724	6.41787	1.38193e-10	4.62845e-09	8.33456	8.33456
SREBF1	1506.07	0.348305	0.0756184	4.60608	4.10326e-06	5.74626e-05	4.24061	4.24061
NME7	81.6776	0.348062	0.309801	1.1235	0.261224	0.477436	0.321085	0.321085
TYK2	20565.1	0.347964	0.0494808	7.0323	2.03155e-12	9.11716e-11	10.0401	10.0401
ATAD3C	27.7743	0.347898	0.29094	1.19577	0.231786	0.440912	0.355648	0.355648
ZNF787	20.1196	0.346961	0.344387	1.00747	0.313708	0.535904	0.270913	0.270913
GLTP	23.517	0.346739	0.352365	0.984035	0.325098	0.548541	0.260791	0.260791
RNASE10	22.6097	0.346356	0.275882	1.25545	0.209315	0.412368	0.384715	0.384715
POLD4	2453.74	0.34617	0.0584637	5.92111	3.19778e-09	8.52615e-08	7.06925	7.06925
SLC16A13	983.869	0.345803	0.0593758	5.82396	5.74684e-09	1.45794e-07	6.83626	6.83626
EXOC3	4881.63	0.344895	0.104166	3.31102	0.000929575	0.00618716	2.20851	2.20851
GRIN3B	20.896	0.344893	0.298711	1.15461	0.248252	0.46167	0.335668	0.335668
WDR83OS	71.9681	0.344779	0.193103	1.78547	0.074185	0.20123	0.696307	0.696307
SHTN1	5220.66	0.344639	0.0445897	7.7291	1.08309e-14	6.51673e-13	12.186	12.186
PCNX2	886.65	0.344609	0.088447	3.89622	9.77074e-05	0.000923298	3.03466	3.03466
ZNF583	289.047	0.344568	0.154643	2.22816	0.02587	0.0930269	1.03139	1.03139
MAGEF1	2519.99	0.344447	0.0602146	5.72032	1.06322e-08	2.56796e-07	6.59041	6.59041
TTBK1	8.30724	0.344428	0.463704	0.742777	0.457617	0.675326	0.170486	0.170486
DCANP1	63.2111	0.344106	0.57548	0.597946	0.549876	0.744701	0.128018	0.128018
AL355312.6	91.0155	0.344073	0.18487	1.86117	0.0627208	0.178879	0.747441	0.747441
CRYGS	89.2982	0.343984	0.157594	2.18272	0.0290561	0.101699	0.992684	0.992684
MEIOC	63.3195	0.343626	0.325967	1.05418	0.291803	0.513715	0.289278	0.289278
SNX20	245.135	0.343612	0.113806	3.01928	0.00253376	0.014326	1.84387	1.84387
GPR152	22.4005	0.343393	0.354482	0.968718	0.332686	0.5561	0.254847	0.254847
TTPAL	243.117	0.343258	0.224111	1.53164	0.125611	0.290832	0.536357	0.536357
HMGN4	18.6785	0.343206	0.355661	0.964979	0.334555	0.557449	0.253795	0.253795
MAGI2	53.5144	0.343158	0.280774	1.22218	0.221638	0.428408	0.368142	0.368142
APAF1	7876.39	0.343145	0.095965	3.57573	0.000349252	0.00272939	2.56393	2.56393
OLR1	2181.1	0.343069	0.0961494	3.56808	0.000359602	0.00279262	2.55399	2.55399
UBALD1	543.68	0.343049	0.1185	2.89494	0.00379236	0.0199183	1.70075	1.70075
DAPK2	302.425	0.342763	0.144286	2.37558	0.0175216	0.0689605	1.1614	1.1614
B4GALNT3	176.643	0.34248	0.209432	1.63528	0.10199	0.251978	0.598637	0.598637
ARHGAP31	8812.55	0.342339	0.0448647	7.63047	2.33893e-14	1.34197e-12	11.8723	11.8723
CCDC188	16.3545	0.342289	0.37035	0.924233	0.355365	0.577952	0.238108	0.238108
SNPH	381.143	0.342155	0.0891011	3.84008	0.000122996	0.00112173	2.95011	2.95011
UIMC1	483.316	0.341893	0.142536	2.39865	0.0164556	0.0657815	1.1819	1.1819
PPM1M	2239.47	0.341891	0.0648536	5.27174	1.35133e-07	2.64014e-06	5.57837	5.57837
THBS4	13.4048	0.3418	0.482786	0.707976	0.47896	0.693674	0.158845	0.158845
ENPP2	89.0681	0.341679	0.142304	2.40105	0.0163481	0.065479	1.1839	1.1839
RNF212	68.4396	0.341674	0.176448	1.9364	0.0528188	0.157818	0.801843	0.801843
ASAP2	244.068	0.341399	0.19927	1.71325	0.0866667	0.22529	0.647257	0.647257
CDH18	6.79477	0.341346	0.790694	0.431705	0.665956	0.823018	0.0845905	0.0845905
NLRC4	44.01	0.340903	0.424992	0.802139	0.422472	0.64425	0.190945	0.190945
TMEM131	400.8	0.340475	0.148275	2.29624	0.021662	0.0814151	1.08929	1.08929
RBM48	398.105	0.340294	0.110323	3.08453	0.00203877	0.0119548	1.92246	1.92246
METTL7A	4725.65	0.340207	0.0767643	4.43184	9.34314e-06	0.00011907	3.9242	3.9242
ZBTB46	2032.42	0.340135	0.108827	3.12548	0.00177518	0.0106596	1.97226	1.97226
ASCL4	24.772	0.339845	0.316025	1.07537	0.282207	0.502943	0.298481	0.298481
C1orf61	100.147	0.339714	0.256653	1.32363	0.185625	0.380432	0.419723	0.419723
FAM9C	5.29858	0.338661	0.773838	0.437638	0.661649	0.819853	0.0862642	0.0862642
SENP7	729.045	0.338521	0.074233	4.56025	5.10918e-06	6.91978e-05	4.15991	4.15991
ZDHHC2	131.451	0.338517	0.132322	2.55828	0.0105191	0.0460671	1.33661	1.33661
KBTBD11	45.4495	0.338459	0.245638	1.37788	0.16824	0.354851	0.449954	0.449954
COL8A2	1982.17	0.338405	0.144842	2.33638	0.0194714	0.0747749	1.12624	1.12624
MED13	29.2645	0.338394	0.40671	0.832027	0.405394	0.627853	0.202142	0.202142
NUDT19	1036.87	0.338195	0.066473	5.0877	3.62432e-07	6.39216e-06	5.19435	5.19435
PPP1R9B	296.532	0.338147	0.130344	2.59427	0.00947919	0.042331	1.37334	1.37334
GCNA	122.718	0.337971	0.145996	2.31493	0.0206167	0.0781781	1.10692	1.10692
APH1B	87.9673	0.337898	0.205233	1.64641	0.0996795	0.248324	0.604982	0.604982
ZFHX2	13.708	0.337862	0.366783	0.921149	0.356973	0.579542	0.236915	0.236915
SNX18	72.9929	0.337622	0.243893	1.3843	0.166266	0.352053	0.453392	0.453392
ANKRD61	28.6031	0.337582	0.251544	1.34204	0.179583	0.371063	0.430552	0.430552
CCDC81	18.215	0.337509	0.344188	0.980594	0.326793	0.549627	0.259932	0.259932
IRF5	7679.37	0.337508	0.0578498	5.83421	5.40453e-09	1.38141e-07	6.85968	6.85968
GCHFR	12.3891	0.337324	0.533778	0.631955	0.527416	0.728843	0.137366	0.137366
EHMT1	1369.43	0.337041	0.0739214	4.55946	5.12859e-06	6.93916e-05	4.15869	4.15869
DGKD	4066.41	0.336801	0.0881564	3.8205	0.000133183	0.00120174	2.92019	2.92019
TMEM135	222.752	0.336781	0.223018	1.51011	0.131016	0.299874	0.523061	0.523061
FGFRL1	1287.9	0.336779	0.158835	2.12031	0.03398	0.114428	0.941468	0.941468
NAGS	295.936	0.336777	0.131919	2.5529	0.0106829	0.0466493	1.33116	1.33116
SOHLH2	10.2675	0.336609	0.420576	0.800353	0.423507	0.644884	0.190519	0.190519
IPCEF1	4553.52	0.336433	0.0735874	4.57188	4.83369e-06	6.61919e-05	4.1792	4.1792
TMEM145	85.7152	0.336311	0.215898	1.55773	0.119297	0.28095	0.551371	0.551371
PRELID1	736.966	0.33616	0.243912	1.3782	0.168141	0.354832	0.449978	0.449978
AGPAT2	195.643	0.336118	0.192831	1.74307	0.0813221	0.215433	0.666687	0.666687
CRAT	281.275	0.336096	0.150122	2.23882	0.0251674	0.0910536	1.0407	1.0407
GIN1	152.662	0.335779	0.194727	1.72436	0.0846425	0.22198	0.653685	0.653685
RNF166	9240.23	0.33577	0.0536268	6.26122	3.81969e-10	1.19129e-08	7.92398	7.92398
ZMYM6	964.357	0.335764	0.0734856	4.56911	4.89804e-06	6.68711e-05	4.17476	4.17476
AP001781.2	16.2498	0.335748	0.803974	0.417611	0.676232	0.829826	0.0810131	0.0810131
CHRFAM7A	93.7217	0.335687	0.229028	1.46571	0.142729	0.317232	0.498623	0.498623
FXYD7	17.7998	0.335442	0.345683	0.970377	0.331859	0.55526	0.255504	0.255504
FBXL3	323.013	0.335407	0.112091	2.99229	0.00276896	0.0154376	1.81142	1.81142
BOP1	313.708	0.335347	0.113928	2.94349	0.00324529	0.0175675	1.75529	1.75529
NPEPPS	3425.88	0.335201	0.0430312	7.78973	6.71551e-15	4.20818e-13	12.3759	12.3759
TMEM186	10.2381	0.334882	0.41074	0.815314	0.414892	0.637481	0.195533	0.195533
AC104452.1	476.438	0.334754	0.139828	2.39404	0.0166641	0.0664245	1.17767	1.17767
STMND1	7.67385	0.33469	0.652012	0.513319	0.607728	0.785784	0.104697	0.104697
DHRS1	784.71	0.334506	0.0968016	3.45558	0.000549103	0.0040077	2.3971	2.3971
CRTC2	1195.59	0.334373	0.0674802	4.95513	7.22802e-07	1.18991e-05	4.92449	4.92449
PAQR5	556.159	0.334372	0.10177	3.28555	0.00101784	0.00669599	2.17418	2.17418
TBC1D3B	268.038	0.334345	0.0824437	4.05543	5.00413e-05	0.000515111	3.2881	3.2881
GMFG	1159.31	0.334071	0.0716401	4.66318	3.11358e-06	4.49453e-05	4.34732	4.34732
WDR72	16.6404	0.333811	0.608194	0.548855	0.583105	0.768543	0.114332	0.114332
ZNF688	769.038	0.333782	0.0986465	3.38362	0.000715377	0.00496311	2.30425	2.30425
IGSF6	1009.73	0.333641	0.142904	2.33472	0.0195581	0.0749619	1.12516	1.12516
TLR9	19.9267	0.333289	0.414651	0.803782	0.421523	0.643331	0.191565	0.191565
ARRDC1	1093.66	0.333268	0.076604	4.35054	1.35804e-05	0.000165918	3.78011	3.78011
FER	127.507	0.333201	0.161506	2.0631	0.0391036	0.126297	0.898606	0.898606
MPG	825.815	0.332966	0.0811281	4.1042	4.05712e-05	0.000431024	3.3655	3.3655
ALOX5	15091.8	0.332852	0.0883333	3.76813	0.000164472	0.00143733	2.84244	2.84244
ELOVL6	163.097	0.332737	0.321805	1.03397	0.30115	0.52287	0.281606	0.281606
AC003002.2	15.0425	0.332607	0.425132	0.782361	0.434002	0.653985	0.184432	0.184432
ADCY4	233.122	0.332433	0.160784	2.06757	0.0386806	0.125233	0.902281	0.902281
OLFML3	3385.98	0.332403	0.0430673	7.71823	1.17952e-14	7.00397e-13	12.1547	12.1547
ARL5C	18.3131	0.33239	0.414064	0.80275	0.422119	0.643928	0.191163	0.191163
VIPAS39	336.559	0.332326	0.128683	2.58253	0.00980793	0.0435275	1.36124	1.36124
DHX29	106.396	0.332311	0.223448	1.4872	0.136963	0.309063	0.509952	0.509952
ARHGEF33	17.2265	0.332275	0.441489	0.752622	0.451677	0.669458	0.174276	0.174276
ADAMTSL4	1761.63	0.332232	0.0778845	4.2657	1.99276e-05	0.000230422	3.63748	3.63748
DNASE1	764.861	0.332228	0.105315	3.15462	0.00160705	0.00981322	2.00819	2.00819
HCST	451.475	0.332057	0.0872706	3.80491	0.000141856	0.00126905	2.89652	2.89652
IMPDH1	4933.21	0.331868	0.0934024	3.5531	0.000380717	0.00291661	2.53512	2.53512
PXDC1	3727.88	0.331837	0.0980913	3.38293	0.000717156	0.00496785	2.30383	2.30383
NEB	88.5241	0.331789	0.195107	1.70055	0.0890279	0.229847	0.638562	0.638562
PTMS	5937.18	0.331734	0.059614	5.56469	2.62612e-08	5.9616e-07	6.22464	6.22464
RABGAP1L	2574.43	0.331509	0.114475	2.8959	0.00378072	0.0198648	1.70192	1.70192
CORT	6.36837	0.331454	0.644771	0.514064	0.607207	0.785689	0.104749	0.104749
TYW1	25.6734	0.331287	0.380947	0.869642	0.384496	0.607612	0.216374	0.216374
ADCK2	424.925	0.331183	0.124862	2.65238	0.00799263	0.0367796	1.43439	1.43439
CARD11	5510.39	0.330956	0.045318	7.30297	2.8149e-13	1.42294e-11	10.8468	10.8468
KCNRG	85.4457	0.33092	0.326383	1.0139	0.31063	0.53326	0.273061	0.273061
CDH17	15.2876	0.330844	0.37801	0.875224	0.381452	0.604353	0.218709	0.218709
RNF39	15.6411	0.330712	0.380034	0.870217	0.384182	0.60738	0.21654	0.21654
CCND3	6759.8	0.330666	0.214974	1.53817	0.124007	0.288346	0.540085	0.540085
TMEM121B	5144.63	0.330627	0.0428503	7.71587	1.20158e-14	7.10397e-13	12.1485	12.1485
LGALS1	346.767	0.330475	0.09737	3.39402	0.000688759	0.00482025	2.31693	2.31693
FANK1	5.27979	0.330365	0.798041	0.41397	0.678896	0.830887	0.0804578	0.0804578
IFNLR1	173.144	0.329848	0.159427	2.06896	0.0385499	0.125101	0.902739	0.902739
COQ8A	576.759	0.329557	0.167217	1.97084	0.0487426	0.148435	0.828463	0.828463
MAP3K21	522.934	0.329401	0.0595037	5.5358	3.09805e-08	6.87232e-07	6.1629	6.1629
CSF2RB	156.685	0.329064	0.279106	1.17899	0.238402	0.44967	0.347106	0.347106
ERICH1	367.348	0.329006	0.105973	3.10462	0.00190521	0.0112934	1.94717	1.94717
APC2	269.399	0.328596	0.112736	2.91473	0.00355995	0.0189168	1.72315	1.72315
OR10Z1	6.8657	0.328485	0.586389	0.560182	0.575355	0.763361	0.11727	0.11727
TMEM150A	1035.35	0.328446	0.0772203	4.25336	2.10588e-05	0.000242266	3.61571	3.61571
C8orf82	1112.72	0.328437	0.0952968	3.44647	0.000567969	0.00412346	2.38474	2.38474
ZNF528	187.821	0.328351	0.22136	1.48333	0.137987	0.310447	0.508012	0.508012
CLIP2	12723.1	0.328312	0.0541772	6.05996	1.36152e-09	3.88949e-08	7.41011	7.41011
PRSS23	56.5581	0.328262	0.218116	1.50499	0.132327	0.301964	0.520044	0.520044
SNAPC4	2034.56	0.328003	0.0765371	4.28554	1.82294e-05	0.000213508	3.67059	3.67059
PCDHGA8	20.7432	0.32791	0.284697	1.15179	0.249409	0.463504	0.333946	0.333946
KLF6	268.241	0.327764	0.168298	1.94752	0.051472	0.154678	0.810572	0.810572
ZDHHC13	304.124	0.327597	0.115754	2.83012	0.00465305	0.0236355	1.62644	1.62644
B3GALT1	6.42959	0.327552	0.589475	0.555668	0.578438	0.765211	0.116219	0.116219
MYH7B	59.8213	0.327499	0.207828	1.57582	0.115068	0.273946	0.562334	0.562334
ATP6V0D1	813.324	0.327369	0.106833	3.06429	0.00218184	0.0126735	1.8971	1.8971
OR10G3	119.432	0.327169	0.170563	1.91817	0.0550895	0.162384	0.789456	0.789456
ARMC2	76.4454	0.327159	0.193963	1.68671	0.0916596	0.234063	0.630666	0.630666
EFNA4	59.2651	0.327071	0.176964	1.84823	0.0645692	0.182274	0.739276	0.739276
PDP1	463.817	0.326912	0.102782	3.18064	0.00146949	0.00913258	2.03941	2.03941
WDTC1	3863.11	0.326717	0.0856053	3.81654	0.000135334	0.00121953	2.91381	2.91381
ZNF532	1399.57	0.326561	0.079395	4.11311	3.90359e-05	0.00041567	3.38125	3.38125
PCSK5	146.773	0.326476	0.213061	1.53231	0.125446	0.290771	0.536449	0.536449
HSD17B12	214.044	0.326465	0.288591	1.13124	0.257955	0.473434	0.324741	0.324741
AL662796.1	14.5005	0.326429	0.435545	0.749473	0.453572	0.671348	0.173052	0.173052
TF	37.4533	0.326322	0.210626	1.5493	0.121311	0.283921	0.546802	0.546802
LMAN1	53.1743	0.32622	0.278151	1.17282	0.240869	0.452519	0.344363	0.344363
UBA7	828.263	0.326134	0.115294	2.82872	0.00467343	0.0237139	1.625	1.625
TEN1-CDK3	873.149	0.326094	0.16546	1.97084	0.0487425	0.148435	0.828463	0.828463
NCOA5	51.7471	0.325818	0.512448	0.635806	0.524903	0.726772	0.138602	0.138602
CASD1	84.2399	0.325689	0.267968	1.21541	0.224211	0.432029	0.364487	0.364487
C1QTNF6	153.941	0.325497	0.120725	2.69618	0.00701388	0.0331508	1.47951	1.47951
PPARD	1182.34	0.325424	0.10294	3.16129	0.0015707	0.0096339	2.0162	2.0162
XKR6	120.699	0.325353	0.147986	2.19854	0.0279107	0.0985279	1.00644	1.00644
ZBTB18	2368.2	0.325236	0.0675187	4.81697	1.45755e-06	2.28601e-05	4.64092	4.64092
ZNF512	797.703	0.325018	0.0957777	3.39346	0.000690146	0.00482251	2.31673	2.31673
GGT7	379.557	0.325004	0.120984	2.68633	0.00722422	0.0338858	1.46998	1.46998
CELSR2	123.11	0.324854	0.179632	1.80844	0.0705383	0.19393	0.712354	0.712354
DLEU7	413.14	0.324833	0.0840022	3.86696	0.0001102	0.00102147	2.99077	2.99077
GPLD1	15.7554	0.324698	0.350752	0.92572	0.354592	0.577263	0.238626	0.238626
AC241640.1	88.4973	0.324524	0.376533	0.861874	0.388757	0.611652	0.213495	0.213495
CACNB2	63.6977	0.324458	0.340052	0.954143	0.340011	0.562329	0.250009	0.250009
AC068946.2	34.9909	0.324437	0.477845	0.678959	0.497164	0.706937	0.15062	0.15062
ZNF707	812.878	0.324209	0.0668104	4.85267	1.21811e-06	1.9464e-05	4.71077	4.71077
CEP112	118.713	0.324149	0.220056	1.47303	0.140742	0.314389	0.502533	0.502533
ZBTB7B	9150.09	0.32381	0.100527	3.22113	0.00127686	0.00810525	2.09123	2.09123
VASP	539.193	0.323797	0.151496	2.13733	0.0325714	0.110921	0.954987	0.954987
POPDC2	93.177	0.323721	0.196055	1.65118	0.098702	0.246855	0.607558	0.607558
FAM71F2	91.9223	0.323661	0.251691	1.28595	0.198461	0.398411	0.399668	0.399668
IVNS1ABP	12078.9	0.323476	0.0882469	3.66558	0.000246777	0.00204489	2.68933	2.68933
CLEC3B	189.456	0.323372	0.125389	2.57895	0.0099101	0.0438807	1.35773	1.35773
CD55	698.788	0.32323	0.0732497	4.41272	1.0208e-05	0.000129125	3.88899	3.88899
HGFAC	62.0995	0.323218	0.281953	1.14635	0.251649	0.466416	0.331226	0.331226
TLE4	2514.02	0.323214	0.0634859	5.09111	3.55964e-07	6.30261e-06	5.20048	5.20048
NOB1	42.6899	0.322973	0.283829	1.13791	0.255157	0.470122	0.327789	0.327789
FGD2	9196.33	0.322948	0.0579325	5.57456	2.48158e-08	5.6809e-07	6.24558	6.24558
CNPPD1	209.055	0.322865	0.14657	2.2028	0.0276085	0.0977913	1.0097	1.0097
MYO1C	5001.61	0.322751	0.0954486	3.38141	0.000721144	0.00498785	2.30209	2.30209
TMSB4X	7272.88	0.322526	0.0553041	5.83186	5.48118e-09	1.39837e-07	6.85438	6.85438
SLC5A12	6.06693	0.322338	0.631633	0.510325	0.609824	0.787115	0.103962	0.103962
PPOX	701.79	0.322271	0.091832	3.50936	0.000449187	0.00335851	2.47385	2.47385
STAT6	4506.15	0.322218	0.0413613	7.79034	6.68282e-15	4.20708e-13	12.376	12.376
SLC40A1	3863.9	0.322207	0.123734	2.60402	0.0092137	0.0413764	1.38325	1.38325
AL034430.2	36.9184	0.322038	0.28973	1.11151	0.266347	0.483448	0.31565	0.31565
DCLK1	6.5295	0.32192	0.599632	0.536862	0.591363	0.774846	0.110784	0.110784
TRIM2	13.6993	0.321914	0.523725	0.614662	0.538778	0.736782	0.132661	0.132661
VPS25	117.387	0.321912	0.191601	1.68012	0.0929338	0.236473	0.626218	0.626218
VAMP3	207.511	0.321695	0.140281	2.29321	0.0218358	0.0819777	1.0863	1.0863
LRCH4	2247.92	0.321688	0.0730271	4.40505	1.0576e-05	0.000133654	3.87402	3.87402
ERCC1	7316.51	0.32165	0.0627864	5.12293	3.00819e-07	5.38938e-06	5.26846	5.26846
SLC8A2	8.57206	0.321545	0.734353	0.437862	0.661486	0.819853	0.0862642	0.0862642
ZFP28	369.315	0.321486	0.132835	2.42019	0.0155125	0.062967	1.20089	1.20089
EIF2AK4	417.43	0.321153	0.208465	1.54056	0.123424	0.287329	0.54162	0.54162
AGRP	9.73512	0.321072	0.431043	0.744872	0.456349	0.673996	0.171343	0.171343
TWF2	307.974	0.320921	0.159492	2.01214	0.0442047	0.137993	0.860144	0.860144
RBP5	79.2423	0.320913	0.152074	2.11024	0.0348377	0.116623	0.933215	0.933215
SMOX	559.839	0.320861	0.11113	2.88726	0.00388615	0.0203245	1.69198	1.69198
APOBEC3G	172.725	0.320807	0.162603	1.97295	0.0485015	0.147941	0.82991	0.82991
L3MBTL1	786.71	0.320725	0.0879197	3.64794	0.000264355	0.00216678	2.66418	2.66418
MAF	12006.4	0.320698	0.0667797	4.80233	1.56829e-06	2.42336e-05	4.61558	4.61558
CCDC28A	854.856	0.3206	0.0701235	4.57193	4.83258e-06	6.61919e-05	4.1792	4.1792
ZNF555	183.157	0.320593	0.159901	2.00494	0.0449693	0.139962	0.853991	0.853991
MLLT6	9491.76	0.320587	0.0629958	5.08902	3.5991e-07	6.36418e-06	5.19626	5.19626
AC118553.2	234.725	0.320317	0.182307	1.75702	0.0789141	0.210779	0.676174	0.676174
ZNF772	993.607	0.319879	0.0884943	3.61469	0.000300707	0.00241525	2.61704	2.61704
SLC2A6	740.487	0.319871	0.131411	2.43413	0.0149277	0.0609753	1.21485	1.21485
POLB	720.374	0.319856	0.0912876	3.50383	0.000458624	0.00342281	2.46562	2.46562
TCF23	19.9725	0.319776	0.351385	0.910042	0.3628	0.586397	0.231808	0.231808
SHROOM1	192.345	0.319262	0.208799	1.52904	0.126254	0.291992	0.53463	0.53463
IL18BP	2041.02	0.318545	0.0957958	3.32525	0.00088338	0.00591734	2.22787	2.22787
ETV2	22.8644	0.318456	0.280723	1.13442	0.25662	0.471685	0.326348	0.326348
FLCN	715.869	0.318386	0.102934	3.09312	0.00198067	0.0116594	1.93332	1.93332
BTG1	233.247	0.318283	0.142633	2.23148	0.0256497	0.0924486	1.0341	1.0341
MYOF	1521.64	0.317814	0.0528655	6.01175	1.83527e-09	5.07235e-08	7.29479	7.29479
KIFC2	3266.82	0.317795	0.116405	2.73008	0.00633193	0.0304892	1.51585	1.51585
C8orf34	11.4403	0.31753	0.437163	0.726343	0.467629	0.68382	0.165058	0.165058
DENND2C	31.2272	0.317365	0.31413	1.0103	0.312352	0.534575	0.271992	0.271992
NOTCH1	703.563	0.317326	0.120614	2.63093	0.00851526	0.0387259	1.412	1.412
PAOX	290.148	0.317251	0.288148	1.101	0.270895	0.489365	0.310367	0.310367
PPP2R5B	53.9255	0.317079	0.30042	1.05545	0.291219	0.513086	0.28981	0.28981
GATAD1	470.074	0.31683	0.126992	2.49489	0.0125998	0.053011	1.27563	1.27563
CYP46A1	138.234	0.316768	0.140426	2.25576	0.0240854	0.0880273	1.05538	1.05538
MAP3K1	113.739	0.316725	0.187846	1.68609	0.0917789	0.23422	0.630376	0.630376
BIN1	6342.95	0.316637	0.218076	1.45196	0.146513	0.323424	0.490228	0.490228
ZNF234	304.654	0.316448	0.0919039	3.44325	0.000574769	0.00415508	2.38142	2.38142
PHETA1	1865.9	0.316395	0.0775944	4.07755	4.55134e-05	0.000473965	3.32425	3.32425
U2AF1L4	1527.96	0.316331	0.0771801	4.09861	4.15634e-05	0.000439486	3.35706	3.35706
NSMF	3409.73	0.316176	0.0675541	4.68033	2.86415e-06	4.14768e-05	4.3822	4.3822
HGSNAT	952.297	0.316146	0.0893789	3.53715	0.000404472	0.00306578	2.51346	2.51346
NAA80	786.544	0.315904	0.0985225	3.20641	0.00134402	0.00846894	2.07217	2.07217
AOAH	1269.83	0.315855	0.0826684	3.82074	0.000133049	0.00120133	2.92034	2.92034
POU6F2	5.85541	0.315744	0.618003	0.510911	0.609414	0.786672	0.104206	0.104206
RITA1	105.897	0.315691	0.417061	0.756942	0.449084	0.666738	0.176045	0.176045
PROCA1	520.526	0.315688	0.0900826	3.50443	0.000457584	0.00341693	2.46636	2.46636
PFDN2	15.55	0.315528	0.373044	0.84582	0.397653	0.61996	0.207636	0.207636
LRRC27	362.519	0.315417	0.0847767	3.72056	0.000198785	0.00169048	2.77199	2.77199
RNF208	165.073	0.315345	0.150331	2.09768	0.0359334	0.119172	0.923824	0.923824
TCEA2	201.203	0.315319	0.0996306	3.16489	0.00155143	0.00954588	2.02018	2.02018
ADGRD2	34.3831	0.31516	0.300558	1.04858	0.29437	0.516029	0.287325	0.287325
MASP2	130.814	0.315114	0.128695	2.44853	0.0143441	0.0589633	1.22942	1.22942
MICALL1	1929.36	0.314945	0.0887822	3.54738	0.000389077	0.00296586	2.52785	2.52785
LDB2	422.814	0.314794	0.126345	2.49154	0.0127189	0.0534133	1.27235	1.27235
ARHGEF4	9.99635	0.314373	0.621581	0.505764	0.613023	0.78973	0.102521	0.102521
DGKQ	1657.17	0.314166	0.15528	2.02323	0.0430497	0.135507	0.868038	0.868038
DOK2	205.342	0.313811	0.306946	1.02237	0.306608	0.528892	0.276633	0.276633
GIMAP1	23.0725	0.313799	0.322872	0.971898	0.331101	0.554583	0.256034	0.256034
ZNF580	1033.4	0.313638	0.0793966	3.95027	7.80636e-05	0.000759305	3.11958	3.11958
DCST1	60.6595	0.313529	0.221697	1.41422	0.157297	0.339404	0.469283	0.469283
NCALD	7.96523	0.313487	0.561811	0.557994	0.576849	0.764372	0.116695	0.116695
PRSS8	6.62711	0.3132	0.578389	0.541503	0.588161	0.77281	0.111927	0.111927
MME	6.30026	0.312936	0.536628	0.583153	0.55979	0.751657	0.123981	0.123981
CREB3L4	127.26	0.312783	0.136164	2.2971	0.0216128	0.0813261	1.08977	1.08977
ASB14	56.2425	0.312414	0.211128	1.47974	0.138944	0.311766	0.506171	0.506171
SLC35A1	147.403	0.312354	0.161088	1.93903	0.0524979	0.157032	0.804013	0.804013
ENTPD4	997.109	0.312332	0.0826635	3.77836	0.000157864	0.00138851	2.85745	2.85745
NDC1	49.5256	0.312203	0.240696	1.29708	0.194603	0.39308	0.405519	0.405519
UPK3BL1	475.216	0.312011	0.132179	2.36051	0.0182497	0.0711338	1.14792	1.14792
GOLGA8T	62.2316	0.311969	0.271769	1.14792	0.251001	0.465699	0.331894	0.331894
NIPAL3	1639.73	0.311576	0.0503427	6.18909	6.05125e-10	1.83377e-08	7.73665	7.73665
ADGRF3	52.8697	0.311446	0.417909	0.745247	0.456122	0.673995	0.171343	0.171343
OSCP1	39.7521	0.311441	0.332666	0.936198	0.349171	0.570951	0.243401	0.243401
SLC12A7	5059.92	0.311339	0.119378	2.608	0.0091072	0.0409523	1.38772	1.38772
GORASP1	2813.93	0.311261	0.0571988	5.44175	5.27601e-08	1.1123e-06	5.95378	5.95378
AKAP8L	2434.63	0.311182	0.0547052	5.68835	1.28273e-08	3.07087e-07	6.51274	6.51274
PKIB	5289.84	0.311145	0.0950612	3.2731	0.00106376	0.00694396	2.15839	2.15839
C10orf95	268.591	0.311064	0.0917231	3.39133	0.000695537	0.00485519	2.31379	2.31379
VIRMA	836.488	0.310832	0.15021	2.06931	0.0385168	0.12506	0.902881	0.902881
SMAGP	540.756	0.310778	0.0984177	3.15775	0.00158992	0.00972546	2.01209	2.01209
ST20-MTHFS	411.814	0.31031	0.122289	2.53751	0.0111643	0.0481943	1.317	1.317
ATN1	265.156	0.3103	0.180239	1.7216	0.0851422	0.222947	0.651799	0.651799
TMEM269	27.4253	0.310198	0.302708	1.02474	0.305486	0.527749	0.277572	0.277572
POLDIP3	177.62	0.310057	0.214396	1.44619	0.148125	0.325975	0.486816	0.486816
PHLDB3	615.484	0.309867	0.0742282	4.17451	2.98622e-05	0.000328002	3.48412	3.48412
TAS2R20	9.18597	0.309806	0.394183	0.785946	0.431899	0.651837	0.185861	0.185861
KRBA2	151.187	0.309647	0.166147	1.86369	0.0623648	0.178196	0.749101	0.749101
FAM102B	147.121	0.309583	0.182704	1.69445	0.0901796	0.231851	0.63479	0.63479
WDR60	74.7854	0.309424	0.368458	0.839781	0.401031	0.623154	0.205405	0.205405
RAI1	92.269	0.309269	0.244366	1.2656	0.205658	0.40844	0.388872	0.388872
PDCD4	1421.96	0.309115	0.113883	2.71432	0.00664125	0.0316869	1.49912	1.49912
SLC29A2	1564.76	0.309106	0.0848524	3.64286	0.000269624	0.00220069	2.65744	2.65744
FKBP11	817.643	0.309056	0.0860861	3.59007	0.000330583	0.00260919	2.5835	2.5835
ADCY9	23.9737	0.308616	0.500779	0.616273	0.537715	0.736042	0.133097	0.133097
N4BP2L1	145.287	0.30858	0.249303	1.23777	0.215801	0.421255	0.375455	0.375455
TMEM94	2713.03	0.308327	0.0937986	3.28711	0.0010122	0.00666534	2.17618	2.17618
ZNF34	260.612	0.307702	0.111623	2.75662	0.00584028	0.0284748	1.54554	1.54554
CDRT4	33.4779	0.307254	0.408401	0.752336	0.451849	0.669526	0.174232	0.174232
PPM1J	405.853	0.306953	0.0833857	3.68112	0.000232216	0.00193248	2.71389	2.71389
ZNF217	6298.66	0.306753	0.0404247	7.58825	3.2426e-14	1.82958e-12	11.7376	11.7376
ZNF713	132.918	0.306648	0.194515	1.57648	0.114916	0.273712	0.562706	0.562706
LPIN1	2576.59	0.306646	0.0566653	5.41152	6.24925e-08	1.29539e-06	5.8876	5.8876
ALDOB	5.17216	0.3066	0.538925	0.568911	0.569417	0.758739	0.119908	0.119908
METTL9	3138.53	0.30614	0.0462207	6.62343	3.50953e-11	1.28287e-09	8.89182	8.89182
LLGL2	1067.72	0.306096	0.0881732	3.47153	0.000517494	0.00381196	2.41885	2.41885
HAS3	23.517	0.306076	0.382634	0.799918	0.423758	0.644982	0.190453	0.190453
ROGDI	2636.19	0.306027	0.0632591	4.83767	1.31371e-06	2.09178e-05	4.67948	4.67948
PEX6	98.732	0.306015	0.213731	1.43178	0.152207	0.331989	0.478877	0.478877
LIPG	6853.34	0.305946	0.110085	2.77919	0.00544939	0.0268093	1.57171	1.57171
SEMA6A	144.292	0.305943	0.12267	2.49404	0.01263	0.0531096	1.27483	1.27483
DUSP23	1713.95	0.305812	0.0851794	3.59021	0.000330408	0.00260919	2.5835	2.5835
ADPRH	1714.85	0.305704	0.0557219	5.48625	4.10564e-08	8.86027e-07	6.05255	6.05255
HSD17B11	205.783	0.305477	0.246189	1.24082	0.214671	0.419772	0.376987	0.376987
SEMA6D	10.6334	0.305339	1.11383	0.274135	0.783981	0.892196	0.0495395	0.0495395
ZNF362	2339.9	0.3052	0.0783722	3.89423	9.85099e-05	0.000929129	3.03192	3.03192
CYP3A7-CYP3A51P	8.32507	0.305171	0.740341	0.412203	0.680191	0.831392	0.0801944	0.0801944
ARHGAP9	27687	0.304986	0.0546682	5.57886	2.42096e-08	5.57971e-07	6.25339	6.25339
PLBD1	114.556	0.304844	0.446452	0.682814	0.494724	0.70512	0.151737	0.151737
FGF5	10.0201	0.304819	0.43397	0.702396	0.482432	0.695376	0.15778	0.15778
ARFGEF1	469.65	0.304797	0.130351	2.33828	0.0193729	0.0744791	1.12797	1.12797
ZNF627	17.6578	0.30478	0.424996	0.717136	0.47329	0.688247	0.162256	0.162256
MED31	144.091	0.304769	0.152828	1.99419	0.0461308	0.14263	0.84579	0.84579
AREL1	212.384	0.304741	0.117407	2.5956	0.00944261	0.0422371	1.37431	1.37431
AGER	767.353	0.304735	0.0849274	3.58818	0.000332988	0.00262643	2.58063	2.58063
FXYD1	10.0572	0.30466	0.494329	0.616309	0.53769	0.736042	0.133097	0.133097
SOX6	22.8893	0.304659	0.349077	0.872755	0.382797	0.605945	0.217567	0.217567
ITGA2B	397.489	0.304519	0.220292	1.38234	0.166866	0.353158	0.452031	0.452031
ELMO1	7982.77	0.304394	0.0544924	5.58599	2.3237e-08	5.36464e-07	6.27046	6.27046
SBDS	22.8749	0.304072	0.317116	0.958867	0.337626	0.560078	0.251752	0.251752
KHDRBS3	32.0517	0.303942	0.424816	0.715466	0.474321	0.68923	0.161636	0.161636
EPHA1	170.949	0.303679	0.147193	2.06313	0.0391007	0.126297	0.898606	0.898606
C1QTNF3	73.8671	0.303649	0.152153	1.99568	0.0459687	0.142291	0.846824	0.846824
ARHGAP27	11223.3	0.303522	0.0661834	4.58607	4.51667e-06	6.26711e-05	4.20293	4.20293
ZRSR2	1102.21	0.303461	0.0537038	5.65065	1.59844e-08	3.74753e-07	6.42626	6.42626
TESPA1	64.1119	0.303438	0.293353	1.03438	0.300959	0.522677	0.281767	0.281767
RFFL	4002.43	0.303361	0.0621846	4.87838	1.06958e-06	1.72442e-05	4.76336	4.76336
TM7SF2	1677.34	0.303359	0.0845643	3.58732	0.000334097	0.00263008	2.58003	2.58003
LRRC49	19.0078	0.303229	0.31937	0.949461	0.342386	0.564296	0.248493	0.248493
ADAM11	70.3738	0.3028	0.292741	1.03436	0.300968	0.522677	0.281767	0.281767
ZMAT1	614.589	0.302796	0.0630912	4.79934	1.59192e-06	2.45152e-05	4.61057	4.61057
INPPL1	9652.2	0.302686	0.0357517	8.46635	2.53195e-17	2.07406e-15	14.6832	14.6832
PRDM14	9.21737	0.302384	0.47087	0.642182	0.520755	0.723985	0.140271	0.140271
DNAJC4	2294.91	0.302365	0.0733378	4.12291	3.74121e-05	0.000399945	3.398	3.398
TREX2	25.5975	0.302361	0.313479	0.964535	0.334778	0.557676	0.253618	0.253618
PGM5	52.8983	0.30222	0.325023	0.929843	0.352452	0.575072	0.240278	0.240278
SEMA4A	1093.97	0.302159	0.080848	3.73737	0.000185955	0.00159837	2.79632	2.79632
FDFT1	10790.2	0.301892	0.0196994	15.3249	5.21371e-53	5.908e-50	49.2286	49.2286
NAV3	557.273	0.301886	0.180909	1.66872	0.0951729	0.240416	0.619036	0.619036
HDAC5	4534.06	0.301859	0.0660201	4.57223	4.82552e-06	6.61919e-05	4.1792	4.1792
NDFIP1	72.8475	0.301782	0.297132	1.01565	0.309797	0.532299	0.273844	0.273844
PTPN6	5352.07	0.301695	0.122584	2.46112	0.0138505	0.0573506	1.24146	1.24146
DZIP1L	84.4032	0.301566	0.166878	1.80711	0.0707449	0.194223	0.711698	0.711698
C10orf143	80.2179	0.301254	0.147845	2.03763	0.0415865	0.132591	0.877487	0.877487
ANKRD44	4255.17	0.30109	0.0653441	4.60777	4.07008e-06	5.70947e-05	4.2434	4.2434
SIRT3	453.902	0.300904	0.102134	2.94617	0.00321737	0.0174442	1.75835	1.75835
SEC16B	296.552	0.300748	0.123698	2.4313	0.0150446	0.0613127	1.21245	1.21245
TRIP6	665.119	0.300746	0.148428	2.0262	0.0427438	0.134887	0.870028	0.870028
PTGS2	14.0392	0.30043	0.60297	0.49825	0.618308	0.793454	0.100478	0.100478
ZFP36L1	21270.1	0.300385	0.0538644	5.5767	2.45131e-08	5.63055e-07	6.24945	6.24945
SOX15	44.9859	0.300274	0.208959	1.437	0.150718	0.329742	0.481826	0.481826
PCDHGB4	76.5476	0.300048	0.467556	0.641737	0.521044	0.724122	0.140188	0.140188
CHCHD2	17.199	0.299765	0.723083	0.414565	0.67846	0.830845	0.0804799	0.0804799
HLA-DMA	10520.9	0.299471	0.055005	5.44444	5.19687e-08	1.09731e-06	5.95967	5.95967
DLGAP3	226.169	0.299441	0.141267	2.11969	0.0340321	0.114575	0.940909	0.940909
ZBTB40	637.78	0.299301	0.180975	1.65383	0.098163	0.245746	0.609513	0.609513
HHEX	987.439	0.299265	0.089667	3.33751	0.000845328	0.00570765	2.24354	2.24354
CHIC2	21.8516	0.299252	0.470338	0.636248	0.524615	0.726669	0.138663	0.138663
KIF27	104.974	0.299012	0.170621	1.7525	0.0796885	0.212222	0.67321	0.67321
RBBP5	288.796	0.298834	0.205034	1.45749	0.144982	0.320669	0.493943	0.493943
DEF8	1448.86	0.298818	0.105114	2.84279	0.00447199	0.0227924	1.64221	1.64221
TAX1BP3	38.6196	0.298706	0.364249	0.82006	0.412182	0.634607	0.197495	0.197495
ATG9B	14.4048	0.298106	0.5948	0.501187	0.616239	0.792433	0.101037	0.101037
MAP2K6	412.768	0.298037	0.100726	2.95888	0.00308759	0.0169226	1.77153	1.77153
NUDT14	870.746	0.297972	0.076928	3.87338	0.000107334	0.000999677	3.00014	3.00014
AC006978.2	53.157	0.297956	0.298621	0.997773	0.318389	0.541179	0.266659	0.266659
ANKRD55	198.591	0.297908	0.115443	2.58055	0.00986421	0.0437059	1.35946	1.35946
NPHP3	440.023	0.297843	0.109698	2.71513	0.00662505	0.0316429	1.49972	1.49972
RASGRP3	4318.48	0.297798	0.0620378	4.80027	1.58449e-06	2.44285e-05	4.6121	4.6121
LRRK2	989.932	0.297625	0.139915	2.12718	0.0334052	0.112912	0.947262	0.947262
SPTY2D1OS	44.6883	0.297451	0.26378	1.12765	0.259469	0.475352	0.322984	0.322984
CDIP1	2063.95	0.297409	0.0787613	3.77608	0.000159314	0.00139855	2.85432	2.85432
PER2	8.69444	0.297341	0.566641	0.524742	0.599762	0.780889	0.107411	0.107411
C9orf43	14.4677	0.296766	0.416434	0.712635	0.476072	0.691331	0.160314	0.160314
SDHAF4	7.07224	0.296722	0.639722	0.46383	0.64277	0.808957	0.0920744	0.0920744
ZNF613	232.83	0.296586	0.130607	2.27084	0.0231569	0.0856414	1.06732	1.06732
APOBEC3H	76.1813	0.296583	0.159357	1.86112	0.062727	0.178879	0.747441	0.747441
OMG	110.932	0.296514	0.146894	2.01857	0.0435324	0.136489	0.864902	0.864902
PEX16	260.522	0.296512	0.157877	1.87812	0.0603645	0.173906	0.759685	0.759685
OR2H2	7.35379	0.296389	0.484791	0.611374	0.540952	0.738096	0.131887	0.131887
RASGRP4	727.674	0.296243	0.159504	1.85728	0.0632716	0.179956	0.744835	0.744835
MIF4GD	1851.26	0.295806	0.0528814	5.59377	2.22193e-08	5.13841e-07	6.28917	6.28917
RASAL1	2551.42	0.295791	0.106645	2.77361	0.00554381	0.0271951	1.56551	1.56551
MRTFA	639.549	0.295714	0.0978747	3.02135	0.00251647	0.0142401	1.84649	1.84649
AC068533.4	25.6653	0.295641	0.465463	0.635154	0.525328	0.727213	0.138338	0.138338
RFX3	530.473	0.295621	0.105196	2.81021	0.00495097	0.0247956	1.60563	1.60563
ADI1	411.589	0.295183	0.146088	2.02058	0.0433234	0.136085	0.86619	0.86619
CNST	70.7807	0.294851	0.534954	0.55117	0.581517	0.767418	0.114968	0.114968
ZNF549	264.92	0.294766	0.20075	1.46832	0.142017	0.316373	0.4998	0.4998
IZUMO4	179.141	0.294745	0.126728	2.3258	0.0200291	0.0764554	1.11659	1.11659
ADRB2	1321.94	0.294727	0.0466719	6.31486	2.70399e-10	8.69239e-09	8.06086	8.06086
SLC1A4	414.199	0.294666	0.234866	1.25462	0.209618	0.412673	0.384394	0.384394
BBS9	288.428	0.294517	0.112325	2.62201	0.00874141	0.0395297	1.40308	1.40308
CASP9	400.171	0.294498	0.0929692	3.1677	0.00153651	0.00945836	2.02418	2.02418
MPLKIP	159.963	0.294467	0.117834	2.49899	0.0124548	0.0525311	1.27958	1.27958
NEDD9	1156.95	0.294014	0.089856	3.27206	0.00106768	0.00695989	2.1574	2.1574
ANKRA2	162.146	0.294	0.153059	1.92083	0.0547535	0.161715	0.791248	0.791248
DOCK7	1996.91	0.293991	0.165095	1.78073	0.0749565	0.202797	0.692938	0.692938
GRK1	9.26326	0.293987	0.671057	0.438096	0.661317	0.819853	0.0862642	0.0862642
AL121753.1	20.7254	0.293899	0.313056	0.938809	0.347829	0.569441	0.244551	0.244551
MAN2B1	3469.2	0.293518	0.0813542	3.6079	0.000308686	0.00246622	2.60797	2.60797
SRRM2	10784.5	0.293368	0.05568	5.26882	1.37301e-07	2.67865e-06	5.57208	5.57208
TVP23A	128.306	0.293279	0.151902	1.93072	0.0535183	0.159383	0.797559	0.797559
CPT1A	13.0644	0.293154	1.06964	0.274068	0.784032	0.892196	0.0495395	0.0495395
WASHC5	435.034	0.292983	0.197036	1.48695	0.137029	0.309161	0.509815	0.509815
ZNF559-ZNF177	26.3468	0.292895	0.362108	0.808859	0.418596	0.640998	0.193143	0.193143
P4HA3	9.86799	0.292894	0.522699	0.560349	0.575242	0.763284	0.117314	0.117314
SLC25A42	217.981	0.292865	0.127797	2.29163	0.0219268	0.082206	1.0851	1.0851
SAP25	417.958	0.292862	0.149729	1.95594	0.0504718	0.152311	0.817267	0.817267
ABCC4	1965.58	0.292682	0.0937883	3.12067	0.0018044	0.010814	1.96601	1.96601
HACD4	8.97752	0.292506	0.428067	0.683318	0.494406	0.704916	0.151863	0.151863
MAP4K2	2710.93	0.292227	0.0748436	3.9045	9.44201e-05	0.0008989	3.04629	3.04629
NCR1	23.1724	0.292189	0.284628	1.02656	0.304625	0.526608	0.278513	0.278513
ABCC1	3758.2	0.29202	0.103791	2.81355	0.00489976	0.0245946	1.60916	1.60916
TRIM46	24.7158	0.29199	0.31951	0.913871	0.360785	0.584042	0.233556	0.233556
ZNF91	126.452	0.291881	0.233562	1.24969	0.211412	0.414774	0.382189	0.382189
ZMPSTE24	14.2685	0.291527	0.550666	0.529408	0.596522	0.778904	0.108516	0.108516
ORAI3	200.71	0.291518	0.0944558	3.0863	0.00202667	0.011889	1.92485	1.92485
POLL	1603.16	0.291436	0.0655582	4.44545	8.77063e-06	0.000112832	3.94757	3.94757
SHE	72.0137	0.291317	0.220916	1.31868	0.187276	0.382772	0.41706	0.41706
AL355987.3	9.76102	0.291267	0.468075	0.622266	0.533767	0.732777	0.135028	0.135028
ALKBH4	116.649	0.29125	0.292066	0.997206	0.318665	0.541515	0.26639	0.26639
DUSP22	4886.37	0.291247	0.0445439	6.53844	6.21657e-11	2.19566e-09	8.65844	8.65844
MEF2B	41.0666	0.291216	0.294035	0.990411	0.321973	0.544915	0.263671	0.263671
FLI1	4637.48	0.291145	0.0506137	5.7523	8.80372e-09	2.16088e-07	6.66537	6.66537
LMO7	4464.68	0.290902	0.0402584	7.22587	4.97903e-13	2.43543e-11	10.6134	10.6134
TDRD7	21.0379	0.290893	0.271665	1.07078	0.284268	0.505422	0.296345	0.296345
BRMS1L	61.1279	0.290847	0.238211	1.22097	0.222099	0.429236	0.367304	0.367304
C13orf42	9.09855	0.290674	0.451494	0.643804	0.519702	0.72318	0.140754	0.140754
TMEM97	442.053	0.290365	0.136917	2.12073	0.0339448	0.114338	0.941811	0.941811
LDLRAD4	4193.07	0.290133	0.0661409	4.3866	1.15139e-05	0.000143638	3.84273	3.84273
ARAF	750.773	0.289781	0.075422	3.84213	0.000121971	0.00111387	2.95316	2.95316
CFLAR	3196.94	0.289517	0.035655	8.11995	4.66366e-16	3.32023e-14	13.4788	13.4788
AC098650.1	8.47062	0.289327	0.526538	0.54949	0.582669	0.768351	0.11444	0.11444
RASSF3	67.7617	0.289026	0.505364	0.571916	0.567379	0.757414	0.120666	0.120666
REEP1	409.748	0.288926	0.111193	2.59842	0.00936545	0.0419333	1.37744	1.37744
AMN	12.5177	0.288722	0.568625	0.507755	0.611625	0.788479	0.10321	0.10321
CFAP73	126.828	0.28871	0.305214	0.945926	0.344186	0.565931	0.247237	0.247237
ASMTL	478.969	0.28845	0.115934	2.48805	0.0128446	0.0538745	1.26862	1.26862
AMMECR1	37.9769	0.288405	0.265344	1.08691	0.277077	0.497122	0.303537	0.303537
CCDC30	123.677	0.288143	0.306871	0.938971	0.347746	0.569441	0.244551	0.244551
VAMP2	523.061	0.287803	0.109225	2.63496	0.00841475	0.0383586	1.41614	1.41614
LTF	6.45985	0.287609	0.784453	0.366636	0.71389	0.853555	0.0687685	0.0687685
GIMAP6	6234.72	0.287597	0.0342991	8.38498	5.07358e-17	4.03453e-15	14.3942	14.3942
TMPRSS13	70.4702	0.28747	0.373825	0.768997	0.441895	0.660681	0.180008	0.180008
ARID3B	4193.85	0.287463	0.0680559	4.22392	2.40087e-05	0.000271214	3.56669	3.56669
CAPN5	93.4418	0.287429	0.267026	1.07641	0.281743	0.502577	0.298797	0.298797
AC010616.1	14.4453	0.287351	0.421152	0.682297	0.495051	0.705186	0.151696	0.151696
IBTK	941.284	0.287332	0.212864	1.34984	0.177069	0.367923	0.434243	0.434243
PLK3	700.21	0.287315	0.0800941	3.58722	0.000334224	0.00263008	2.58003	2.58003
AC114267.1	39.3345	0.287034	0.231973	1.23736	0.215954	0.421494	0.375209	0.375209
NCOA3	6052.77	0.28698	0.0296128	9.6911	3.28954e-22	4.49226e-20	19.3475	19.3475
SLC46A3	1452.21	0.286815	0.052025	5.51302	3.52733e-08	7.71135e-07	6.11287	6.11287
ANKRD12	2775.12	0.28675	0.101248	2.83216	0.00462351	0.023503	1.62888	1.62888
POTEI	43.7656	0.286744	0.240717	1.19121	0.233571	0.443032	0.353565	0.353565
QPRT	1861.02	0.286641	0.24362	1.17659	0.239358	0.450615	0.346194	0.346194
AL109811.3	122.188	0.286231	0.160809	1.77994	0.0750856	0.203025	0.69245	0.69245
FILIP1	28.0566	0.286163	0.252391	1.13381	0.256875	0.471925	0.326127	0.326127
SCAMP1	154.044	0.285974	0.386392	0.740112	0.459232	0.677145	0.169318	0.169318
GLYAT	64.4592	0.285935	0.186656	1.53188	0.125552	0.290794	0.536414	0.536414
TRAFD1	419.914	0.285876	0.155506	1.83836	0.0660093	0.185415	0.731855	0.731855
TBX10	56.1159	0.285784	0.195688	1.4604	0.144179	0.319515	0.495508	0.495508
AL162417.1	83.6106	0.28578	1.42948	0.199919	0.841544	0.925011	0.0338529	0.0338529
BORCS6	887.697	0.285628	0.0707392	4.03776	5.3965e-05	0.000549264	3.26022	3.26022
[truncated: 11,599 more rows]
