# Supplementary material for: Gene expression and functional deficits underlie TREM2-knockout microglia responses in human models of Alzheimer’s disease
Source: Nat Commun. 2020 Oct 23;11:5370. doi: 10.1038/s41467-020-19227-5 (PMC7584603; doi:10.1038/s41467-020-19227-5)
Supplement: Supplementary file 7 — Supplementary Data 2 [file 41467_2020_19227_MOESM7_ESM.xlsx]

## Sheet: Supplementary_Table_2_NeuronTre
Gene	baseMean	log2FoldChange	lfcSE	stat	pvalue	padj	log10	signed
CD83	131.106	3.42067	5.47974	0.624239	0.53247	0.847651	0.0717831	0.0717831
AGL	320.303	2.41532	1.06793	2.26168	0.0237174	0.223931	0.649886	0.649886
CCNA2	772.387	1.95254	2.33692	0.835521	0.403424	0.776274	0.109985	0.109985
KATNA1	136.466	1.89784	1.14789	1.65333	0.0982645	0.447751	0.348964	0.348964
CDK7	418.374	1.52415	0.661691	2.30342	0.021255	0.209398	0.679028	0.679028
LRMDA	126.63	1.31962	0.54979	2.40023	0.0163847	0.179267	0.746499	0.746499
ZC3H12C	220.432	1.2217	0.469822	2.60034	0.00931311	0.130048	0.885896	0.885896
DLGAP5	149.125	1.21342	0.597193	2.03187	0.0421667	0.302064	0.519901	0.519901
SLC9A1	136.345	1.19706	0.49479	2.41932	0.0155495	0.175711	0.755201	0.755201
COL1A2	200.498	1.15027	1.15002	1.00022	0.317204	0.712763	0.147055	0.147055
GPR137C	140.924	1.14737	0.420948	2.72567	0.00641709	0.104895	0.979245	0.979245
UBXN7	150.399	1.08927	0.564775	1.92868	0.053771	0.340002	0.468518	0.468518
WDR44	150.182	1.07148	0.60772	1.76311	0.0778814	0.408364	0.388953	0.388953
PLCL2	441.85	1.03651	0.78978	1.3124	0.189386	0.588284	0.230413	0.230413
ZNF12	308.536	0.999281	0.409916	2.43777	0.0147782	0.171368	0.766069	0.766069
PPP1R16B	182.756	0.983793	1.03171	0.953558	0.340308	0.733116	0.134827	0.134827
GCH1	365.257	0.979435	1.03726	0.944254	0.34504	0.738011	0.131937	0.131937
CCDC85C	124.709	0.950172	0.600612	1.58201	0.113648	0.472289	0.325792	0.325792
ATP1A1	2275.42	0.931366	0.569154	1.6364	0.101755	0.454193	0.342759	0.342759
POU2F1	821.413	0.92754	0.598068	1.5509	0.120927	0.482669	0.31635	0.31635
PSME4	1214.53	0.925334	0.33292	2.77945	0.00544515	0.0957724	1.01876	1.01876
JAZF1	203.251	0.922343	0.586664	1.57218	0.115908	0.475194	0.323129	0.323129
DTL	150.924	0.921402	1.2766	0.721763	0.47044	0.815289	0.0886882	0.0886882
MYO10	222.417	0.917403	0.366053	2.5062	0.0122037	0.153786	0.813083	0.813083
JADE3	128.341	0.91726	0.663916	1.38159	0.167098	0.559941	0.251857	0.251857
GCNT1	367.329	0.907371	0.372784	2.43404	0.0149313	0.172067	0.764301	0.764301
RAD23B	1747.44	0.906687	1.05235	0.861586	0.388915	0.772353	0.112184	0.112184
CUL5	159.262	0.899843	0.573321	1.56953	0.116525	0.475717	0.322652	0.322652
IL13RA1	138.999	0.89936	0.453463	1.98332	0.0473322	0.322483	0.491493	0.491493
CHST12	454.386	0.899314	0.452363	1.98804	0.0468077	0.321501	0.492818	0.492818
CCDC150	157.793	0.887734	0.291597	3.04438	0.00233159	0.0589165	1.22976	1.22976
CTPS2	302.562	0.887684	0.253323	3.50416	0.000458048	0.0218454	1.66064	1.66064
MLLT3	126.944	0.887098	0.338105	2.62374	0.00869707	0.126076	0.899369	0.899369
ASCC3	151.678	0.881417	0.429887	2.05034	0.040331	0.295337	0.529682	0.529682
APBA2	231.266	0.874837	0.299801	2.91807	0.00352211	0.0760042	1.11916	1.11916
DACT3	610.246	0.853879	0.56246	1.51811	0.128986	0.496304	0.304252	0.304252
MID1	158.494	0.842939	0.295236	2.85514	0.00430179	0.083696	1.0773	1.0773
PPID	131.557	0.842889	0.562609	1.49818	0.134087	0.506091	0.295771	0.295771
ERMP1	382.884	0.834762	0.292106	2.85774	0.00426676	0.0834454	1.0786	1.0786
ENC1	188.944	0.827077	0.335475	2.46539	0.0136864	0.163183	0.787324	0.787324
TWSG1	331.184	0.792086	0.253188	3.12845	0.00175732	0.0505977	1.29587	1.29587
DSC2	503.985	0.787844	0.272479	2.8914	0.00383534	0.0797956	1.09802	1.09802
TMEM87B	257.805	0.785408	0.403903	1.94454	0.0518298	0.335458	0.474362	0.474362
C12orf29	238.03	0.772879	0.242699	3.18452	0.00144994	0.0446506	1.35017	1.35017
BIRC5	417.134	0.766698	0.349105	2.19618	0.0280789	0.243822	0.612926	0.612926
HJURP	181.855	0.76662	0.421108	1.82048	0.0686854	0.386585	0.412755	0.412755
DCLK2	358.217	0.760683	0.174707	4.35404	1.33652e-05	0.00157337	2.80317	2.80317
DEPDC1	298.163	0.758749	0.373469	2.03163	0.0421915	0.302064	0.519901	0.519901
GUCY1B1	363.297	0.754567	0.162694	4.63795	3.51876e-06	0.000536709	3.27026	3.27026
TMEM169	551.434	0.754002	0.253062	2.97951	0.00288707	0.0678023	1.16876	1.16876
VPS50	311.193	0.75019	0.329154	2.27915	0.0226582	0.217535	0.66247	0.66247
UBASH3B	223.953	0.748618	0.232887	3.21451	0.00130667	0.0415872	1.38104	1.38104
SOS2	414.42	0.748413	0.40998	1.82549	0.0679278	0.383796	0.415899	0.415899
FBXW4	138.085	0.729687	0.42366	1.72234	0.0850078	0.424583	0.372038	0.372038
COL1A1	159.477	0.726761	0.701053	1.03667	0.299889	0.699062	0.155484	0.155484
GPN3	187.495	0.716572	0.411283	1.74228	0.081459	0.418108	0.378712	0.378712
APPL1	335.439	0.715413	0.318607	2.24544	0.0247397	0.227955	0.642151	0.642151
GNS	600.624	0.714272	0.578083	1.23559	0.216612	0.623061	0.205469	0.205469
NRP1	1961.41	0.713714	0.281886	2.53193	0.0113438	0.147549	0.831064	0.831064
ACACB	295.024	0.711942	0.248727	2.86234	0.00420527	0.0831824	1.07997	1.07997
NUP43	184.523	0.71117	0.250745	2.83623	0.004565	0.0869969	1.0605	1.0605
RCC1L	483.421	0.707729	0.283896	2.49292	0.0126698	0.157525	0.80265	0.80265
PLCD4	164.133	0.705979	0.427575	1.65112	0.0987135	0.448244	0.348486	0.348486
MMD	473.582	0.699347	0.233212	2.99876	0.00271078	0.0651799	1.18589	1.18589
MRVI1	237.419	0.691273	0.223341	3.09514	0.00196718	0.0541267	1.26659	1.26659
PTPN22	698.383	0.688029	0.308177	2.23258	0.0255765	0.230486	0.637355	0.637355
PRR12	386.285	0.683829	0.779686	0.877057	0.380456	0.765853	0.115855	0.115855
BARD1	124.135	0.679297	0.494529	1.37362	0.169558	0.561771	0.250441	0.250441
ZFAT	199.397	0.676558	0.48257	1.40199	0.160919	0.549511	0.260024	0.260024
SCAMP5	194.616	0.674225	0.331647	2.03296	0.0420564	0.301794	0.52029	0.52029
SYTL4	130.849	0.671536	0.353379	1.90033	0.0573902	0.352064	0.453379	0.453379
HMMR	281.214	0.67025	0.517358	1.29553	0.195139	0.594041	0.226184	0.226184
PIKFYVE	156.635	0.668147	0.377238	1.77116	0.0765348	0.405157	0.392376	0.392376
ITGAV	494.682	0.66677	0.344434	1.93584	0.052887	0.338257	0.470753	0.470753
RGPD6	791.669	0.661988	0.707315	0.935918	0.349316	0.741213	0.130057	0.130057
LRWD1	161.85	0.661899	0.618838	1.06958	0.284806	0.685927	0.163722	0.163722
TSNAX	300.868	0.64805	0.23735	2.73036	0.00632658	0.104693	0.980084	0.980084
ATRIP	295.95	0.647859	0.269235	2.4063	0.016115	0.178204	0.749083	0.749083
ZNFX1	1286.89	0.647766	0.268711	2.41065	0.0159243	0.176725	0.752701	0.752701
NIPA1	141.981	0.644969	0.466877	1.38145	0.167139	0.559941	0.251857	0.251857
BTRC	514.643	0.6431	0.294051	2.18704	0.0287399	0.246797	0.607661	0.607661
ARHGAP11A	769.604	0.642989	0.165823	3.87756	0.000105509	0.00778756	2.1086	2.1086
CHRAC1	288.702	0.64237	0.266155	2.41352	0.0157991	0.17652	0.753206	0.753206
SPTY2D1	165.911	0.642239	0.352887	1.81996	0.0687654	0.386585	0.412755	0.412755
NDRG3	226.694	0.638858	0.272543	2.34407	0.0190748	0.197106	0.7053	0.7053
CCT7	791.23	0.634246	0.334808	1.89435	0.0581779	0.354627	0.450228	0.450228
B3GALNT2	124.382	0.633687	0.314346	2.01589	0.0438117	0.308893	0.510192	0.510192
PRR5L	375.521	0.631137	0.221391	2.85077	0.00436128	0.0844998	1.07314	1.07314
MAFF	262.15	0.631065	0.32085	1.96685	0.0492	0.327285	0.485073	0.485073
MAP3K21	327.397	0.628157	0.290535	2.16207	0.030613	0.25502	0.593426	0.593426
ZNF808	528.88	0.625824	0.22686	2.75863	0.00580435	0.0997791	1.00096	1.00096
SRP54	141.521	0.623027	0.434646	1.43341	0.15174	0.533731	0.272678	0.272678
CYP27A1	175.319	0.616321	0.675243	0.91274	0.361379	0.750776	0.12449	0.12449
ALKBH5	286.815	0.614321	0.501487	1.225	0.220576	0.62771	0.202241	0.202241
RETSAT	212.869	0.612645	0.239302	2.56014	0.0104631	0.14001	0.853841	0.853841
POMGNT1	185.622	0.612553	0.270026	2.26849	0.0232991	0.221556	0.654517	0.654517
CBS	1333.03	0.612519	0.195902	3.12666	0.00176802	0.0507486	1.29458	1.29458
ETS1	257.066	0.611511	0.258732	2.36349	0.0181036	0.191388	0.718085	0.718085
GATM	577.758	0.611055	0.338811	1.80353	0.0713054	0.394257	0.404221	0.404221
NFATC2	1504.3	0.609793	0.400963	1.52082	0.128305	0.495545	0.304917	0.304917
PCLO	351.611	0.609026	0.270665	2.25011	0.0244418	0.226983	0.644006	0.644006
PDXP	160.71	0.605738	0.426853	1.41908	0.155877	0.540455	0.26724	0.26724
TEX9	125.516	0.60216	0.306487	1.96471	0.0494472	0.327358	0.484977	0.484977
STARD13	367.282	0.602084	0.260046	2.3153	0.0205965	0.204864	0.688534	0.688534
NLGN4Y	570.159	0.597502	0.20857	2.86476	0.00417329	0.0829307	1.08128	1.08128
ZMYM1	520.3	0.596415	0.348726	1.71027	0.0872164	0.43007	0.366461	0.366461
HEATR5A	243.522	0.595152	0.402234	1.47962	0.138975	0.512786	0.290064	0.290064
TMPPE	250.99	0.5944	0.264398	2.24812	0.0245682	0.227348	0.643309	0.643309
SAMM50	180.381	0.593871	0.335001	1.77275	0.0762709	0.405062	0.392478	0.392478
CLHC1	146.613	0.585431	0.366836	1.59589	0.110512	0.468444	0.329342	0.329342
EDA	132.158	0.583073	0.485943	1.19988	0.230187	0.635671	0.196768	0.196768
LYSMD3	178.798	0.581082	0.303763	1.91294	0.0557553	0.346167	0.460714	0.460714
ATP6V1E1	225.184	0.576281	0.297953	1.93414	0.0530962	0.338257	0.470753	0.470753
ZNF25	134.394	0.573926	0.540705	1.06144	0.28849	0.689303	0.16159	0.16159
SPICE1	441.464	0.573767	0.343906	1.66838	0.0952395	0.443974	0.352643	0.352643
IMPACT	176.848	0.573519	0.622528	0.921274	0.356907	0.74724	0.12654	0.12654
MSI2	394.052	0.567123	0.211168	2.68565	0.00723898	0.113932	0.943353	0.943353
CMKLR1	6817.44	0.566604	0.102236	5.54213	2.98819e-08	1.11161e-05	4.95405	4.95405
INPP4B	714.192	0.565922	0.141825	3.99027	6.59969e-05	0.0054801	2.26121	2.26121
NUP54	479.087	0.563376	0.273965	2.05638	0.0397458	0.292637	0.533671	0.533671
RNF227	211.39	0.561798	0.323174	1.73838	0.0821441	0.419978	0.376773	0.376773
KIF20B	1511.78	0.561765	0.145633	3.8574	0.000114601	0.00813627	2.08957	2.08957
POLR3F	243.048	0.561699	0.83356	0.673855	0.500403	0.830484	0.0806688	0.0806688
RAD9A	361.6	0.561626	0.371379	1.51227	0.130465	0.498761	0.302108	0.302108
NCAPD2	3086.43	0.561168	0.114341	4.90784	9.2086e-07	0.000192366	3.71587	3.71587
MYH10	341.883	0.558919	0.252646	2.21226	0.0269486	0.236213	0.626697	0.626697
CEP128	185.028	0.55854	0.395185	1.41336	0.157549	0.543273	0.264982	0.264982
WDR33	856.342	0.558248	0.195271	2.85884	0.00425192	0.0834238	1.07871	1.07871
CEBPG	884.454	0.55652	0.936945	0.593973	0.55253	0.859183	0.0659142	0.0659142
TMEM154	125.628	0.555885	0.296722	1.87342	0.06101	0.363947	0.438962	0.438962
TJP2	308.506	0.553996	0.393764	1.40693	0.159449	0.546583	0.262344	0.262344
LGALS3	171.758	0.550882	0.395829	1.39172	0.164009	0.556165	0.254797	0.254797
YIPF5	678.524	0.55019	0.173312	3.17456	0.00150063	0.0457568	1.33954	1.33954
IGF1	1639.47	0.547615	0.11763	4.65539	3.23362e-06	0.000518493	3.28526	3.28526
GDPD1	127.428	0.546894	0.348565	1.56899	0.116651	0.476021	0.322374	0.322374
NCAPH	531.613	0.546211	0.242023	2.25686	0.0240168	0.225841	0.646198	0.646198
AGK	496.274	0.545968	0.30303	1.80169	0.0715938	0.394913	0.403499	0.403499
SLC7A2	130.436	0.544922	0.363622	1.49859	0.133979	0.50589	0.295944	0.295944
KRT18	182.736	0.544774	0.468426	1.16299	0.244834	0.651302	0.186218	0.186218
JADE1	806.02	0.543288	0.204365	2.65842	0.00785073	0.119496	0.922648	0.922648
ANXA2R	127.98	0.542959	0.301954	1.79815	0.0721535	0.396823	0.401403	0.401403
TSTD2	214.945	0.542576	0.305439	1.77638	0.0756699	0.404169	0.393438	0.393438
PCYOX1	206.346	0.539971	0.333967	1.61684	0.105913	0.461024	0.336276	0.336276
UBE2T	295.744	0.536057	0.330974	1.61964	0.10531	0.460024	0.337219	0.337219
PIP4P2	277.096	0.532675	0.236992	2.24765	0.0245983	0.2274	0.643209	0.643209
THNSL1	152.754	0.53181	0.417186	1.27475	0.202396	0.603814	0.219097	0.219097
FBXW7	501.742	0.530995	0.285143	1.8622	0.0625744	0.369019	0.432952	0.432952
TCOF1	4143.71	0.53052	0.227214	2.33489	0.0195491	0.199178	0.700759	0.700759
CD68	2071.12	0.530462	0.392159	1.35267	0.176161	0.568712	0.245108	0.245108
RFC2	657.427	0.52859	0.158135	3.34264	0.000829847	0.0321199	1.49323	1.49323
GAL3ST4	3041.6	0.526466	0.157407	3.34461	0.000823969	0.0320624	1.494	1.494
GNB4	198.22	0.524675	0.363371	1.44391	0.148765	0.529677	0.275989	0.275989
PRR11	1540.65	0.524563	0.113342	4.62816	3.68934e-06	0.000553401	3.25696	3.25696
CENPO	1117.06	0.524198	0.273073	1.91963	0.0549051	0.344133	0.463273	0.463273
EOGT	515.958	0.521539	0.308208	1.69216	0.0906145	0.435287	0.361224	0.361224
SLC39A8	514.09	0.520337	0.193303	2.69183	0.00710622	0.113173	0.946258	0.946258
THAP5	168.255	0.520248	0.328042	1.58592	0.112758	0.47032	0.327607	0.327607
SPDYE2	242.046	0.52023	0.300052	1.7338	0.0829538	0.421568	0.375132	0.375132
NOTCH2NLA	449.696	0.519596	0.30478	1.70482	0.0882278	0.432191	0.364325	0.364325
ZMYM5	168.644	0.518456	0.380811	1.36145	0.173371	0.566521	0.246784	0.246784
GYPC	143.783	0.517087	0.800717	0.645781	0.518421	0.840809	0.0753028	0.0753028
ACAP2	301.884	0.516689	0.338021	1.52857	0.126371	0.492767	0.307358	0.307358
KCTD1	226.098	0.515629	0.259881	1.9841	0.0472451	0.322298	0.491742	0.491742
SMAD6	453.731	0.515475	0.225902	2.28186	0.0224978	0.216594	0.664354	0.664354
NOL10	208.022	0.515017	0.342469	1.50384	0.132623	0.503633	0.297885	0.297885
CCNB1	1191.9	0.514377	0.1393	3.69259	0.000221985	0.0127436	1.89471	1.89471
AACS	285.916	0.51135	0.249657	2.04821	0.040539	0.295696	0.529154	0.529154
MIS18BP1	223.3	0.510464	0.239547	2.13096	0.0330924	0.265768	0.575497	0.575497
ZNF700	296.541	0.50866	0.343889	1.47914	0.139102	0.512786	0.290064	0.290064
MRPS30	654.643	0.508393	0.346681	1.46646	0.142523	0.518296	0.285422	0.285422
EVI2B	582.665	0.507884	0.595944	0.852235	0.394084	0.774461	0.111001	0.111001
ATN1	262.581	0.506458	0.312173	1.62236	0.104726	0.459193	0.338005	0.338005
ASB8	519.903	0.504674	0.257934	1.95661	0.0503938	0.328601	0.483331	0.483331
LCORL	1338.91	0.500416	0.144712	3.45801	0.000544176	0.0240788	1.61836	1.61836
INSIG1	946.779	0.500265	0.134043	3.73213	0.000189868	0.0116939	1.93204	1.93204
CDKN2D	170.792	0.498876	0.246712	2.0221	0.0431661	0.306172	0.514034	0.514034
LBR	161.182	0.496531	0.4383	1.13286	0.257275	0.662463	0.178838	0.178838
TTN	495.343	0.494495	0.16948	2.91772	0.00352599	0.0760042	1.11916	1.11916
ICA1L	135.451	0.494429	0.327913	1.50781	0.131604	0.500988	0.300172	0.300172
LMNB1	3038.96	0.49399	0.138459	3.56776	0.000360046	0.0182974	1.73761	1.73761
CENPE	832.372	0.493775	0.168428	2.93167	0.00337146	0.0746664	1.12687	1.12687
LRR1	337.761	0.492105	0.219269	2.24429	0.0248136	0.22803	0.642009	0.642009
GINS4	239.391	0.486781	0.263803	1.84525	0.0650015	0.376175	0.42461	0.42461
LIN52	765.458	0.486437	0.170717	2.84937	0.00438059	0.0846975	1.07213	1.07213
PAQR8	523.571	0.485067	2.62689	0.184654	0.8535	0.964114	0.0158715	0.0158715
CEP152	246.979	0.484473	0.387825	1.24921	0.211589	0.615316	0.210901	0.210901
GLCE	293.001	0.484234	0.384721	1.25866	0.208153	0.610348	0.214422	0.214422
SEC22A	577.832	0.48365	0.226897	2.13159	0.0330405	0.265581	0.575803	0.575803
PIK3R3	232.225	0.483011	0.5831	0.82835	0.407472	0.778129	0.108948	0.108948
ITGA6	559.081	0.482966	0.224007	2.15603	0.031081	0.256253	0.591331	0.591331
PFKFB2	680.598	0.482925	0.215351	2.2425	0.0249289	0.228469	0.641173	0.641173
C1orf54	241.537	0.482501	0.259605	1.8586	0.0630844	0.370616	0.431076	0.431076
ZNF347	315.441	0.482499	0.269064	1.79325	0.072933	0.399692	0.398275	0.398275
KIN	157.301	0.482102	0.250191	1.92694	0.0539877	0.340628	0.46772	0.46772
KMO	505.754	0.480792	0.145437	3.30585	0.000946904	0.0342861	1.46488	1.46488
FNDC3B	1387.09	0.477895	0.166203	2.87536	0.00403562	0.0812365	1.09025	1.09025
NCKAP5	934.815	0.47746	0.272813	1.75014	0.0800942	0.414742	0.382222	0.382222
SH3PXD2A	4033.35	0.476454	0.0775035	6.14752	7.87027e-10	4.87957e-07	6.31162	6.31162
C2orf91	142.915	0.474491	0.497569	0.953618	0.340277	0.733116	0.134827	0.134827
RPS6KA5	512.19	0.474112	0.138423	3.4251	0.000614579	0.0257459	1.58929	1.58929
RNF141	272.726	0.4732	0.302474	1.56443	0.117716	0.477021	0.321463	0.321463
CASP2	565.455	0.472453	0.437423	1.08008	0.280106	0.683263	0.165412	0.165412
CREBBP	5504.13	0.472016	0.0838585	5.62871	1.81558e-08	8.44243e-06	5.07353	5.07353
EFR3A	2746.57	0.471777	0.262482	1.79737	0.072277	0.397267	0.400918	0.400918
VPS13D	2501.21	0.471413	0.136566	3.45192	0.000556612	0.0244174	1.6123	1.6123
MTFR2	263.984	0.470205	0.297141	1.58243	0.113552	0.472289	0.325792	0.325792
MSMO1	1147.7	0.469458	0.145007	3.23749	0.00120586	0.039766	1.40049	1.40049
ELF1	1168.41	0.469307	0.308328	1.5221	0.127984	0.494906	0.305477	0.305477
MOCS1	208.357	0.468698	0.356013	1.31652	0.187999	0.586733	0.231559	0.231559
FKBP1A	2245.84	0.467993	0.269857	1.73422	0.0828783	0.421568	0.375132	0.375132
C18orf54	138.386	0.46799	0.329685	1.4195	0.155752	0.540455	0.26724	0.26724
AC005833.1	404.779	0.467307	0.265704	1.75875	0.0786193	0.410995	0.386164	0.386164
PAFAH1B1	1303.57	0.467122	0.134042	3.48489	0.000492336	0.0229293	1.63961	1.63961
KIAA0100	1334.79	0.466826	0.219446	2.1273	0.0333953	0.267277	0.573038	0.573038
WAPL	1291.25	0.465539	1.34574	0.345935	0.729392	0.925331	0.0337028	0.0337028
ZNF28	182.564	0.464204	0.243301	1.90794	0.0563992	0.348111	0.458282	0.458282
ST6GAL1	1387.74	0.463519	0.426735	1.0862	0.277392	0.681391	0.166604	0.166604
ZDHHC9	317.446	0.463007	0.255788	1.81012	0.0702774	0.391506	0.407261	0.407261
PRDX5	219.288	0.462584	0.281699	1.64212	0.100565	0.452761	0.344131	0.344131
TEFM	545.271	0.462538	0.196436	2.35466	0.0185398	0.193731	0.712801	0.712801
RASGRF1	238.773	0.462521	0.238828	1.93662	0.0527912	0.337893	0.471221	0.471221
TSG101	221.474	0.462348	0.516546	0.895077	0.370746	0.759625	0.119401	0.119401
ACER3	1560.96	0.461893	0.157906	2.92511	0.00344329	0.0755497	1.12177	1.12177
ID3	139.89	0.461662	0.451567	1.02236	0.306612	0.705503	0.151501	0.151501
SLC1A3	270.307	0.460576	0.299382	1.53842	0.123945	0.488461	0.31117	0.31117
CD180	11809.1	0.45993	0.0536415	8.57415	9.98251e-18	4.64187e-14	13.3333	13.3333
USP21	1222.17	0.459697	0.206596	2.22511	0.026074	0.232536	0.63351	0.63351
HERC3	149.942	0.459229	0.359313	1.27807	0.201224	0.602984	0.219694	0.219694
NUDT12	200.937	0.458437	0.23908	1.91751	0.0551736	0.344563	0.462731	0.462731
RAB23	244.869	0.458279	0.299977	1.52771	0.126584	0.492813	0.307317	0.307317
STRAP	275.327	0.458035	0.34703	1.31987	0.186878	0.5865	0.231732	0.231732
PLPBP	129.205	0.457632	0.498762	0.917535	0.358862	0.748964	0.125539	0.125539
LRP8	281.344	0.456993	0.283131	1.61407	0.106513	0.461396	0.335926	0.335926
PAPOLG	531.152	0.45688	0.274843	1.66233	0.0964462	0.444518	0.352111	0.352111
ZNF587	277.05	0.456155	0.235878	1.93386	0.0531303	0.338257	0.470753	0.470753
P4HB	3373.1	0.455745	0.374881	1.2157	0.224098	0.632083	0.199226	0.199226
ZIK1	227.47	0.454532	0.302579	1.50219	0.133047	0.504007	0.297564	0.297564
TMED3	612.597	0.453798	0.312744	1.45102	0.146774	0.52581	0.279171	0.279171
GAREM1	315.299	0.453791	0.286484	1.584	0.113194	0.47143	0.326583	0.326583
TUBA1A	2884.68	0.453629	1.10454	0.410696	0.681296	0.907043	0.042372	0.042372
IQCG	240.976	0.453447	0.258242	1.7559	0.0791052	0.412145	0.38495	0.38495
NDUFV3	1218.92	0.449951	0.153893	2.92379	0.00345799	0.0755497	1.12177	1.12177
POLR2I	413.427	0.449249	0.208982	2.1497	0.0315788	0.258296	0.587882	0.587882
CBFB	237.903	0.448676	0.484038	0.926943	0.353956	0.743571	0.128677	0.128677
THRAP3	990.7	0.447889	0.181434	2.46861	0.0135639	0.162139	0.790111	0.790111
KIAA2026	621.136	0.44646	0.26627	1.67672	0.0935969	0.440657	0.3559	0.3559
AGPAT5	389.411	0.445678	0.283209	1.57367	0.115563	0.474139	0.324095	0.324095
PPM1G	125.154	0.444771	0.310572	1.4321	0.152114	0.534439	0.272102	0.272102
CAB39	697.377	0.442142	0.205148	2.15523	0.0311439	0.256303	0.591247	0.591247
TMEM131L	398.39	0.442128	0.362709	1.21896	0.222859	0.631227	0.199814	0.199814
EFCAB14	507.752	0.44148	0.131165	3.36584	0.000763098	0.0301992	1.52	1.52
COPS4	346.929	0.441388	0.296366	1.48933	0.1364	0.508764	0.293484	0.293484
METTL7A	4570.85	0.43969	0.144126	3.05073	0.00228286	0.0586022	1.23209	1.23209
C10orf88	165.427	0.439075	0.433776	1.01222	0.311434	0.708324	0.149768	0.149768
VPS13A	1201.06	0.438051	0.191258	2.29037	0.0219998	0.21344	0.670725	0.670725
VOPP1	1567.44	0.437077	1.07043	0.408319	0.68304	0.907043	0.042372	0.042372
ZFYVE1	196.156	0.436177	0.355971	1.22532	0.220456	0.62764	0.20229	0.20229
BPNT1	403.087	0.435254	0.237701	1.8311	0.0670863	0.381126	0.418932	0.418932
CACNB3	238.651	0.434224	0.339176	1.28023	0.200464	0.60178	0.220562	0.220562
SP140	402.251	0.432945	0.218919	1.97765	0.0479686	0.324149	0.489255	0.489255
SMIM11B	296.708	0.432799	0.989991	0.437175	0.661985	0.901801	0.0448893	0.0448893
MAST2	365.505	0.432769	0.269733	1.60443	0.108619	0.465566	0.332019	0.332019
CIP2A	1146.62	0.432735	0.143529	3.01498	0.00256998	0.0629251	1.20118	1.20118
PLD1	147.205	0.431988	0.554402	0.779195	0.435865	0.796457	0.0988379	0.0988379
SLC11A1	1111.25	0.431025	0.225898	1.90805	0.056385	0.348111	0.458282	0.458282
PGA3	4562.53	0.429572	0.0967452	4.44024	8.98579e-06	0.0011293	2.94719	2.94719
ZNF101	423.353	0.429468	0.196192	2.18901	0.0285959	0.246471	0.608234	0.608234
NKAP	212.373	0.429384	0.243015	1.7669	0.0772446	0.407242	0.390147	0.390147
WDR75	488.989	0.429257	0.419211	1.02396	0.305852	0.704588	0.152065	0.152065
INCENP	1685.82	0.428378	0.131594	3.25529	0.00113276	0.0387305	1.41195	1.41195
MXD3	494.751	0.42764	0.208949	2.04662	0.0406955	0.295925	0.528818	0.528818
TTC23	571.077	0.427404	0.149384	2.8611	0.00422173	0.0831824	1.07997	1.07997
GPR141	390.045	0.426785	0.166456	2.56394	0.0103491	0.139654	0.854947	0.854947
KIAA1841	780.93	0.426465	0.131511	3.24281	0.00118358	0.0393118	1.40548	1.40548
STARD9	656.947	0.426086	0.226292	1.8829	0.0597138	0.359785	0.443957	0.443957
CEP85L	563.427	0.425856	0.391275	1.08838	0.276426	0.680457	0.1672	0.1672
RAD1	819.902	0.425279	0.13865	3.06728	0.00216018	0.0570658	1.24362	1.24362
RGS6	127.153	0.424251	0.405807	1.04545	0.295816	0.696229	0.157248	0.157248
DMXL1	3061.89	0.422897	0.211912	1.99562	0.0459752	0.317423	0.498361	0.498361
ANK2	596.595	0.422778	0.236886	1.78473	0.0743048	0.402462	0.395275	0.395275
SFT2D1	327.125	0.422625	0.252899	1.67112	0.0946973	0.442932	0.353663	0.353663
ITPRIP	1329.89	0.422558	0.498683	0.847349	0.396801	0.77504	0.110676	0.110676
TLR1	539.402	0.422015	0.219623	1.92154	0.0546636	0.343726	0.463787	0.463787
FADS2	13102.7	0.421956	0.422703	0.998234	0.318166	0.713194	0.146792	0.146792
PWWP2A	539.426	0.421444	0.210881	1.99849	0.0456635	0.316446	0.4997	0.4997
PRUNE1	478.662	0.42006	0.23506	1.78704	0.0739317	0.400913	0.39695	0.39695
NUAK1	1849.62	0.41966	0.0900875	4.65837	3.18729e-06	0.000518493	3.28526	3.28526
TIPIN	242.02	0.419335	0.334309	1.25434	0.20972	0.612753	0.212714	0.212714
GSTCD	1383.28	0.41912	0.118531	3.53596	0.000406294	0.0202061	1.69452	1.69452
RAB11FIP2	233.641	0.418794	0.589872	0.709973	0.477721	0.819605	0.0863957	0.0863957
UPRT	223.093	0.417127	0.255337	1.63363	0.102336	0.454787	0.342192	0.342192
CENPC	999.499	0.41684	0.137387	3.03406	0.00241283	0.0599981	1.22186	1.22186
SEPHS1	491.393	0.416442	0.183693	2.26706	0.0233867	0.221935	0.653775	0.653775
SCFD2	342.199	0.415347	0.283183	1.46671	0.142456	0.518296	0.285422	0.285422
RC3H1	2806.34	0.415171	0.142312	2.91732	0.00353052	0.0760042	1.11916	1.11916
UBR7	1730.64	0.415134	0.160846	2.58095	0.00985291	0.13535	0.868541	0.868541
SPRTN	184.816	0.414614	0.282495	1.46768	0.14219	0.517966	0.285698	0.285698
NUP205	123.25	0.413125	0.384654	1.07402	0.282816	0.685622	0.163915	0.163915
RAPH1	150.347	0.412818	0.370473	1.1143	0.26515	0.671068	0.173234	0.173234
AHI1	390.778	0.411718	0.269545	1.52746	0.126648	0.492813	0.307317	0.307317
N4BP2	1164.91	0.41095	0.241762	1.69981	0.0891665	0.433528	0.362983	0.362983
AC242842.3	267.768	0.410915	0.183472	2.23966	0.025113	0.22887	0.640412	0.640412
PIM1	366.668	0.41074	0.411942	0.997082	0.318725	0.71322	0.146777	0.146777
DOLPP1	174.064	0.410731	0.455642	0.901435	0.367357	0.756317	0.121296	0.121296
ARNTL2	560.929	0.410684	0.183498	2.23808	0.0252156	0.22887	0.640412	0.640412
CHSY1	433.713	0.410252	0.251392	1.63192	0.102695	0.455011	0.341978	0.341978
POGLUT3	196.578	0.410237	0.627108	0.654172	0.513001	0.839358	0.0760529	0.0760529
SESN1	4001.01	0.410205	0.0650812	6.30297	2.91999e-10	2.44611e-07	6.61152	6.61152
LRP6	403.212	0.409723	0.27451	1.49256	0.135552	0.507719	0.294376	0.294376
TANC1	137.446	0.409542	0.305223	1.34178	0.179668	0.573659	0.241346	0.241346
WDR70	1976.01	0.409538	0.109103	3.75367	0.000174267	0.0108771	1.96349	1.96349
MAGI3	190.13	0.409107	0.311723	1.31241	0.189383	0.588284	0.230413	0.230413
CTSD	12841.7	0.409092	0.401185	1.01971	0.307867	0.705948	0.151227	0.151227
PRXL2C	441.129	0.409001	0.451924	0.905023	0.365453	0.754191	0.122519	0.122519
ACADSB	1138.41	0.408813	0.161981	2.52383	0.0116085	0.14929	0.825971	0.825971
INTS7	1255.93	0.408719	0.117431	3.48049	0.000500499	0.0229293	1.63961	1.63961
MMAB	1416.93	0.408521	0.141792	2.88113	0.00396251	0.0808798	1.09216	1.09216
TRAF6	382.243	0.408323	0.279661	1.46006	0.144273	0.520254	0.283784	0.283784
KIAA0586	947.817	0.407991	0.153823	2.65235	0.00799346	0.121074	0.91695	0.91695
RAB28	249.051	0.407504	0.208109	1.95812	0.0502154	0.328601	0.483331	0.483331
GPSM2	562.282	0.406836	0.180955	2.24828	0.0245584	0.227348	0.643309	0.643309
AC068547.1	658.247	0.406573	0.245896	1.65343	0.0982428	0.447751	0.348964	0.348964
ZMAT3	352.084	0.405934	0.214147	1.89559	0.0580144	0.354025	0.450966	0.450966
CPM	376.028	0.405249	0.336801	1.20323	0.228887	0.635433	0.19693	0.19693
AP000295.1	1289.87	0.404559	0.134711	3.00315	0.00267199	0.0647122	1.18901	1.18901
SPDYE6	219.998	0.404272	0.273242	1.47954	0.138997	0.512786	0.290064	0.290064
ARHGEF19	173.451	0.403016	0.234214	1.72072	0.0853018	0.424682	0.371936	0.371936
ADAM17	2512.92	0.402864	0.443737	0.907891	0.363936	0.753474	0.122932	0.122932
CEP76	581.075	0.402845	0.188489	2.13723	0.0325792	0.263302	0.579545	0.579545
ATP7A	341.158	0.401333	0.427316	0.939195	0.347631	0.739879	0.130839	0.130839
PROS1	689.549	0.400486	0.138851	2.88429	0.00392302	0.0806565	1.09336	1.09336
SMC4	3193.07	0.400308	0.206935	1.93446	0.0530563	0.338257	0.470753	0.470753
ZNF805	149.62	0.399032	0.328532	1.21459	0.224521	0.632083	0.199226	0.199226
RNF19A	1083.63	0.39854	0.191474	2.08143	0.0373948	0.282741	0.548611	0.548611
HAUS6	252.059	0.398464	0.480282	0.829646	0.406739	0.777367	0.109374	0.109374
GNPDA1	3075.49	0.398376	0.176938	2.2515	0.0243537	0.226944	0.644082	0.644082
ZNF507	214.227	0.397898	0.261963	1.51891	0.128786	0.495979	0.304536	0.304536
CPNE3	146.983	0.397847	0.449546	0.884997	0.376158	0.763371	0.117264	0.117264
ASRGL1	784.06	0.397629	0.168401	2.3612	0.0182159	0.191637	0.71752	0.71752
MPV17L	601.36	0.397585	0.218237	1.8218	0.068485	0.38624	0.413142	0.413142
MS4A4E	310.83	0.397409	0.183001	2.17162	0.0298843	0.251885	0.598798	0.598798
REEP1	254.242	0.397081	0.197891	2.00656	0.0447963	0.312532	0.505105	0.505105
ALMS1	707.875	0.396659	0.186077	2.13169	0.0330324	0.265581	0.575803	0.575803
OLFML2B	511.989	0.396159	0.165543	2.39309	0.016707	0.182063	0.739777	0.739777
FSCN1	697.254	0.395903	0.680574	0.581719	0.560756	0.862425	0.0642787	0.0642787
SMC2	2839.29	0.39585	0.151779	2.60807	0.00910535	0.128205	0.892094	0.892094
DONSON	732.884	0.395306	0.175552	2.25179	0.0243356	0.226944	0.644082	0.644082
TTLL5	482.706	0.394947	0.205995	1.91727	0.0552042	0.344563	0.462731	0.462731
CENPL	652.812	0.394761	0.13762	2.86848	0.00412456	0.0823141	1.08453	1.08453
BLOC1S2	168.027	0.393544	0.349847	1.1249	0.26063	0.666445	0.176236	0.176236
RDH14	211.858	0.392651	0.383214	1.02462	0.30554	0.704356	0.152208	0.152208
SORT1	4328.25	0.392572	0.103318	3.79964	0.000144908	0.00966961	2.01459	2.01459
SYNE1	1275.77	0.39206	0.167181	2.34513	0.0190206	0.196764	0.706054	0.706054
MOB1A	1128.6	0.391973	0.188513	2.07929	0.0375904	0.283069	0.548107	0.548107
ZDHHC14	373.823	0.391838	0.19106	2.05086	0.0402803	0.295199	0.529886	0.529886
ZNRF1	180.939	0.391782	0.335451	1.16793	0.242836	0.649196	0.187624	0.187624
DENND5B	271.539	0.391361	0.235706	1.66038	0.096838	0.444957	0.351682	0.351682
AURKA	1803.59	0.391031	0.095798	4.08182	4.46837e-05	0.00408025	2.38931	2.38931
CLEC12A	126.955	0.389394	0.498717	0.780791	0.434925	0.796145	0.0990077	0.0990077
SACS	1632.87	0.389007	0.239571	1.62377	0.104425	0.458702	0.33847	0.33847
FKTN	1060.32	0.388899	0.239356	1.62478	0.10421	0.458346	0.338806	0.338806
BNC2	604.004	0.388543	0.167061	2.32576	0.0200312	0.201127	0.69653	0.69653
ZFAND4	479.01	0.387371	0.177587	2.1813	0.029161	0.248616	0.604471	0.604471
FFAR4	1957.44	0.387164	0.0757503	5.11105	3.2037e-07	8.74197e-05	4.05839	4.05839
PGM3	451.283	0.386901	0.248088	1.55953	0.11887	0.47836	0.320245	0.320245
GDF11	369.482	0.386545	0.318675	1.21297	0.22514	0.632569	0.198892	0.198892
MICU1	264.201	0.386509	0.392122	0.985686	0.324287	0.719434	0.143009	0.143009
NCK2	396.033	0.385548	0.403954	0.954437	0.339863	0.733116	0.134827	0.134827
TMEM30A	525.737	0.385434	0.317643	1.21342	0.224969	0.632569	0.198892	0.198892
CALD1	139.932	0.385311	0.346065	1.11341	0.265533	0.671596	0.172892	0.172892
ESCO2	1664.86	0.383589	0.205757	1.86428	0.0622823	0.367996	0.434157	0.434157
CEP57	992.654	0.383347	0.159507	2.40332	0.0162468	0.178651	0.747995	0.747995
MFHAS1	133.299	0.383316	0.476218	0.804917	0.420868	0.789605	0.10259	0.10259
MDM4	709.265	0.383314	0.180676	2.12155	0.0338756	0.269268	0.569816	0.569816
SNAP23	727.992	0.383288	0.275484	1.39132	0.164127	0.556165	0.254797	0.254797
PCNA	333.928	0.382456	0.342562	1.11646	0.264227	0.671068	0.173234	0.173234
ALS2CL	431.598	0.382353	0.456678	0.837249	0.402452	0.775711	0.1103	0.1103
MRPL30	198.131	0.382329	0.320719	1.1921	0.233222	0.638869	0.194588	0.194588
SAR1A	469.662	0.382074	0.243953	1.56618	0.117307	0.476609	0.321838	0.321838
KBTBD4	162.68	0.382044	0.288922	1.32231	0.186066	0.585536	0.232447	0.232447
MVK	730.121	0.381904	0.178834	2.13552	0.0327188	0.264136	0.578172	0.578172
CHCHD4	148.93	0.381785	0.386074	0.988891	0.322717	0.718006	0.143872	0.143872
CEP135	1115.91	0.381783	0.128054	2.98143	0.00286902	0.0677205	1.16928	1.16928
PDP2	961.775	0.380853	0.16764	2.27185	0.0230954	0.220076	0.657428	0.657428
COG4	1128.15	0.380487	0.548448	0.693753	0.487837	0.822495	0.0848666	0.0848666
USP51	456.643	0.380389	0.168335	2.25971	0.023839	0.224623	0.648546	0.648546
HEXB	503.811	0.379789	0.197051	1.92736	0.0539344	0.340628	0.46772	0.46772
HIPK3	4805.45	0.379723	0.12154	3.12427	0.00178247	0.0508495	1.29371	1.29371
AC091959.3	393.804	0.37941	0.220223	1.72285	0.0849158	0.424579	0.372041	0.372041
RAB2A	1093.77	0.379405	0.136063	2.78845	0.00529611	0.0939959	1.02689	1.02689
ZNF322	279.805	0.379057	0.274811	1.37933	0.167792	0.560171	0.25168	0.25168
PRELID3B	353.804	0.378405	0.310959	1.2169	0.223644	0.632083	0.199226	0.199226
TOPORS	948.596	0.378002	0.244264	1.54751	0.121739	0.483836	0.315302	0.315302
SGPL1	6794.8	0.377959	0.0740221	5.10603	3.28999e-07	8.74197e-05	4.05839	4.05839
PVR	659.959	0.376901	0.289691	1.30105	0.193242	0.592533	0.227287	0.227287
GPR34	522.767	0.376605	0.221171	1.70278	0.0886098	0.432401	0.364114	0.364114
CHPF	256.835	0.376489	0.458054	0.821931	0.411116	0.781398	0.107127	0.107127
KNSTRN	1385.26	0.375683	0.109932	3.41741	0.000632189	0.0263237	1.57965	1.57965
TRPS1	1790.23	0.374926	0.130366	2.87594	0.00402827	0.0812365	1.09025	1.09025
MKI67	4496.64	0.374769	0.131249	2.85541	0.00429816	0.083696	1.0773	1.0773
MGA	3363.67	0.373912	0.0933215	4.00671	6.15706e-05	0.00515862	2.28747	2.28747
SIRT1	291.244	0.373501	0.380901	0.980572	0.326804	0.723087	0.140809	0.140809
ZHX3	1556.27	0.373326	0.156207	2.38994	0.0168513	0.183081	0.737357	0.737357
ABCB9	371.817	0.373039	0.268136	1.39123	0.164156	0.556165	0.254797	0.254797
MRPS24	234.44	0.372913	0.286442	1.30188	0.192957	0.592245	0.227499	0.227499
GCLM	328.526	0.372392	0.284841	1.30737	0.191088	0.590001	0.229147	0.229147
BUB1	141.842	0.372188	0.595416	0.625089	0.531912	0.847225	0.072001	0.072001
FUT10	590.87	0.371946	0.161925	2.29703	0.021617	0.211087	0.675538	0.675538
EFHC1	365.614	0.371944	0.235699	1.57805	0.114554	0.473027	0.325114	0.325114
ASS1	3089.28	0.371541	0.165484	2.24518	0.0247564	0.227955	0.642151	0.642151
SLC37A4	3902.93	0.370334	0.0827198	4.47697	7.57113e-06	0.00100196	2.99915	2.99915
DPYD	5566.72	0.369577	0.0777969	4.75054	2.02875e-06	0.000343044	3.46465	3.46465
PBXIP1	689.105	0.369414	0.22288	1.65746	0.0974269	0.44612	0.350548	0.350548
NUCB2	468.705	0.368426	0.186132	1.97938	0.0477729	0.323825	0.48969	0.48969
HTT	8300.07	0.368343	0.121236	3.03822	0.00237977	0.0594739	1.22567	1.22567
CDC14B	484.426	0.368259	0.208728	1.7643	0.0776809	0.408006	0.389334	0.389334
EIF3D	3945.96	0.368024	0.221771	1.65947	0.0970204	0.445464	0.351188	0.351188
SKA1	329.194	0.367465	0.220746	1.66465	0.0959821	0.444518	0.352111	0.352111
FASTKD2	1470.71	0.367345	0.142661	2.57495	0.0100256	0.136512	0.864829	0.864829
DHRS11	259.041	0.367293	0.267858	1.37122	0.170305	0.562645	0.249766	0.249766
JCHAIN	245.945	0.36703	0.31196	1.17653	0.239385	0.645993	0.189772	0.189772
WDCP	421.466	0.366944	0.272789	1.34516	0.178574	0.57238	0.242315	0.242315
CYP51A1	1318.88	0.365505	0.24889	1.46854	0.141958	0.517727	0.285899	0.285899
NBEAL1	517.031	0.365013	0.290153	1.258	0.208391	0.610597	0.214245	0.214245
MERTK	2687.81	0.364781	0.0870447	4.19073	2.78058e-05	0.00284169	2.54642	2.54642
AMOT	746.656	0.364168	0.13861	2.62728	0.00860703	0.126076	0.899369	0.899369
ACTA2	203.354	0.363877	0.210987	1.72464	0.0845921	0.424579	0.372041	0.372041
KNL1	1294.11	0.363834	0.150618	2.41561	0.0157089	0.17652	0.753206	0.753206
ZMYM4	4793.11	0.363813	0.0618281	5.88426	3.99843e-09	2.06585e-06	5.6849	5.6849
PHC3	239.542	0.363601	0.3156	1.15209	0.249283	0.655822	0.183214	0.183214
ANP32E	516.925	0.362403	0.283655	1.27762	0.201384	0.602984	0.219694	0.219694
RGL1	1938.15	0.362278	0.0723582	5.00673	5.53621e-07	0.000135491	3.86809	3.86809
SUCLG1	136.034	0.3622	0.353303	1.02518	0.305278	0.704139	0.152341	0.152341
ARHGEF39	230.995	0.361877	0.283582	1.27609	0.201923	0.603371	0.219416	0.219416
CASK	971.781	0.36173	0.114575	3.15715	0.00159319	0.0474894	1.3234	1.3234
ADGRG6	535.664	0.361419	0.251303	1.43818	0.150382	0.532783	0.27345	0.27345
RALBP1	166.658	0.360527	0.429521	0.839371	0.401261	0.775236	0.110566	0.110566
SPATA5L1	234.989	0.360511	0.338873	1.06385	0.287396	0.688898	0.161845	0.161845
LMBRD1	201.086	0.36005	0.59801	0.602081	0.54712	0.855882	0.0675862	0.0675862
ITSN1	1333.56	0.359899	0.160344	2.24455	0.0247972	0.22803	0.642009	0.642009
DZANK1	145.861	0.359801	0.312037	1.15307	0.248881	0.65537	0.183514	0.183514
AKAP12	228.367	0.359684	0.255821	1.406	0.159724	0.547082	0.261948	0.261948
SMYD3	360.518	0.35927	0.173621	2.06927	0.0385204	0.286134	0.54343	0.54343
CEMIP2	564.406	0.359254	0.366758	0.979539	0.327314	0.723217	0.140732	0.140732
GTF2A1	126.588	0.359105	0.497645	0.721608	0.470535	0.815289	0.0886882	0.0886882
PGAP1	210.268	0.358971	0.334991	1.07158	0.283907	0.685801	0.163802	0.163802
DNAAF4	139.722	0.35867	0.390298	0.918965	0.358114	0.748586	0.125758	0.125758
ZBED6	1971.01	0.358262	0.200225	1.7893	0.0735664	0.400217	0.397705	0.397705
DCAF17	490.718	0.35791	0.248226	1.44188	0.149338	0.530902	0.274986	0.274986
BTBD3	1672.78	0.357597	0.116466	3.0704	0.00213773	0.0568027	1.24563	1.24563
DISP1	462.855	0.35757	0.179505	1.99198	0.0463737	0.319227	0.4959	0.4959
ZNF391	179.177	0.357354	0.293564	1.2173	0.223492	0.631947	0.19932	0.19932
F8	126.089	0.357178	0.425556	0.839321	0.401289	0.775236	0.110566	0.110566
NGLY1	1227.68	0.35711	0.136168	2.62256	0.00872712	0.126076	0.899369	0.899369
ALDH18A1	410.785	0.356713	0.389069	0.916838	0.359227	0.749398	0.125288	0.125288
LRPPRC	260.766	0.356594	0.528356	0.674913	0.499731	0.830484	0.0806688	0.0806688
POLH	1119.84	0.356516	0.139025	2.56439	0.0103356	0.139654	0.854947	0.854947
L2HGDH	179.544	0.356227	0.342254	1.04083	0.297956	0.698088	0.15609	0.15609
DGKI	398.439	0.355553	0.330828	1.07474	0.282493	0.685622	0.163915	0.163915
POP1	306.385	0.353664	0.29073	1.21647	0.223805	0.632083	0.199226	0.199226
HSD17B7	1384.73	0.353294	0.120236	2.93834	0.00329976	0.0741187	1.13007	1.13007
B4GALNT3	130.982	0.353037	0.332114	1.063	0.287781	0.688898	0.161845	0.161845
KIAA0319L	697.583	0.352684	0.212681	1.65828	0.0972616	0.445802	0.350858	0.350858
TPR	202.266	0.352638	0.302522	1.16566	0.243752	0.650471	0.186772	0.186772
GGCT	614.735	0.352541	0.155132	2.27253	0.0230545	0.220076	0.657428	0.657428
TRDMT1	155.288	0.35253	0.442672	0.796368	0.425818	0.792864	0.100801	0.100801
THAP4	214.736	0.352294	0.254105	1.38641	0.165622	0.558748	0.252784	0.252784
HTATSF1	313.186	0.351312	0.279152	1.25849	0.208213	0.610348	0.214422	0.214422
TRMT10A	254.847	0.350369	0.25949	1.35022	0.176945	0.569211	0.244727	0.244727
TMEM177	236.304	0.350327	0.239532	1.46255	0.143591	0.51961	0.284322	0.284322
TRIO	3127	0.349855	0.143014	2.4463	0.014433	0.169479	0.770884	0.770884
BAZ1A	2012.53	0.349413	0.244081	1.43154	0.152275	0.534602	0.27197	0.27197
KAT6A	1373.94	0.34834	0.205593	1.69432	0.0902046	0.435287	0.361224	0.361224
TBC1D8B	198.902	0.348167	0.330446	1.05363	0.292053	0.693059	0.15923	0.15923
VCL	2015.46	0.347693	0.0822588	4.22682	2.37017e-05	0.00244917	2.61098	2.61098
SNX13	4776.28	0.347571	0.107348	3.2378	0.00120453	0.039766	1.40049	1.40049
ZNF573	250.065	0.347342	0.240691	1.4431	0.148991	0.530075	0.275662	0.275662
CCDC47	2302.9	0.347027	0.126845	2.73585	0.006222	0.103886	0.983442	0.983442
ZNF2	337.222	0.346096	0.283613	1.22031	0.222347	0.630821	0.200094	0.200094
MPHOSPH9	2077.63	0.346004	0.130811	2.64507	0.00816749	0.122402	0.91221	0.91221
DNAJB4	191.64	0.34575	0.270213	1.27954	0.200706	0.60198	0.220418	0.220418
ANKRD36C	125.671	0.345688	0.404248	0.855138	0.392475	0.774205	0.111144	0.111144
CCNT1	279.196	0.345499	0.610252	0.566158	0.571286	0.865698	0.0626335	0.0626335
ZNF143	587.647	0.345388	0.275791	1.25235	0.210441	0.613823	0.211957	0.211957
GDPGP1	565.318	0.345306	0.12772	2.70361	0.00685917	0.110364	0.957174	0.957174
SMOC1	213.431	0.345196	0.254285	1.35752	0.174617	0.567251	0.246225	0.246225
HMGB3	294.016	0.344987	0.211807	1.62878	0.10336	0.456001	0.341034	0.341034
EML1	642.643	0.344709	0.153676	2.24308	0.0248916	0.228469	0.641173	0.641173
ARHGAP20	308.568	0.344625	0.187114	1.84179	0.0655057	0.377541	0.423036	0.423036
ECT2	1087.05	0.343605	0.15171	2.26488	0.02352	0.222972	0.651749	0.651749
EED	1113.34	0.342787	0.161485	2.12271	0.0337778	0.26918	0.569957	0.569957
CLN8	2456.23	0.34252	0.10078	3.39871	0.00067705	0.0276165	1.55883	1.55883
VSIG4	2227.91	0.342333	0.142413	2.4038	0.0162256	0.178651	0.747995	0.747995
ATP6V1E2	152.516	0.34188	0.302529	1.13008	0.258444	0.664326	0.177619	0.177619
RNASEH1	221.883	0.341825	0.247539	1.38089	0.167312	0.559947	0.251853	0.251853
DBN1	718.222	0.341472	0.205311	1.66319	0.096274	0.444518	0.352111	0.352111
RAD54L2	2249.52	0.340863	0.109485	3.11334	0.00184983	0.0519887	1.28409	1.28409
RETREG3	167.557	0.340796	0.330877	1.02998	0.30302	0.701714	0.15384	0.15384
ZNF546	362.706	0.340007	0.281985	1.20576	0.227909	0.634334	0.197682	0.197682
MCCC1	244.782	0.33993	0.367082	0.926032	0.354429	0.744062	0.128391	0.128391
SUZ12	554.264	0.339626	0.453898	0.748242	0.454314	0.805859	0.0937407	0.0937407
XRCC5	458.202	0.339325	0.790593	0.429203	0.667775	0.903643	0.0440029	0.0440029
USP1	1293.73	0.339017	0.261102	1.29841	0.194147	0.593496	0.226582	0.226582
SNX3	3647.13	0.339016	0.125766	2.6956	0.00702619	0.112467	0.948973	0.948973
IPO11	1324.39	0.338815	0.105372	3.21541	0.00130258	0.0415872	1.38104	1.38104
SAMSN1	5221.69	0.338293	0.103826	3.25826	0.00112097	0.038656	1.41278	1.41278
TMEM131	379.086	0.338262	0.270444	1.25077	0.211019	0.614159	0.211719	0.211719
PHACTR2	1795.23	0.337441	0.0983013	3.43272	0.000597561	0.0256276	1.59129	1.59129
AEBP2	820.716	0.337249	0.139701	2.41408	0.0157752	0.17652	0.753206	0.753206
HPS3	8995.21	0.336709	0.0678726	4.96089	7.01692e-07	0.000155375	3.80862	3.80862
USP28	1451.19	0.336472	0.155482	2.16406	0.0304601	0.254483	0.594341	0.594341
FKBP15	133.344	0.336103	0.356447	0.942925	0.345719	0.738954	0.131383	0.131383
FAM92A	258.222	0.335075	0.196742	1.70312	0.0885465	0.432401	0.364114	0.364114
HMGCL	152.222	0.334914	0.280231	1.19514	0.232034	0.638626	0.194753	0.194753
METTL8	1156.22	0.334911	0.155391	2.15527	0.0311404	0.256303	0.591247	0.591247
TMEM123	2440.29	0.334907	0.235866	1.4199	0.155637	0.540455	0.26724	0.26724
P2RX5	128.484	0.334424	0.434984	0.768819	0.442001	0.800319	0.0967371	0.0967371
LDLR	5521.75	0.334379	0.0840484	3.97841	6.93776e-05	0.00570984	2.24338	2.24338
WDFY3	3805.68	0.334362	0.121315	2.75615	0.00584857	0.100027	0.999883	0.999883
CCL20	155.293	0.333216	0.262959	1.26718	0.205091	0.606842	0.216924	0.216924
ARVCF	131.07	0.332927	0.276031	1.20612	0.227771	0.634334	0.197682	0.197682
RIPK1	1123.24	0.332759	0.237548	1.40081	0.16127	0.549874	0.259737	0.259737
NMNAT3	426.416	0.332745	0.200149	1.66248	0.0964159	0.444518	0.352111	0.352111
SMC6	1274.78	0.332633	0.136768	2.4321	0.0150116	0.172355	0.763576	0.763576
FIZ1	313.291	0.332404	0.301523	1.10242	0.270281	0.67558	0.170323	0.170323
ALKBH2	168.696	0.331346	0.290087	1.14223	0.253359	0.660222	0.18031	0.18031
RYR3	126.446	0.331208	0.799464	0.414288	0.678663	0.906309	0.0427238	0.0427238
TOR1AIP2	4712.34	0.331025	0.108629	3.04729	0.00230919	0.0588368	1.23035	1.23035
MTFP1	290.286	0.330816	0.259067	1.27695	0.20162	0.603222	0.219523	0.219523
PHTF1	1601.56	0.330738	0.110702	2.98764	0.00281137	0.0670403	1.17366	1.17366
BRWD3	2121.22	0.330669	0.0964893	3.427	0.000610291	0.0257459	1.58929	1.58929
ZNF440	699.696	0.330468	0.211657	1.56134	0.118444	0.477473	0.321051	0.321051
NUSAP1	1941.94	0.330307	0.204439	1.61568	0.106164	0.461024	0.336276	0.336276
CCDC32	1264.51	0.330267	0.225025	1.46769	0.142189	0.517966	0.285698	0.285698
MTUS1	4140.12	0.329343	0.0991024	3.32326	0.000889707	0.03323	1.47847	1.47847
CEBPZOS	202.739	0.329282	0.266699	1.23466	0.216958	0.62352	0.20515	0.20515
HSF2	743.305	0.329191	0.14707	2.23833	0.0251995	0.22887	0.640412	0.640412
CPD	874.693	0.329126	0.183695	1.7917	0.0731812	0.400079	0.397854	0.397854
NSDHL	637.928	0.329079	0.212395	1.54937	0.121292	0.482889	0.316152	0.316152
MACC1	1622.09	0.329047	0.141963	2.31784	0.0204583	0.203804	0.690786	0.690786
VPS36	273.707	0.328982	0.253379	1.29838	0.194157	0.593496	0.226582	0.226582
NOP14	586.577	0.328095	0.38936	0.842651	0.399424	0.77504	0.110676	0.110676
RNF11	298.389	0.327885	0.232781	1.40856	0.158965	0.545326	0.263344	0.263344
ECHDC1	1061.36	0.32783	0.148514	2.2074	0.0272864	0.238275	0.622921	0.622921
C1QA	1988.12	0.327635	0.529261	0.619043	0.535888	0.849495	0.0708394	0.0708394
ZSCAN2	596.087	0.327607	0.194893	1.68095	0.0927722	0.439746	0.356798	0.356798
RTN4IP1	629.487	0.327312	0.142384	2.2988	0.0215161	0.210429	0.676894	0.676894
HINT2	196.121	0.327203	0.26137	1.25188	0.210614	0.613823	0.211957	0.211957
NSMCE2	373.875	0.327062	0.183538	1.78198	0.074752	0.402649	0.395073	0.395073
DOCK10	20132.5	0.32679	0.0792282	4.12467	3.71261e-05	0.0035232	2.45306	2.45306
ORC2	426.773	0.32666	0.202812	1.61066	0.107255	0.46222	0.335152	0.335152
HASPIN	696.591	0.32655	0.134119	2.43479	0.0149006	0.172067	0.764301	0.764301
LIMA1	4872.93	0.325507	0.0656042	4.96168	6.9886e-07	0.000155375	3.80862	3.80862
TDRKH	945.432	0.325022	0.164091	1.98073	0.0476211	0.323653	0.489921	0.489921
FADS1	16421	0.324774	0.0597954	5.43142	5.59083e-08	1.85216e-05	4.73232	4.73232
UQCRC1	3545.54	0.324722	0.182822	1.77617	0.0757055	0.404169	0.393438	0.393438
C7orf25	177.835	0.324651	0.275576	1.17808	0.238765	0.645499	0.190104	0.190104
NIPSNAP2	223.52	0.32459	0.293056	1.1076	0.268034	0.674619	0.170942	0.170942
ATF7	183.718	0.32401	0.31194	1.03869	0.298947	0.698266	0.155979	0.155979
PTPN12	1213.52	0.323697	0.328152	0.986423	0.323925	0.719305	0.143087	0.143087
SLF2	2470.72	0.323641	0.121054	2.67354	0.00750558	0.115758	0.936448	0.936448
FAM172A	239.07	0.323024	0.289626	1.11532	0.264715	0.671068	0.173234	0.173234
APC	1040.24	0.322662	0.260964	1.23642	0.216301	0.622401	0.20593	0.20593
ZNF724	234.036	0.322589	0.278372	1.15884	0.246521	0.652804	0.185217	0.185217
SAAL1	394.491	0.32235	0.223241	1.44396	0.148751	0.529677	0.275989	0.275989
PPP1R13L	309.491	0.322191	0.291853	1.10395	0.269614	0.67558	0.170323	0.170323
STN1	833.659	0.322131	0.190897	1.68746	0.0915151	0.437057	0.359462	0.359462
CENPI	752.106	0.321891	0.122785	2.62159	0.008752	0.126076	0.899369	0.899369
MICAL3	191.536	0.321751	0.234589	1.37155	0.170204	0.562645	0.249766	0.249766
IGIP	276.061	0.321663	0.233226	1.37919	0.167837	0.560171	0.25168	0.25168
ILRUN	185.909	0.321593	0.506026	0.635527	0.525085	0.84411	0.0736009	0.0736009
MOB4	364.198	0.321399	0.196924	1.6321	0.102658	0.455011	0.341978	0.341978
ZNF280B	294.736	0.321165	0.164023	1.95804	0.0502249	0.328601	0.483331	0.483331
OSGIN2	1820.68	0.321089	0.123126	2.60781	0.00911224	0.128205	0.892094	0.892094
ATP9A	160.573	0.320871	0.269541	1.19044	0.233875	0.639906	0.193884	0.193884
TMEM273	129.323	0.320722	0.351203	0.913209	0.361133	0.750776	0.12449	0.12449
ZNF85	334.133	0.320623	0.258909	1.23837	0.215581	0.62162	0.206475	0.206475
HDX	200.24	0.320359	0.334037	0.959053	0.337532	0.731883	0.135558	0.135558
IFT122	741.706	0.320315	0.228946	1.39909	0.161787	0.55074	0.259053	0.259053
TRIP11	2556.79	0.320279	0.120414	2.65981	0.00781851	0.1192	0.923723	0.923723
GGCX	1188.69	0.320187	0.0971009	3.29747	0.000975604	0.0350313	1.45554	1.45554
C11orf1	230.886	0.320061	0.2077	1.54097	0.123323	0.487216	0.312279	0.312279
ATRN	1174.4	0.319434	0.144351	2.2129	0.0269044	0.236165	0.626785	0.626785
RBM33	993.187	0.318922	0.179767	1.77409	0.0760489	0.40484	0.392717	0.392717
UGGT1	6717.63	0.318909	0.0916263	3.48054	0.000500405	0.0229293	1.63961	1.63961
CCDC18	1210.99	0.318292	0.154912	2.05466	0.0399121	0.292962	0.533189	0.533189
QSER1	3744.58	0.317315	0.0666165	4.76331	1.90445e-06	0.00032938	3.4823	3.4823
FRYL	2933.57	0.316403	0.138219	2.28915	0.0220708	0.213811	0.66997	0.66997
GDI2	731.676	0.316305	0.227655	1.38941	0.16471	0.556815	0.254289	0.254289
RB1	19018.4	0.316198	0.0900431	3.51163	0.000445371	0.0214609	1.66835	1.66835
CEPT1	1352	0.316073	0.152504	2.07255	0.038214	0.285777	0.543972	0.543972
NUP155	1028.47	0.315957	0.112909	2.79833	0.00513674	0.0922234	1.03516	1.03516
TDRD15	151.643	0.3155	0.297041	1.06214	0.288171	0.689298	0.161593	0.161593
SNX27	3358.23	0.315105	0.132712	2.37434	0.0175802	0.187926	0.726012	0.726012
ST7L	571.098	0.31505	0.170295	1.85003	0.0643097	0.374503	0.426545	0.426545
QKI	17308.2	0.314968	0.0543264	5.7977	6.72302e-09	3.29074e-06	5.48271	5.48271
PIK3C2A	3092.41	0.31436	0.130629	2.40651	0.0161058	0.178204	0.749083	0.749083
TMEM8B	274.886	0.313815	0.226299	1.38673	0.165525	0.558748	0.252784	0.252784
ATF7IP2	841.166	0.313052	0.127644	2.45253	0.0141854	0.167416	0.776202	0.776202
HELB	683.677	0.312866	0.137471	2.27587	0.022854	0.218665	0.660221	0.660221
TIMM13	832.309	0.31232	0.275938	1.13184	0.2577	0.662962	0.178511	0.178511
CX3CR1	43831.4	0.312283	0.0446654	6.99161	2.71741e-12	4.08799e-09	8.38849	8.38849
PRKD3	2502.52	0.312111	0.22605	1.38072	0.167366	0.559947	0.251853	0.251853
NEO1	498.871	0.311834	0.20226	1.54175	0.123134	0.48687	0.312587	0.312587
SLC7A8	1223.98	0.311365	0.159566	1.95132	0.0510191	0.331571	0.479424	0.479424
JAG1	320.215	0.311144	0.326856	0.95193	0.341133	0.734043	0.134279	0.134279
TFRC	433.117	0.311102	0.271373	1.1464	0.25163	0.658457	0.181473	0.181473
FRRS1	1019.77	0.310845	0.167452	1.85632	0.0634082	0.371345	0.430222	0.430222
NETO2	2177.52	0.310828	0.0924999	3.3603	0.000778578	0.0306813	1.51313	1.51313
CAMSAP1	963.716	0.310111	0.22986	1.34913	0.177296	0.570143	0.244016	0.244016
TUBGCP4	1791.82	0.309958	0.106899	2.89954	0.00373707	0.0783454	1.10599	1.10599
SOCS6	2970.65	0.30987	0.0811156	3.8201	0.000133397	0.00929583	2.03171	2.03171
KIF9	177.754	0.309837	0.227695	1.36075	0.173592	0.566521	0.246784	0.246784
PDZD8	171.174	0.309826	0.30301	1.02249	0.306547	0.705503	0.151501	0.151501
TTLL12	279.918	0.30967	0.507822	0.6098	0.541994	0.852285	0.0694153	0.0694153
TLK1	1979.12	0.309656	0.130185	2.37859	0.0173792	0.186636	0.729006	0.729006
MAN1A2	3526.92	0.309495	0.106777	2.89853	0.00374917	0.0783534	1.10594	1.10594
INO80B	138.964	0.309383	0.547872	0.5647	0.572278	0.865698	0.0626335	0.0626335
PARPBP	537.035	0.309274	0.181951	1.69977	0.0891743	0.433528	0.362983	0.362983
BIN1	7789.94	0.309099	0.0978865	3.15773	0.00159004	0.0474894	1.3234	1.3234
FAM228B	320.882	0.308956	0.163795	1.88624	0.0592625	0.358349	0.445694	0.445694
DNAJC28	138.871	0.30888	0.299533	1.03121	0.302444	0.701079	0.154233	0.154233
SKP2	2145	0.308763	0.104302	2.96028	0.00307362	0.0703334	1.15284	1.15284
LSS	7978.23	0.30875	0.096854	3.18779	0.00143367	0.0442961	1.35363	1.35363
POLR3C	556.926	0.308747	0.191298	1.61395	0.106537	0.461396	0.335926	0.335926
AP3S2	818.015	0.308591	0.146241	2.11015	0.0348451	0.272319	0.564922	0.564922
SIGLEC5	7184.03	0.308181	0.0981552	3.13973	0.00169103	0.0495471	1.30498	1.30498
SCIN	581.442	0.308128	0.363931	0.846665	0.397182	0.77504	0.110676	0.110676
PPP2R1B	1726.91	0.308026	0.155454	1.98146	0.0475394	0.323421	0.490232	0.490232
CRYZ	289.781	0.307911	0.204804	1.50344	0.132726	0.503688	0.297839	0.297839
SFT2D2	154.471	0.307862	0.571331	0.53885	0.589991	0.874259	0.0583598	0.0583598
RFLNB	4172.25	0.306853	0.0602977	5.08897	3.6001e-07	9.30027e-05	4.0315	4.0315
TANC2	2548.94	0.306747	0.140399	2.18483	0.0289016	0.2475	0.606425	0.606425
HADHA	6987.21	0.306551	0.116683	2.62722	0.00860867	0.126076	0.899369	0.899369
SLAIN1	198.358	0.306024	0.256284	1.19408	0.232446	0.638824	0.194618	0.194618
CLSPN	841.671	0.306016	0.20082	1.52383	0.127551	0.494233	0.306068	0.306068
TIAM2	179.988	0.305581	0.280084	1.09103	0.275259	0.679562	0.167771	0.167771
ALS2	256.437	0.305258	0.385296	0.792271	0.428203	0.793469	0.10047	0.10047
SQLE	407.782	0.305008	0.794602	0.383849	0.70109	0.912382	0.0398234	0.0398234
CPEB1	169.159	0.304894	0.484413	0.629408	0.529082	0.845696	0.0727858	0.0727858
HSPA4L	126.804	0.304857	0.325438	0.93676	0.348882	0.741115	0.130114	0.130114
CEP350	598.05	0.304455	0.317166	0.959923	0.337094	0.731672	0.135683	0.135683
HMGN5	750.337	0.303762	0.205011	1.48169	0.138424	0.512691	0.290144	0.290144
ZNF714	1384.59	0.303713	0.107541	2.82415	0.00474062	0.0886426	1.05236	1.05236
FSD2	157.495	0.303522	0.321082	0.945311	0.3445	0.737721	0.132108	0.132108
UBL4A	159.521	0.30326	0.722356	0.41982	0.674617	0.905648	0.0430404	0.0430404
POLE3	3700.81	0.303032	0.0754386	4.01694	5.89591e-05	0.00503046	2.29839	2.29839
TFAP4	349.433	0.302892	0.461916	0.655731	0.511997	0.838591	0.0764496	0.0764496
HIF1AN	313.806	0.302884	0.281183	1.07718	0.2814	0.684534	0.164605	0.164605
POLA1	2061.34	0.302823	0.0855186	3.54102	0.00039859	0.0199295	1.7005	1.7005
GCLC	5767.84	0.302248	0.0826445	3.6572	0.000254982	0.0144593	1.83985	1.83985
MPHOSPH8	145.685	0.302134	0.30856	0.979174	0.327494	0.723408	0.140616	0.140616
TAF4	1084.96	0.301745	0.219409	1.37526	0.169051	0.561155	0.250917	0.250917
HMBOX1	880.211	0.301461	0.118248	2.5494	0.0107909	0.142957	0.844795	0.844795
SOAT1	1633.93	0.301287	0.128934	2.33675	0.019452	0.198954	0.701248	0.701248
EMSY	1251.5	0.301265	0.121851	2.47241	0.0134206	0.161464	0.791924	0.791924
SPIDR	1810.99	0.301086	0.114116	2.63842	0.00832937	0.123682	0.907694	0.907694
OSGEPL1	328.67	0.30069	0.223773	1.34373	0.179036	0.572569	0.242172	0.242172
PMF1-BGLAP	145.188	0.300644	0.325121	0.924714	0.355115	0.744996	0.127846	0.127846
KCNJ2	2250.45	0.300623	0.10229	2.93892	0.0032936	0.0741187	1.13007	1.13007
AC098484.3	213.457	0.300415	0.256377	1.17177	0.24129	0.647804	0.188556	0.188556
KDM7A	380.564	0.299593	0.703453	0.425889	0.670189	0.90424	0.0437165	0.0437165
YOD1	1661.5	0.298998	0.112909	2.64813	0.0080939	0.122151	0.913101	0.913101
PRMT5	1297.68	0.298765	0.176351	1.69415	0.0902366	0.435287	0.361224	0.361224
TBC1D23	933.366	0.298532	0.246054	1.21328	0.225024	0.632569	0.198892	0.198892
USP14	2198.44	0.298491	0.126165	2.36588	0.0179874	0.190851	0.719305	0.719305
MNAT1	362.675	0.298398	0.182931	1.6312	0.102847	0.455032	0.341958	0.341958
NDE1	1216.89	0.29821	0.106418	2.80225	0.00507471	0.0914629	1.03876	1.03876
LARP4	1666.08	0.298098	0.0927857	3.21275	0.00131469	0.0415872	1.38104	1.38104
RCBTB2	3109	0.297971	0.115016	2.59069	0.00957848	0.132559	0.87759	0.87759
SLC16A1	8684.98	0.297249	0.0473442	6.27847	3.4193e-10	2.44611e-07	6.61152	6.61152
CLUAP1	324.898	0.297119	0.188329	1.57766	0.114644	0.473027	0.325114	0.325114
DPY19L1	2147.42	0.296833	0.093681	3.16855	0.00153199	0.0465606	1.33198	1.33198
LIN9	425.783	0.2968	0.155874	1.9041	0.0568973	0.349501	0.456551	0.456551
NSMCE4A	548.73	0.2966	0.190711	1.55523	0.119891	0.48039	0.318406	0.318406
STC2	632.973	0.296083	0.48107	0.615467	0.538246	0.850909	0.0701169	0.0701169
HSD17B14	249.732	0.296003	0.331353	0.893317	0.371687	0.759782	0.119311	0.119311
POC5	776.917	0.295608	0.206914	1.42865	0.153105	0.536502	0.270429	0.270429
EZR	2856.52	0.295077	0.0860046	3.43095	0.00060148	0.0256595	1.59075	1.59075
ZNF18	481.446	0.294965	0.201423	1.46441	0.143083	0.518983	0.284847	0.284847
CD163	4864	0.294819	0.0977748	3.01528	0.0025674	0.0629251	1.20118	1.20118
ZNF253	671.596	0.294788	0.214083	1.37698	0.168517	0.56072	0.251254	0.251254
AC015802.6	1515.59	0.294341	0.152342	1.9321	0.0533471	0.338885	0.469948	0.469948
SLC52A2	1420.8	0.294325	0.313067	0.940135	0.347148	0.739814	0.130878	0.130878
LRTOMT	216.259	0.294217	0.308407	0.95399	0.340089	0.733116	0.134827	0.134827
COL26A1	1094.27	0.294093	0.216063	1.36114	0.173468	0.566521	0.246784	0.246784
RAD21	8202.78	0.294006	0.0604019	4.86749	1.13025e-06	0.000228507	3.6411	3.6411
TK2	3143.74	0.293753	0.0840505	3.49496	0.00047413	0.0223828	1.65009	1.65009
ARHGAP35	7559.21	0.292752	0.0687217	4.25996	2.04462e-05	0.00221104	2.6554	2.6554
LPP	2432.12	0.292736	0.171791	1.70402	0.0883765	0.432191	0.364325	0.364325
S100PBP	522.601	0.292195	0.186688	1.56515	0.117549	0.476964	0.321514	0.321514
MORN1	149.235	0.291869	0.344914	0.84621	0.397436	0.77504	0.110676	0.110676
BOD1L1	317.053	0.291233	0.20968	1.38894	0.16485	0.557089	0.254075	0.254075
ARL14EP	210.681	0.291172	0.285958	1.01823	0.308567	0.705948	0.151227	0.151227
UGDH	496.919	0.291057	0.181941	1.59973	0.109658	0.467961	0.32979	0.32979
ZNF862	154.379	0.290173	0.26798	1.08281	0.278891	0.68201	0.166209	0.166209
PHACTR4	653.275	0.289809	0.186746	1.55189	0.120688	0.482669	0.31635	0.31635
XRCC3	1039.29	0.289673	0.177699	1.63013	0.103074	0.455603	0.341413	0.341413
CCDC51	497.668	0.289496	0.16176	1.78967	0.0735072	0.400217	0.397705	0.397705
ATP10D	3888.1	0.289462	0.0956681	3.02569	0.00248068	0.0613573	1.21213	1.21213
PIGA	820.493	0.289186	0.156382	1.84923	0.0644243	0.374935	0.426044	0.426044
USP37	224.825	0.288732	0.29282	0.986039	0.324114	0.719305	0.143087	0.143087
RBM38	1744.5	0.288707	0.293578	0.983409	0.325406	0.720997	0.142066	0.142066
ELAC2	1648.91	0.288648	0.194866	1.48126	0.138537	0.512691	0.290144	0.290144
TOMM40L	1510.79	0.288435	0.290664	0.992333	0.321035	0.715914	0.145139	0.145139
CCDC200	839.121	0.288426	0.19595	1.47193	0.141038	0.516401	0.287013	0.287013
NXN	891.986	0.288372	0.358553	0.804268	0.421242	0.789712	0.102531	0.102531
FAM91A1	1194.18	0.288356	0.175326	1.64469	0.100034	0.452033	0.34483	0.34483
PPARA	1434.73	0.288224	0.181319	1.5896	0.111926	0.470315	0.327611	0.327611
RTL10	1076.2	0.287663	0.2736	1.0514	0.293074	0.69371	0.158822	0.158822
IFNGR1	14991.8	0.287633	0.067498	4.26135	2.03192e-05	0.00221104	2.6554	2.6554
WIPF2	346.918	0.28725	0.356943	0.804752	0.420963	0.789624	0.10258	0.10258
BBIP1	318.646	0.287215	0.181562	1.58191	0.11367	0.472289	0.325792	0.325792
ITCH	912.34	0.28718	0.187375	1.53265	0.125363	0.490648	0.30923	0.30923
MRPL3	393.785	0.287172	0.239346	1.19982	0.230209	0.635671	0.196768	0.196768
OPN3	1121.43	0.28709	0.162042	1.7717	0.0764445	0.405091	0.392448	0.392448
RPAP3	1249.52	0.286965	0.115632	2.4817	0.0130756	0.160308	0.795046	0.795046
FDFT1	10386.5	0.286949	0.077513	3.70194	0.000213955	0.0124361	1.90532	1.90532
CRYBG1	6472.1	0.286917	0.0842858	3.4041	0.00066383	0.0271966	1.56549	1.56549
NFAT5	1864.36	0.286513	0.224456	1.27648	0.201787	0.603222	0.219523	0.219523
DAAM1	786.189	0.286231	0.191568	1.49415	0.135137	0.507502	0.294562	0.294562
PFKM	2958.78	0.286196	0.161279	1.77454	0.0759732	0.40484	0.392717	0.392717
ITM2C	1290.34	0.28606	0.325424	0.879037	0.379381	0.764678	0.116521	0.116521
DENND1B	242.419	0.285905	0.273501	1.04535	0.29586	0.696229	0.157248	0.157248
STX18	489.741	0.285877	0.218403	1.30894	0.190554	0.589342	0.229632	0.229632
GNG5	126.326	0.285717	0.35732	0.799611	0.423936	0.79209	0.101225	0.101225
ATXN1	2658.96	0.285624	0.104536	2.7323	0.00628941	0.104449	0.981095	0.981095
NCAPG	589.663	0.285546	0.609592	0.468422	0.639483	0.894433	0.0484524	0.0484524
CASTOR2	184.468	0.28445	0.215614	1.31925	0.187084	0.586572	0.231679	0.231679
AHR	543.322	0.284383	0.258454	1.10033	0.27119	0.67558	0.170323	0.170323
UBL7	2779.75	0.284124	0.195751	1.45146	0.146652	0.525777	0.279199	0.279199
PDLIM5	829.89	0.284104	0.173456	1.6379	0.101442	0.453431	0.343489	0.343489
DCLRE1A	825.228	0.284079	0.196138	1.44836	0.147516	0.527654	0.277651	0.277651
GPATCH11	1859.42	0.283873	0.0991272	2.86372	0.00418697	0.0830252	1.08079	1.08079
WDR3	569.193	0.283772	0.167624	1.69291	0.0904722	0.435287	0.361224	0.361224
WNT2B	132.104	0.283714	0.274171	1.0348	0.30076	0.699792	0.155031	0.155031
NNT	2201.02	0.283648	0.16753	1.69311	0.0904338	0.435287	0.361224	0.361224
MELK	852.744	0.283545	0.119628	2.37022	0.0177775	0.189319	0.722806	0.722806
ZFP30	563.504	0.283505	0.168189	1.68563	0.0918666	0.437057	0.359462	0.359462
ZNF678	349.918	0.283441	0.206693	1.37131	0.170277	0.562645	0.249766	0.249766
CAPRIN1	3763.88	0.283303	0.179832	1.57538	0.115169	0.473926	0.32429	0.32429
B3GNT5	765.209	0.283007	0.225448	1.25531	0.209366	0.612344	0.213004	0.213004
TTC38	133.281	0.282769	0.34867	0.810992	0.417371	0.786537	0.104281	0.104281
ATOX1	269.906	0.282515	0.262953	1.07439	0.282646	0.685622	0.163915	0.163915
SMC3	4360.62	0.282297	0.0978261	2.8857	0.00390542	0.0806565	1.09336	1.09336
SPRED1	409.517	0.282236	0.30337	0.930333	0.352198	0.742563	0.129267	0.129267
NAA30	896.65	0.282104	0.178739	1.5783	0.114497	0.473027	0.325114	0.325114
ZBTB20	170.018	0.281754	0.445384	0.632609	0.526989	0.845338	0.0729698	0.0729698
PDIA6	13666	0.281223	0.0508258	5.53308	3.14653e-08	1.12549e-05	4.94866	4.94866
PRPF31	2015.8	0.281173	0.0870017	3.23181	0.0012301	0.0399999	1.39794	1.39794
UBE2E3	640.57	0.281127	0.166117	1.69234	0.0905811	0.435287	0.361224	0.361224
LONRF1	227.029	0.280699	0.411208	0.68262	0.494847	0.828035	0.0819511	0.0819511
BRAF	1896.33	0.280636	0.110712	2.53482	0.0112505	0.14728	0.831856	0.831856
EVI2A	4099.89	0.280617	0.0920814	3.04749	0.00230764	0.0588368	1.23035	1.23035
HAUS2	469.232	0.279948	0.215647	1.29818	0.194227	0.593496	0.226582	0.226582
RIPK2	451.92	0.279632	0.207961	1.34464	0.178741	0.57238	0.242315	0.242315
CCNK	2917.79	0.279522	0.115228	2.42582	0.0152737	0.173863	0.759794	0.759794
GLRX5	264.496	0.278975	0.295006	0.945657	0.344324	0.737666	0.13214	0.13214
ERI1	1118.34	0.278514	0.123771	2.25023	0.0244345	0.226983	0.644006	0.644006
TROAP	787.449	0.278212	0.214962	1.29424	0.195584	0.594448	0.225886	0.225886
ESF1	1177.26	0.278188	0.159762	1.74126	0.081638	0.418299	0.378513	0.378513
CCDC77	447.494	0.277452	0.16313	1.7008	0.0889806	0.433483	0.363028	0.363028
ERCC8	547.333	0.276984	0.173814	1.59356	0.111034	0.469585	0.328286	0.328286
DHCR7	7349.07	0.276933	0.0837749	3.30568	0.000947477	0.0342861	1.46488	1.46488
IDI1	8336.03	0.276901	0.0986009	2.80831	0.00498029	0.0906393	1.04268	1.04268
ZNF618	4834.33	0.276838	0.0707346	3.91376	9.08704e-05	0.00698426	2.15588	2.15588
LIPT1	222.416	0.276016	0.242377	1.13879	0.254791	0.661021	0.179785	0.179785
RWDD4	489.598	0.276007	0.256018	1.07808	0.280999	0.684224	0.164802	0.164802
GAPVD1	5696.59	0.275791	0.0886542	3.11086	0.00186541	0.052254	1.28188	1.28188
LIN54	1228.19	0.275738	0.102801	2.68224	0.007313	0.114112	0.942668	0.942668
SNX24	191.289	0.275606	0.260642	1.05741	0.290324	0.690363	0.160923	0.160923
TUBB6	424.691	0.275535	0.242607	1.13573	0.256071	0.661021	0.179785	0.179785
HHLA3	176.184	0.275381	0.303595	0.90707	0.36437	0.753642	0.122835	0.122835
UQCRH	1219.41	0.275152	0.110702	2.48553	0.012936	0.159472	0.797317	0.797317
RENBP	197.542	0.275107	0.285645	0.963108	0.335493	0.730016	0.136668	0.136668
MYO5A	6143.6	0.274838	0.107991	2.54502	0.0109271	0.144246	0.840895	0.840895
NAPEPLD	774.163	0.274734	0.174574	1.57373	0.115549	0.474139	0.324095	0.324095
MTMR2	1552.22	0.274721	0.108018	2.5433	0.0109811	0.144448	0.840289	0.840289
GAPT	6646.12	0.27442	0.100216	2.73829	0.006176	0.103677	0.984319	0.984319
ITPRID2	2270.96	0.27408	0.22153	1.23722	0.216007	0.622324	0.205984	0.205984
AHSA1	719.017	0.273674	0.290425	0.942323	0.346028	0.73908	0.131309	0.131309
RNF168	1975.68	0.273422	0.104673	2.61216	0.00899715	0.128195	0.892128	0.892128
EIF2AK2	418.999	0.273095	0.214871	1.27097	0.20374	0.604731	0.218438	0.218438
PUS7	808.276	0.272992	0.130802	2.08707	0.0368822	0.281119	0.55111	0.55111
TP53INP2	562.972	0.272653	0.225839	1.20729	0.22732	0.634313	0.197696	0.197696
ODC1	1723.51	0.272484	0.127406	2.1387	0.0324597	0.262958	0.580114	0.580114
GSR	1981.63	0.272252	0.248149	1.09713	0.272585	0.675831	0.170162	0.170162
DHX32	1721.17	0.272088	0.0866746	3.13918	0.00169419	0.0495471	1.30498	1.30498
U2AF1	3245.06	0.272066	0.351404	0.774226	0.438797	0.797813	0.0980991	0.0980991
ACAT2	4975.04	0.272043	0.0653787	4.16104	3.16796e-05	0.00313426	2.50386	2.50386
ZNF789	644.138	0.271914	0.174658	1.55683	0.11951	0.479462	0.319246	0.319246
DUSP28	329.224	0.271485	0.292802	0.927195	0.353825	0.743571	0.128677	0.128677
CD1C	407.245	0.271353	0.302721	0.89638	0.37005	0.758867	0.119834	0.119834
BACE2	249.642	0.271302	0.467761	0.580002	0.561913	0.862775	0.0641026	0.0641026
CALR	53219.3	0.270899	0.048251	5.61438	1.97273e-08	8.56052e-06	5.0675	5.0675
LSM5	920.419	0.27086	0.0950892	2.84848	0.00439279	0.0847572	1.07182	1.07182
SRPK1	1330.01	0.270827	0.32555	0.831906	0.405462	0.776738	0.109726	0.109726
USP3	1564.98	0.270803	0.129697	2.08796	0.0368017	0.280914	0.551427	0.551427
UMPS	1598.06	0.270697	0.242959	1.11417	0.265207	0.671068	0.173234	0.173234
YBEY	206.981	0.270664	0.252966	1.06996	0.284637	0.685927	0.163722	0.163722
PLA2G4B	297.767	0.270624	0.304958	0.887414	0.374856	0.762349	0.117846	0.117846
RIF1	3618.49	0.270585	0.124798	2.16819	0.0301444	0.252789	0.597242	0.597242
C17orf75	277.567	0.27056	0.3175	0.852158	0.394126	0.774461	0.111001	0.111001
ARFGEF1	440.152	0.270338	0.284156	0.95137	0.341417	0.734145	0.134218	0.134218
CD101	5740.33	0.27013	0.102397	2.63806	0.00833816	0.123682	0.907694	0.907694
TAOK3	2078.1	0.270128	0.161783	1.6697	0.094979	0.443649	0.352961	0.352961
BLNK	4854.31	0.269905	0.0565006	4.77703	1.77907e-06	0.000324419	3.48889	3.48889
ZNF431	1366.93	0.269849	0.164095	1.64447	0.100079	0.452033	0.34483	0.34483
TDP1	1763.17	0.269726	0.117169	2.30204	0.021333	0.209585	0.678639	0.678639
SLC12A2	219.73	0.269686	0.377551	0.714302	0.47504	0.817822	0.087341	0.087341
TLR4	2080.97	0.269639	0.102145	2.63976	0.00829659	0.123651	0.907802	0.907802
CRACR2A	357.333	0.26956	0.182083	1.48042	0.138761	0.512786	0.290064	0.290064
PIK3AP1	2344.62	0.269471	0.236051	1.14158	0.253629	0.660714	0.179987	0.179987
MTMR9	210.634	0.269283	0.263651	1.02136	0.307084	0.705948	0.151227	0.151227
POLR1D	2694.75	0.269243	0.157931	1.70481	0.0882291	0.432191	0.364325	0.364325
YLPM1	1345.15	0.268699	0.252662	1.06347	0.287568	0.688898	0.161845	0.161845
GOLGB1	4453.91	0.268661	0.120836	2.22336	0.0261914	0.232646	0.633305	0.633305
CYP20A1	917.595	0.268323	0.119266	2.24979	0.0244625	0.226983	0.644006	0.644006
FDPS	13153.3	0.267989	0.0611965	4.37915	1.19145e-05	0.00143902	2.84193	2.84193
HELZ	1494.3	0.266965	0.12448	2.14464	0.0319819	0.260677	0.583898	0.583898
RBBP6	986.356	0.266961	0.155192	1.7202	0.0853957	0.424695	0.371923	0.371923
TMBIM6	13210.7	0.266904	0.511472	0.521835	0.601785	0.879607	0.0557112	0.0557112
MED18	474.869	0.266588	0.20587	1.29493	0.195344	0.594359	0.225951	0.225951
SURF4	226.434	0.266481	0.542472	0.491235	0.62326	0.889552	0.0508286	0.0508286
EFCAB11	446.277	0.266318	0.194575	1.36871	0.171089	0.56363	0.249006	0.249006
SLC39A1	1236.33	0.266068	0.123181	2.15999	0.0307738	0.255396	0.592786	0.592786
HS2ST1	149.679	0.265755	0.312344	0.850841	0.394858	0.774461	0.111001	0.111001
TIAM1	8613.21	0.265724	0.0587087	4.52615	6.00683e-06	0.000833784	3.07895	3.07895
BCL9L	2230.48	0.265582	0.2164	1.22727	0.219719	0.627356	0.202486	0.202486
CPLANE1	855.209	0.265474	0.214409	1.23816	0.215655	0.62162	0.206475	0.206475
ARF3	1780.06	0.265359	0.190792	1.39083	0.164278	0.556165	0.254797	0.254797
ANKRD50	141.56	0.265261	0.545461	0.486306	0.62675	0.890708	0.0502645	0.0502645
PHTF2	3072.49	0.265247	0.0998172	2.65732	0.00787638	0.11969	0.921942	0.921942
FRS2	934.287	0.265041	0.178926	1.48129	0.13853	0.512691	0.290144	0.290144
DNAJB5	998.363	0.265034	0.106416	2.49055	0.0127545	0.158156	0.800914	0.800914
MECP2	798.123	0.264851	0.140323	1.88743	0.0591024	0.357614	0.446586	0.446586
C5	505.589	0.264635	0.215218	1.22961	0.218842	0.626225	0.20327	0.20327
ABHD18	1132.68	0.264553	0.125309	2.11121	0.0347546	0.27184	0.565686	0.565686
CDK2AP1	3104.92	0.264413	0.102213	2.58688	0.00968481	0.133832	0.873441	0.873441
UTRN	2722.95	0.264373	0.108312	2.44086	0.0146524	0.171158	0.766603	0.766603
ALG12	144.26	0.264244	0.396232	0.666892	0.504841	0.833781	0.078948	0.078948
GINS3	1182.16	0.264242	0.138307	1.91054	0.0560635	0.347131	0.459507	0.459507
FARP2	1563.23	0.264082	0.141597	1.86502	0.0621781	0.367614	0.434608	0.434608
TNRC18	11900.3	0.263852	0.0934406	2.82374	0.00474667	0.0886426	1.05236	1.05236
SNX2	793.188	0.263685	0.542569	0.485993	0.626972	0.890708	0.0502645	0.0502645
MED14	252.558	0.263562	0.264166	0.997712	0.318419	0.713194	0.146792	0.146792
CENPX	940.104	0.263436	0.128927	2.04329	0.0410233	0.2969	0.527389	0.527389
GGT1	875.857	0.263431	0.211929	1.24302	0.213862	0.618253	0.208834	0.208834
PBX1	272.946	0.263358	0.296166	0.889225	0.373882	0.761333	0.118425	0.118425
ALKBH1	226.675	0.263198	0.351197	0.749429	0.453599	0.805512	0.0939279	0.0939279
SMCHD1	4394.13	0.26273	0.0811772	3.23649	0.00121008	0.039766	1.40049	1.40049
RABEP2	442.93	0.262404	0.271326	0.967117	0.333486	0.727563	0.138129	0.138129
GRIP2	166.305	0.262014	0.411266	0.637092	0.524065	0.843948	0.0736841	0.0736841
PTAR1	2784.73	0.261747	0.134855	1.94095	0.0522643	0.337306	0.471976	0.471976
ARHGEF9	1902.47	0.261543	0.102253	2.55779	0.0105338	0.140552	0.852164	0.852164
CYCS	9958.79	0.261235	0.0714903	3.65414	0.000258047	0.0145445	1.8373	1.8373
IPO5	7269.74	0.261055	0.0511126	5.10745	3.26544e-07	8.74197e-05	4.05839	4.05839
ARMC10	1326.85	0.260988	0.104723	2.49217	0.0126965	0.157647	0.802315	0.802315
NDUFS1	4877.66	0.260978	0.0604455	4.31758	1.5775e-05	0.00178912	2.74736	2.74736
PIF1	178.347	0.260865	0.309219	0.843626	0.398879	0.77504	0.110676	0.110676
INTU	132.259	0.260724	0.424783	0.613782	0.539359	0.851385	0.0698738	0.0698738
ATP8A1	1213.52	0.260696	0.134432	1.93924	0.0524723	0.337315	0.471965	0.471965
KCTD18	856.747	0.260685	0.170705	1.52711	0.126735	0.492946	0.307201	0.307201
NCAPG2	2673.39	0.260649	0.0850349	3.0652	0.00217525	0.0570658	1.24362	1.24362
RIMBP3	163.543	0.260103	0.299841	0.867471	0.385684	0.770044	0.113485	0.113485
UBXN8	132.331	0.260006	0.300988	0.863842	0.387675	0.771754	0.112521	0.112521
GMPS	1901.04	0.25985	0.0986264	2.63469	0.00842137	0.124118	0.906164	0.906164
BCLAF3	643.073	0.259839	0.144796	1.79451	0.0727312	0.398853	0.399187	0.399187
MRPL42	1732.28	0.259795	0.235992	1.10086	0.270956	0.67558	0.170323	0.170323
CEP78	2244.55	0.259525	0.104845	2.47532	0.0133117	0.160778	0.793773	0.793773
IFT80	856.647	0.259436	0.214049	1.21204	0.225497	0.632982	0.198609	0.198609
STIL	1498.94	0.259308	0.12078	2.14695	0.0317974	0.259856	0.585268	0.585268
TMEM144	3733.26	0.259257	0.116452	2.22629	0.0259947	0.232458	0.633655	0.633655
GALNT3	1275.62	0.259248	0.118198	2.19334	0.0282825	0.244905	0.611003	0.611003
PFAS	384.196	0.259193	0.332047	0.780592	0.435043	0.796145	0.0990077	0.0990077
C3AR1	17472.6	0.259125	0.0430528	6.01878	1.75742e-09	9.6141e-07	6.01709	6.01709
TMEM241	283.445	0.258999	0.250659	1.03327	0.301476	0.700426	0.154638	0.154638
FAM149B1	1461.54	0.258662	0.131395	1.96858	0.0490018	0.32706	0.485373	0.485373
CCNG2	1903.03	0.258545	0.0926587	2.7903	0.00526595	0.0936569	1.02846	1.02846
AAK1	3600.27	0.258501	0.113785	2.27184	0.0230959	0.220076	0.657428	0.657428
SNRNP27	990.695	0.25846	0.148591	1.73941	0.0819628	0.419512	0.377255	0.377255
PNPLA3	1202.57	0.258342	0.132051	1.95638	0.0504208	0.328601	0.483331	0.483331
RNF4	293.498	0.258186	0.577751	0.446882	0.654961	0.899081	0.0462013	0.0462013
PTS	289.687	0.257832	0.186487	1.38257	0.166796	0.559779	0.251983	0.251983
ATAD2	820.525	0.25757	0.331804	0.776271	0.437589	0.797297	0.0983798	0.0983798
SGO1	212.118	0.257461	0.325241	0.791599	0.428595	0.793852	0.100261	0.100261
TPGS2	3041.27	0.257289	0.0942727	2.7292	0.00634888	0.104786	0.979696	0.979696
RAD9B	198.994	0.257154	0.266244	0.965859	0.334115	0.728015	0.13786	0.13786
VPS35	13096.2	0.257148	0.0533635	4.81881	1.4442e-06	0.000285766	3.54399	3.54399
ATP1B3	448.409	0.257028	0.477138	0.538687	0.590103	0.874259	0.0583598	0.0583598
RSPRY1	719.906	0.256835	0.23323	1.10121	0.270805	0.67558	0.170323	0.170323
SPC25	360.564	0.256701	0.296665	0.865289	0.38688	0.770777	0.113071	0.113071
HPGDS	9427.07	0.256456	0.13227	1.93889	0.052515	0.337315	0.471965	0.471965
MTX2	257.605	0.25637	0.327396	0.783058	0.433593	0.796145	0.0990077	0.0990077
TAPT1	436.469	0.255921	0.202215	1.26559	0.20566	0.607379	0.21654	0.21654
RPS6KA3	2481.73	0.255861	0.139686	1.83169	0.0669978	0.380858	0.419237	0.419237
PHF3	4608.03	0.25528	0.0950754	2.68502	0.00725246	0.113932	0.943353	0.943353
CABLES1	2552.11	0.254929	0.0744232	3.4254	0.000613899	0.0257459	1.58929	1.58929
CDC27	1081.84	0.254741	0.122334	2.08234	0.0373113	0.282569	0.548875	0.548875
CDKL5	413.995	0.254361	0.184573	1.37811	0.16817	0.560226	0.251637	0.251637
POLA2	1498.17	0.254344	0.195757	1.29929	0.193846	0.593496	0.226582	0.226582
ERG28	2991.8	0.254115	0.079457	3.19815	0.00138312	0.0436036	1.36048	1.36048
ETFRF1	654.08	0.253765	0.178777	1.41945	0.155769	0.540455	0.26724	0.26724
C4orf33	230.797	0.253728	0.39819	0.637204	0.523992	0.843948	0.0736841	0.0736841
SLC35A3	944.987	0.252836	0.108599	2.32816	0.0199034	0.201123	0.696539	0.696539
MAF1	761.551	0.252705	0.520456	0.485545	0.62729	0.890708	0.0502645	0.0502645
SPAST	2477.74	0.25269	0.0760058	3.32462	0.000885395	0.0332023	1.47883	1.47883
CNNM2	257.378	0.25266	0.247702	1.02001	0.307722	0.705948	0.151227	0.151227
UAP1	1245.42	0.252047	0.144452	1.74485	0.0810107	0.417355	0.379494	0.379494
CAMLG	247.54	0.252013	0.314454	0.801431	0.422882	0.791149	0.101741	0.101741
MRPS27	4025.55	0.251982	0.0858526	2.93505	0.0033349	0.0741975	1.12961	1.12961
ZFP37	127.388	0.25168	0.285019	0.883032	0.377219	0.763911	0.116957	0.116957
HTRA1	6488.61	0.251163	0.0939383	2.6737	0.00750201	0.115758	0.936448	0.936448
PAPSS2	643.05	0.251124	0.15136	1.65912	0.0970919	0.445464	0.351188	0.351188
RHOT1	2824.63	0.251012	0.0842807	2.97828	0.00289867	0.0678792	1.16826	1.16826
CKAP5	6051.63	0.250548	0.0970379	2.58196	0.00982419	0.135155	0.869167	0.869167
ARHGEF12	2663.3	0.249892	0.123327	2.02626	0.0427377	0.304568	0.516316	0.516316
CEP95	644.782	0.249642	0.152423	1.63782	0.101459	0.453431	0.343489	0.343489
ADRB2	1140.23	0.249326	0.0980304	2.54336	0.0109793	0.144448	0.840289	0.840289
PRC1	863.899	0.249064	0.210779	1.18164	0.23735	0.643561	0.19141	0.19141
SLC38A10	1241.01	0.248921	0.133177	1.8691	0.0616089	0.365519	0.43709	0.43709
GSTT2B	245.861	0.248886	0.229719	1.08344	0.278615	0.68201	0.166209	0.166209
KIAA2013	588.922	0.248574	0.595503	0.417419	0.676372	0.906109	0.0428194	0.0428194
PSMD12	1763.82	0.248406	0.120541	2.06076	0.0393257	0.290492	0.536866	0.536866
FZD1	342.682	0.248292	0.189322	1.31148	0.189695	0.588608	0.230174	0.230174
SPECC1L	3084.63	0.247888	0.0999485	2.48016	0.0131323	0.160308	0.795046	0.795046
A2M	133795	0.247854	0.0364723	6.79569	1.07799e-11	1.25316e-08	7.90199	7.90199
SESTD1	234.351	0.247797	0.261524	0.947512	0.343378	0.736557	0.132793	0.132793
PCM1	8866.58	0.24779	0.0987478	2.50932	0.0120963	0.153181	0.814794	0.814794
MORC3	156.426	0.247687	0.415488	0.596134	0.551085	0.858927	0.0660436	0.0660436
PPP1R10	4453.96	0.247639	0.0865342	2.86175	0.00421308	0.0831824	1.07997	1.07997
FAM13A	432.786	0.247559	0.153276	1.61513	0.106283	0.461024	0.336276	0.336276
NUDCD1	945.913	0.247471	0.117002	2.11509	0.0344221	0.271013	0.56701	0.56701
TRIM33	587.492	0.247338	0.238213	1.03831	0.299126	0.698266	0.155979	0.155979
ZSCAN20	419.135	0.247128	0.211472	1.16861	0.242561	0.64906	0.187715	0.187715
FBL	1338.41	0.247062	0.785414	0.314563	0.753094	0.935583	0.0289178	0.0289178
CSE1L	209.741	0.246772	0.280512	0.879722	0.37901	0.764678	0.116521	0.116521
ZNF530	295.607	0.246432	0.328606	0.749931	0.453296	0.805451	0.0939608	0.0939608
TICAM2	899.822	0.246401	0.170042	1.44906	0.147322	0.527567	0.277722	0.277722
ZCCHC4	140.545	0.246367	0.321694	0.765841	0.443771	0.801996	0.0958281	0.0958281
TPH2	151.517	0.246102	0.254734	0.966114	0.333987	0.728015	0.13786	0.13786
RPL3	1846.25	0.245953	0.218353	1.1264	0.259995	0.665737	0.176697	0.176697
NAIF1	149.312	0.245944	0.299741	0.820522	0.411919	0.781441	0.107104	0.107104
ITGB5	1625.86	0.245788	0.27145	0.905464	0.36522	0.754191	0.122519	0.122519
DHX33	130.6	0.245673	0.531894	0.461884	0.644165	0.897324	0.0470506	0.0470506
RSBN1L	678.608	0.245188	0.19266	1.27264	0.203145	0.604098	0.218893	0.218893
ZNF568	129.889	0.244947	0.403636	0.60685	0.543951	0.853147	0.0689764	0.0689764
STS	768.835	0.244748	0.135805	1.8022	0.0715136	0.394823	0.403598	0.403598
XYLT1	3010.82	0.244634	0.0869285	2.8142	0.00488993	0.0900521	1.04551	1.04551
EIF5B	5249.47	0.244596	0.105243	2.32411	0.0201193	0.201627	0.695451	0.695451
WDR53	130.208	0.244563	0.317084	0.771287	0.440537	0.799567	0.097145	0.097145
HADH	3298.58	0.24442	0.063139	3.87114	0.000108329	0.00793273	2.10058	2.10058
LCLAT1	921.173	0.244311	0.118056	2.06945	0.0385037	0.286134	0.54343	0.54343
FOXP1	1945.19	0.244274	0.127069	1.92237	0.0545595	0.343537	0.464027	0.464027
SPAG16	339.071	0.24425	0.175936	1.38829	0.165049	0.557558	0.25371	0.25371
CNTRL	4133.97	0.243846	0.0914591	2.66618	0.00767195	0.117544	0.9298	0.9298
NAF1	187.693	0.243793	0.307724	0.792246	0.428217	0.793469	0.10047	0.10047
WDR62	553.137	0.243598	0.27559	0.883915	0.376742	0.763833	0.117002	0.117002
PIK3IP1	510.366	0.243353	0.189009	1.28752	0.197912	0.597979	0.223314	0.223314
ACVR1	823.971	0.243263	0.117299	2.07388	0.0380907	0.285777	0.543972	0.543972
PTPRO	6510.31	0.243102	0.0495547	4.90573	9.30804e-07	0.000192366	3.71587	3.71587
AC087721.2	2471.91	0.242904	0.0760904	3.19231	0.00141141	0.0440728	1.35583	1.35583
UCHL3	2342.19	0.242896	0.0926275	2.62229	0.00873409	0.126076	0.899369	0.899369
C1QB	35107.9	0.242869	0.119595	2.03076	0.0422793	0.302348	0.519493	0.519493
PUM2	7809.29	0.242853	0.0751089	3.23335	0.00122348	0.0399241	1.39876	1.39876
WFS1	587.405	0.242795	0.243403	0.9975	0.318522	0.713194	0.146792	0.146792
RSF1	2635.66	0.242339	0.161313	1.50229	0.133023	0.504007	0.297564	0.297564
SLC35F2	162.006	0.24225	0.375157	0.645729	0.518455	0.840809	0.0753028	0.0753028
CMC2	987.117	0.242168	0.126734	1.91084	0.0560247	0.347122	0.459518	0.459518
NAT1	127.171	0.241083	0.412666	0.584208	0.55908	0.861822	0.0645827	0.0645827
GCN1	128.854	0.241062	0.378812	0.636363	0.52454	0.84411	0.0736009	0.0736009
TBXAS1	1551.76	0.241052	0.132424	1.82031	0.0687118	0.386585	0.412755	0.412755
LRCH1	2221.69	0.240966	0.0684845	3.51855	0.000433907	0.0211274	1.67515	1.67515
EIF3C	24436	0.24091	0.0827965	2.90967	0.00361813	0.0771758	1.11252	1.11252
MAOA	249.942	0.240866	0.244419	0.985465	0.324396	0.719504	0.142967	0.142967
HERC6	631.082	0.240825	0.188952	1.27453	0.202476	0.603814	0.219097	0.219097
GPD1L	2127.94	0.240529	0.0732228	3.28489	0.00102021	0.0359393	1.44443	1.44443
CECR2	768.301	0.239967	0.170693	1.40584	0.159771	0.547082	0.261948	0.261948
PRCC	249.792	0.239951	0.35531	0.675329	0.499466	0.830484	0.0806688	0.0806688
P2RY12	3578.97	0.239566	0.0859773	2.78639	0.00532994	0.094416	1.02495	1.02495
MAP3K4	1837.81	0.23948	0.10781	2.22131	0.0263298	0.233207	0.632258	0.632258
PPP2R5E	1330.01	0.238866	0.140872	1.69563	0.0899568	0.435287	0.361224	0.361224
NFXL1	629.216	0.238772	0.16304	1.4645	0.143058	0.518983	0.284847	0.284847
FTO	2311.5	0.238723	0.0733973	3.25247	0.00114405	0.038831	1.41082	1.41082
KYAT3	1259.36	0.238718	0.16576	1.44015	0.149826	0.531905	0.274166	0.274166
KLHL8	1020.14	0.238577	0.186053	1.2823	0.199736	0.600563	0.221441	0.221441
BCAT1	873.819	0.238468	0.21674	1.10025	0.271225	0.67558	0.170323	0.170323
ALDH6A1	1225.67	0.238461	0.102855	2.31842	0.0204264	0.203804	0.690786	0.690786
G2E3	486.514	0.238423	0.220628	1.08066	0.279849	0.683096	0.165518	0.165518
RNASET2	14077.8	0.23838	0.096204	2.47786	0.0132174	0.160415	0.794756	0.794756
FUT11	483.087	0.238362	0.171363	1.39098	0.164231	0.556165	0.254797	0.254797
N4BP2L1	176.759	0.238283	0.241406	0.987061	0.323613	0.719139	0.143187	0.143187
CNOT6L	3750.34	0.238209	0.0916857	2.5981	0.00937399	0.130702	0.883718	0.883718
GPN1	2398.79	0.238112	0.0782168	3.04426	0.00233254	0.0589165	1.22976	1.22976
RAC2	405.592	0.238106	0.22905	1.03954	0.298555	0.698088	0.15609	0.15609
UCK2	2653.33	0.238054	0.0911918	2.61048	0.00904158	0.128205	0.892094	0.892094
DHFR	839.236	0.237919	0.171048	1.39095	0.16424	0.556165	0.254797	0.254797
DOCK5	318.855	0.237524	0.278767	0.852054	0.394184	0.774461	0.111001	0.111001
VMA21	3181.32	0.237523	0.0774659	3.06616	0.00216827	0.0570658	1.24362	1.24362
VWA8	140.571	0.237416	0.42897	0.553455	0.579952	0.868215	0.0613728	0.0613728
PLEKHA6	481.78	0.237293	0.257953	0.91991	0.35762	0.748177	0.125996	0.125996
GAMT	1077.3	0.237225	0.193573	1.22551	0.220382	0.62764	0.20229	0.20229
IPP	124.485	0.237187	0.274348	0.864547	0.387288	0.771258	0.1128	0.1128
IL24	941.036	0.237072	0.114973	2.06198	0.0392098	0.289866	0.537803	0.537803
PGA5	20174.1	0.236582	0.0897443	2.63617	0.00838469	0.123796	0.907293	0.907293
PHF10	2454.85	0.23644	0.139572	1.69404	0.0902575	0.435287	0.361224	0.361224
ICK	695.487	0.236436	0.122438	1.93106	0.0534757	0.339154	0.469603	0.469603
KYNU	1196.1	0.236385	0.133305	1.77326	0.0761848	0.404868	0.392687	0.392687
TM9SF1	858.903	0.236338	0.156997	1.50536	0.132231	0.502606	0.298772	0.298772
DAPK2	383.051	0.236135	0.224572	1.05149	0.293033	0.69371	0.158822	0.158822
RDX	3447.75	0.23612	0.112542	2.09806	0.0359001	0.277038	0.55746	0.55746
AC092329.3	130.722	0.236085	0.273648	0.862734	0.388284	0.772353	0.112184	0.112184
ICE2	812.674	0.235772	0.147731	1.59596	0.110498	0.468444	0.329342	0.329342
DHODH	286.815	0.235642	0.283853	0.830155	0.406451	0.777213	0.10946	0.10946
SNTB2	152.636	0.235523	0.304722	0.772911	0.439575	0.798603	0.0976692	0.0976692
SF3A1	390.102	0.235474	0.414937	0.567494	0.570379	0.865698	0.0626335	0.0626335
MBNL3	2750.7	0.23536	0.104273	2.25715	0.023999	0.225841	0.646198	0.646198
MMRN1	350.879	0.235034	0.477162	0.492566	0.62232	0.888755	0.051218	0.051218
ZNF675	818.649	0.235026	0.135637	1.73276	0.0831382	0.421814	0.374879	0.374879
SPTLC2	4504.31	0.23499	0.0640096	3.67116	0.000241448	0.0137759	1.86088	1.86088
SLBP	2305.05	0.234858	0.0964926	2.43395	0.014935	0.172067	0.764301	0.764301
ASB3	687.883	0.234815	0.169407	1.3861	0.165716	0.558748	0.252784	0.252784
ZNF782	182.668	0.234741	0.324816	0.722688	0.469871	0.815289	0.0886882	0.0886882
TUBA1B	98432.1	0.234724	0.0607447	3.8641	0.000111501	0.00803842	2.09483	2.09483
CETN2	806.275	0.234709	0.133002	1.7647	0.0776142	0.408006	0.389334	0.389334
TAB2	7959.78	0.234668	0.116476	2.01473	0.0439332	0.309295	0.509627	0.509627
NBPF3	423.286	0.234385	0.248193	0.944364	0.344984	0.738011	0.131937	0.131937
BCL2L12	1150.56	0.234358	0.128886	1.81833	0.0690131	0.387106	0.41217	0.41217
SHLD3	161.215	0.234181	0.295561	0.792326	0.428171	0.793469	0.10047	0.10047
SMIM30	523.877	0.234126	0.21612	1.08331	0.278669	0.68201	0.166209	0.166209
SAP30L	175.687	0.234103	0.263708	0.887737	0.374682	0.762316	0.117865	0.117865
ABCB7	953.962	0.234034	0.149299	1.56755	0.116985	0.476549	0.321892	0.321892
CLPP	515.634	0.233817	0.27682	0.844653	0.398304	0.77504	0.110676	0.110676
TMEM156	163.322	0.233735	0.446393	0.523609	0.600551	0.87861	0.0562038	0.0562038
NRIP1	1610.32	0.233648	0.176129	1.32657	0.184651	0.582761	0.234509	0.234509
MAGT1	6192.66	0.233612	0.0856986	2.72597	0.00641119	0.104895	0.979245	0.979245
TMEM229B	952.004	0.233239	0.127334	1.8317	0.0669957	0.380858	0.419237	0.419237
CCR2	305.159	0.233229	0.166537	1.40046	0.161375	0.549939	0.259685	0.259685
PTEN	3210.03	0.232943	0.0907983	2.5655	0.0103027	0.139468	0.855525	0.855525
KCTD2	2704.2	0.232937	0.093771	2.4841	0.0129878	0.159559	0.797078	0.797078
PTPN23	504.101	0.232673	0.270749	0.859365	0.390139	0.772732	0.111971	0.111971
ZNF274	714.828	0.23252	0.147313	1.57841	0.114472	0.473027	0.325114	0.325114
TMCC1	1198.67	0.232336	0.119886	1.93798	0.0526254	0.33769	0.471482	0.471482
CANX	19916.4	0.232277	0.0544514	4.26576	1.99222e-05	0.00220567	2.65646	2.65646
PDE7B	195.443	0.232001	0.21399	1.08417	0.278291	0.68201	0.166209	0.166209
ASCC1	1488.48	0.231892	0.0992497	2.33646	0.0194675	0.198954	0.701248	0.701248
HOOK3	236.475	0.231812	0.594871	0.389685	0.696769	0.91113	0.0404197	0.0404197
NHSL1	945.479	0.231574	0.213786	1.0832	0.278718	0.68201	0.166209	0.166209
POMK	775.412	0.231551	0.168526	1.37398	0.169449	0.56161	0.250565	0.250565
NUP37	1167.54	0.231534	0.100953	2.2935	0.0218194	0.212038	0.673587	0.673587
ALCAM	7870.35	0.231519	0.0527704	4.38729	1.14771e-05	0.00140443	2.8525	2.8525
EYA3	3056.9	0.231412	0.10608	2.18147	0.0291484	0.248616	0.604471	0.604471
POLR2M	429.292	0.231335	0.380589	0.607835	0.543297	0.853147	0.0689764	0.0689764
SHOC2	2929.07	0.231166	0.0831742	2.7793	0.0054477	0.0957724	1.01876	1.01876
CYFIP1	36410.2	0.231159	0.037739	6.12521	9.0564e-10	5.26403e-07	6.27868	6.27868
TRIM24	1191.38	0.231155	0.134002	1.72501	0.0845261	0.424579	0.372041	0.372041
SELENOK	1019.44	0.231125	0.23859	0.968709	0.33269	0.727498	0.138168	0.138168
PPRC1	652.171	0.231078	0.248784	0.928832	0.352976	0.743027	0.128995	0.128995
METTL2A	894.12	0.230955	0.115502	1.99959	0.045545	0.316096	0.500181	0.500181
ZFX	2319.26	0.230932	0.153936	1.50018	0.133568	0.504952	0.29675	0.29675
MS4A4A	522.789	0.230866	0.304909	0.757162	0.448953	0.803398	0.0950691	0.0950691
TMEM19	3820.05	0.230819	0.093409	2.47106	0.0134712	0.161655	0.791412	0.791412
RNF138	788.472	0.230816	0.207759	1.11098	0.266576	0.671848	0.172729	0.172729
ENY2	2692.91	0.230796	0.122113	1.89003	0.0587542	0.3569	0.447453	0.447453
BCL2	907.849	0.230765	0.136494	1.69066	0.0909008	0.435846	0.360667	0.360667
C1orf112	782.103	0.230482	0.188846	1.22048	0.222284	0.630821	0.200094	0.200094
SLC39A9	4369.48	0.230278	0.0753962	3.05424	0.00225629	0.0582874	1.23443	1.23443
SPIN1	276.97	0.230114	0.207149	1.11086	0.26663	0.671848	0.172729	0.172729
AKAP9	2525.95	0.230004	0.0881183	2.61017	0.00904976	0.128205	0.892094	0.892094
FAM199X	439.534	0.229984	0.230577	0.997428	0.318557	0.713194	0.146792	0.146792
TRRAP	4280.93	0.229821	0.0918685	2.50163	0.0123623	0.154945	0.809821	0.809821
MIER3	1164.31	0.229798	0.232198	0.989665	0.322338	0.717507	0.144174	0.144174
WDR25	253.279	0.229679	0.233578	0.983306	0.325457	0.720997	0.142066	0.142066
USP22	4964.33	0.229489	0.125205	1.8329	0.0668174	0.380761	0.419347	0.419347
TMCO3	166.602	0.229251	0.319023	0.718605	0.472384	0.815968	0.0883268	0.0883268
MRPL48	1092.98	0.229198	0.112228	2.04225	0.0411263	0.297183	0.526976	0.526976
NUDT6	522.471	0.229128	0.185561	1.23479	0.21691	0.62352	0.20515	0.20515
ATP2C1	7187.23	0.229045	0.0770064	2.97436	0.00293602	0.0682625	1.16582	1.16582
DCUN1D1	3658.37	0.228931	0.139371	1.6426	0.100465	0.452761	0.344131	0.344131
MORF4L2	6763.77	0.228912	0.0936693	2.44383	0.0145323	0.17043	0.768454	0.768454
TM7SF2	1776.67	0.228882	0.140151	1.63311	0.102446	0.454787	0.342192	0.342192
C11orf54	1005.94	0.228872	0.231917	0.98687	0.323706	0.719176	0.143165	0.143165
CREB3L2	528.697	0.228673	0.181902	1.25712	0.208709	0.61129	0.213753	0.213753
RREB1	1416.33	0.228511	0.194608	1.17421	0.24031	0.646762	0.189256	0.189256
LRRC14	566.106	0.228438	0.165184	1.38293	0.166687	0.559718	0.252031	0.252031
OGFRL1	31227	0.228251	0.0996641	2.2902	0.0220095	0.21344	0.670725	0.670725
ING3	797.59	0.228127	0.116798	1.95318	0.0507983	0.330598	0.4807	0.4807
CALML4	414.497	0.228109	0.161717	1.41055	0.158378	0.543912	0.264471	0.264471
CSTF1	2062.03	0.228103	0.0809302	2.81852	0.00482461	0.0895585	1.04789	1.04789
CD163L1	197.174	0.227995	0.224343	1.01628	0.309497	0.706992	0.150585	0.150585
GPRC5C	189.077	0.227819	0.306803	0.742557	0.45775	0.809164	0.0919633	0.0919633
RO60	2306.51	0.227601	0.134308	1.69461	0.0901485	0.435287	0.361224	0.361224
ERC1	2738	0.227442	0.123158	1.84674	0.0647842	0.376088	0.424711	0.424711
METTL5	867.063	0.227412	0.102166	2.22591	0.0260203	0.232458	0.633655	0.633655
ANO6	729.536	0.227339	0.219054	1.03782	0.299353	0.69844	0.155871	0.155871
UTY	1272.32	0.227237	0.113177	2.0078	0.0446642	0.312225	0.505533	0.505533
SESN3	8906.17	0.227088	0.0799647	2.83985	0.00451345	0.0865467	1.06275	1.06275
NAIP	13313.2	0.226939	0.0702684	3.22961	0.00123961	0.0401686	1.39611	1.39611
MOB3A	205.625	0.226894	0.356323	0.636765	0.524278	0.844	0.0736578	0.0736578
BNIP3L	551.769	0.226856	0.262388	0.864583	0.387268	0.771258	0.1128	0.1128
ITM2B	16195	0.226595	0.142808	1.58671	0.112578	0.47032	0.327607	0.327607
TXNDC9	173.315	0.226341	0.268483	0.843038	0.399207	0.77504	0.110676	0.110676
NEDD9	1094.23	0.226164	0.193433	1.16921	0.242317	0.64906	0.187715	0.187715
IFT52	686.486	0.225751	0.11435	1.97421	0.0483583	0.32503	0.488077	0.488077
MCCC2	525.069	0.225686	0.255438	0.883526	0.376952	0.763911	0.116957	0.116957
GUCY1A1	596.353	0.225667	0.152113	1.48354	0.13793	0.511462	0.291187	0.291187
SLC35A5	1682.25	0.225517	0.105883	2.12987	0.0331823	0.265802	0.575442	0.575442
TFDP2	1739.62	0.225512	0.112874	1.99791	0.0457268	0.316649	0.499422	0.499422
KIF1C	448.102	0.22542	0.242675	0.928897	0.352942	0.743027	0.128995	0.128995
PGA4	17555.8	0.225406	0.101113	2.22925	0.0257976	0.231474	0.635498	0.635498
ASPH	676.937	0.225311	0.169889	1.32623	0.184765	0.582874	0.234426	0.234426
PLEKHA8	143.071	0.225304	0.397951	0.56616	0.571285	0.865698	0.0626335	0.0626335
AC005747.1	8347.46	0.224951	0.0898635	2.50325	0.0123059	0.154621	0.810732	0.810732
PPARGC1B	167.412	0.224949	0.398882	0.563948	0.57279	0.865698	0.0626335	0.0626335
STMN1	3970.02	0.224869	0.182015	1.23545	0.216664	0.623061	0.205469	0.205469
MKLN1	969.012	0.224779	0.126091	1.78268	0.0746387	0.402649	0.395073	0.395073
CISD1	288.887	0.22437	0.245665	0.913316	0.361077	0.750776	0.12449	0.12449
FBXO21	2160.91	0.224264	0.108214	2.07242	0.0382266	0.285777	0.543972	0.543972
KIF21B	8363.22	0.224259	0.114955	1.95085	0.051075	0.331702	0.479251	0.479251
ZNF562	1223.24	0.224044	0.142563	1.57154	0.116057	0.475441	0.322903	0.322903
ATF2	1874.47	0.223846	0.182695	1.22524	0.220484	0.62764	0.20229	0.20229
NBPF20	747.887	0.223586	0.132615	1.68598	0.0918005	0.437057	0.359462	0.359462
NSRP1	271.364	0.223556	0.202872	1.10196	0.270481	0.67558	0.170323	0.170323
MPC2	1901.47	0.223266	0.18638	1.19791	0.230952	0.636607	0.196128	0.196128
LSM12	3287.4	0.223033	0.0886255	2.51657	0.0118502	0.151176	0.820518	0.820518
SLC35F6	319.326	0.222756	0.431613	0.516101	0.605784	0.882135	0.054465	0.054465
INTS2	1433.78	0.222699	0.0916228	2.4306	0.0150737	0.172429	0.763388	0.763388
TOM1L1	193.85	0.222646	0.247516	0.899521	0.368375	0.75727	0.120749	0.120749
MRPL18	344.555	0.222436	0.235166	0.945865	0.344217	0.737608	0.132174	0.132174
SMAD5	440.808	0.222419	0.192178	1.15736	0.247125	0.653844	0.184526	0.184526
UTP11	407.201	0.222329	0.24064	0.923906	0.355535	0.745374	0.127626	0.127626
ZNF92	1175.57	0.221823	0.174792	1.26907	0.204415	0.605472	0.217906	0.217906
POC1A	772.541	0.22167	0.163199	1.35828	0.174374	0.567251	0.246225	0.246225
OGDH	3008.36	0.221567	0.0864492	2.56297	0.0103781	0.139654	0.854947	0.854947
ZNF559	286.917	0.221382	0.281997	0.785051	0.432424	0.795714	0.099243	0.099243
PNPO	3105.85	0.221318	0.0994148	2.22621	0.026	0.232458	0.633655	0.633655
PRIMPOL	448.818	0.221238	0.237956	0.929741	0.352505	0.742705	0.129184	0.129184
DIPK2A	2330.31	0.221145	0.071007	3.11441	0.00184315	0.0519887	1.28409	1.28409
MEF2C	13134.3	0.221111	0.0654734	3.37711	0.00073251	0.0292375	1.53406	1.53406
ERLIN1	500.227	0.220977	0.171973	1.28495	0.198808	0.59913	0.222479	0.222479
RMI1	1662.84	0.220714	0.121324	1.81921	0.0688787	0.386585	0.412755	0.412755
CCDC82	814.623	0.220605	0.183562	1.2018	0.229439	0.635671	0.196768	0.196768
CHKA	277.902	0.2206	0.244256	0.90315	0.366446	0.754736	0.122205	0.122205
KAT6B	1271.48	0.220546	0.125565	1.75643	0.0790158	0.412141	0.384954	0.384954
CCDC125	1482.22	0.220485	0.132237	1.66735	0.0954454	0.444518	0.352111	0.352111
C6orf62	983.791	0.220349	0.350321	0.628993	0.529354	0.845696	0.0727858	0.0727858
EXO5	640.189	0.220201	0.161841	1.3606	0.17364	0.566521	0.246784	0.246784
CADM1	3408.49	0.219924	0.0914977	2.4036	0.0162345	0.178651	0.747995	0.747995
TMEM68	426.484	0.219906	0.187437	1.17322	0.240707	0.647175	0.188978	0.188978
MORC4	273.917	0.219895	0.19517	1.12669	0.259875	0.665611	0.176779	0.176779
CTSS	15580.8	0.219836	0.0465458	4.72302	2.32369e-06	0.000385899	3.41353	3.41353
NLK	244.873	0.219816	0.304374	0.722191	0.470177	0.815289	0.0886882	0.0886882
COP1	1755.29	0.219587	0.124916	1.75788	0.0787675	0.411538	0.38559	0.38559
BLCAP	377.813	0.219293	0.209307	1.04771	0.294774	0.695487	0.157711	0.157711
AUNIP	452.363	0.219047	0.153633	1.42578	0.153932	0.538184	0.269069	0.269069
FXN	722.419	0.218966	0.137954	1.58724	0.112457	0.47032	0.327607	0.327607
ELK4	5212.29	0.218936	0.0998453	2.19275	0.0283251	0.245045	0.610754	0.610754
HMGB2	4888.71	0.218814	0.0581883	3.76045	0.000169609	0.0106579	1.97233	1.97233
LCMT1	181.221	0.218665	0.303696	0.720014	0.471516	0.815529	0.0885605	0.0885605
BCO2	842.695	0.218663	0.180942	1.20847	0.226866	0.633972	0.19793	0.19793
GOLGA4	3657.31	0.218636	0.13251	1.64996	0.098951	0.448681	0.348063	0.348063
CPS1	321.799	0.218574	0.282911	0.77259	0.439765	0.798792	0.0975664	0.0975664
CCDC84	492.247	0.218284	0.170157	1.28283	0.19955	0.600199	0.221704	0.221704
DNAJC21	1649.95	0.218109	0.130889	1.66636	0.0956409	0.444518	0.352111	0.352111
AC073896.1	331.478	0.217976	0.414326	0.526098	0.59882	0.878057	0.0564772	0.0564772
FOXM1	2663.61	0.217875	0.118587	1.83726	0.0661712	0.379206	0.421125	0.421125
EEF1AKMT2	361.947	0.217803	0.258841	0.841455	0.400093	0.77504	0.110676	0.110676
EXOC6B	1047.72	0.217723	0.135544	1.6063	0.108209	0.464824	0.332712	0.332712
ING1	654.81	0.217713	0.156642	1.38987	0.164567	0.556738	0.254349	0.254349
MTERF3	753.651	0.217703	0.131869	1.6509	0.0987583	0.448244	0.348486	0.348486
MYCBP2	1888.62	0.217278	0.11564	1.87892	0.0602561	0.361359	0.442061	0.442061
IFT27	518.3	0.217162	0.204409	1.06239	0.288059	0.689208	0.16165	0.16165
GIMAP5	290.647	0.216933	0.199293	1.08851	0.27637	0.680457	0.1672	0.1672
MRPL22	564.905	0.216894	0.120468	1.80042	0.0717937	0.395546	0.402803	0.402803
MOSPD2	433.602	0.216777	0.196741	1.10184	0.270532	0.67558	0.170323	0.170323
HMGB1	17786.5	0.216765	0.0755494	2.86919	0.00411531	0.0823062	1.08457	1.08457
SLC7A6OS	166.279	0.216686	0.272658	0.794715	0.426779	0.793046	0.100702	0.100702
ESD	662.085	0.216621	0.180352	1.2011	0.22971	0.635671	0.196768	0.196768
CD36	2179.12	0.216562	0.199435	1.08588	0.277534	0.68156	0.166496	0.166496
CEP63	1181.96	0.216528	0.129097	1.67726	0.0934919	0.440657	0.3559	0.3559
MTDH	2554.41	0.216482	0.0847637	2.55395	0.0106509	0.141505	0.849228	0.849228
OSBPL6	415.272	0.216461	0.203985	1.06116	0.288618	0.689303	0.16159	0.16159
NCOA4	24607.3	0.216339	0.0511673	4.22808	2.35698e-05	0.00244917	2.61098	2.61098
GRK4	127.381	0.216301	0.378	0.572225	0.56717	0.864843	0.0630628	0.0630628
EIF4A3	3172.55	0.216282	0.144458	1.4972	0.134341	0.506511	0.295411	0.295411
STRN3	965.512	0.216161	0.187075	1.15548	0.247894	0.654738	0.183932	0.183932
SCP2	4087.05	0.216086	0.112571	1.91956	0.0549133	0.344133	0.463273	0.463273
RPA3	1062.09	0.215867	0.13917	1.5511	0.120877	0.482669	0.31635	0.31635
CCDC28A	914.443	0.215715	0.120567	1.78917	0.0735882	0.400217	0.397705	0.397705
TTC8	712.235	0.215714	0.164905	1.30811	0.190836	0.590001	0.229147	0.229147
SMN2	1312.45	0.215387	0.19561	1.1011	0.270851	0.67558	0.170323	0.170323
DHRS7	145.569	0.215345	0.427267	0.504004	0.614258	0.886937	0.0521074	0.0521074
GTF2H1	1650.1	0.2153	0.1447	1.48791	0.136774	0.509447	0.292901	0.292901
C1orf127	465.152	0.215198	0.161323	1.33396	0.182217	0.578477	0.237714	0.237714
MASTL	910.462	0.215027	0.123396	1.74258	0.081407	0.418108	0.378712	0.378712
CD2BP2	1401.32	0.214949	0.179679	1.19629	0.231582	0.63776	0.195342	0.195342
KLHL18	169.718	0.214936	0.385766	0.557165	0.577415	0.866961	0.0620005	0.0620005
SURF1	388.642	0.214887	0.425006	0.505609	0.613131	0.88597	0.0525808	0.0525808
FHL3	208.668	0.21484	0.257476	0.834408	0.404051	0.77629	0.109976	0.109976
RFC1	1495.32	0.214816	0.130036	1.65197	0.0985403	0.44813	0.348596	0.348596
BPTF	3297.67	0.214745	0.0965535	2.2241	0.0261416	0.232536	0.63351	0.63351
PCDHGB6	642.71	0.214712	0.135216	1.58791	0.112306	0.470315	0.327611	0.327611
ERMAP	576.301	0.214587	0.177847	1.20658	0.227595	0.634334	0.197682	0.197682
LACTB	261.322	0.214516	0.813594	0.263665	0.792038	0.949711	0.0224087	0.0224087
LRIG1	1285.08	0.214514	0.123505	1.73689	0.0824073	0.420428	0.376309	0.376309
ATP23	244.013	0.214336	0.214745	0.998096	0.318233	0.713194	0.146792	0.146792
GMEB1	1727.64	0.21425	0.107985	1.98407	0.0472481	0.322298	0.491742	0.491742
HDAC9	4452.12	0.214142	0.0725198	2.95288	0.00314828	0.0715869	1.14517	1.14517
SLC40A1	2840.37	0.214032	0.0765599	2.79561	0.00518012	0.0924667	1.03401	1.03401
TOR1AIP1	6517.23	0.213906	0.0776097	2.75618	0.00584811	0.100027	0.999883	0.999883
TSEN15	2219.28	0.213725	0.0815395	2.62112	0.00876423	0.126076	0.899369	0.899369
FLNB	6934.45	0.213523	0.112417	1.89939	0.0575134	0.352131	0.453296	0.453296
ZBTB14	1345.87	0.213384	0.131487	1.62285	0.10462	0.458948	0.338236	0.338236
ZNF800	978.623	0.213148	0.167052	1.27594	0.201977	0.603371	0.219416	0.219416
NSD2	4637.91	0.213099	0.101534	2.09879	0.0358352	0.277038	0.55746	0.55746
TET3	4173.65	0.213076	0.0861271	2.47397	0.0133619	0.160966	0.793265	0.793265
VTI1B	1494.88	0.212815	0.126367	1.6841	0.0921626	0.437972	0.358553	0.358553
CPED1	2279.6	0.212725	0.108662	1.95766	0.0502694	0.328601	0.483331	0.483331
EBP	4417.72	0.212447	0.0961798	2.20885	0.0271848	0.237835	0.623725	0.623725
KDM3B	2411.11	0.211511	0.154074	1.37279	0.169819	0.562435	0.249927	0.249927
PTGS1	12591.9	0.211419	0.121578	1.73896	0.0820425	0.419689	0.377072	0.377072
VPS41	3612.59	0.211318	0.110458	1.91311	0.0557338	0.346167	0.460714	0.460714
IREB2	755.359	0.210872	0.260103	0.810727	0.417523	0.786537	0.104281	0.104281
COPG2	1998.44	0.210556	0.0698582	3.01404	0.0025779	0.0629251	1.20118	1.20118
DOCK4	9007.31	0.210519	0.0889892	2.36567	0.0179975	0.190851	0.719305	0.719305
RTN1	3958.02	0.210447	0.128221	1.64129	0.100738	0.452761	0.344131	0.344131
CCNC	1033.87	0.210391	0.215333	0.97705	0.328544	0.724162	0.140164	0.140164
TRMT2B	876.404	0.210268	0.140943	1.49187	0.135733	0.507719	0.294376	0.294376
MS4A7	3683.09	0.210236	0.0848771	2.47695	0.0132512	0.160464	0.794623	0.794623
HSPA4	3458.84	0.210212	0.137966	1.52365	0.127597	0.494233	0.306068	0.306068
CEP57L1	486.598	0.210178	0.19142	1.098	0.272205	0.675831	0.170162	0.170162
RAPGEF6	2794.74	0.210149	0.0770338	2.72801	0.0063718	0.104786	0.979696	0.979696
ZNHIT1	562.643	0.210105	0.181813	1.15561	0.24784	0.654738	0.183932	0.183932
MEGF8	3407.84	0.210058	0.1167	1.79998	0.0718641	0.3957	0.402634	0.402634
COX15	2913.52	0.210033	0.0628621	3.34117	0.000834264	0.0321199	1.49323	1.49323
CLCN5	1588.67	0.209994	0.105009	1.99978	0.0455241	0.316096	0.500181	0.500181
FEZ2	916.154	0.209984	0.197792	1.06165	0.288397	0.689303	0.16159	0.16159
ZNF511	534.061	0.209963	0.243274	0.863072	0.388098	0.772353	0.112184	0.112184
RGPD8	935.254	0.209878	0.132008	1.5899	0.111858	0.470315	0.327611	0.327611
HAT1	365.297	0.209682	0.209459	1.00106	0.316796	0.712725	0.147078	0.147078
EMC1	2674.67	0.209582	0.209074	1.00243	0.316136	0.712706	0.14709	0.14709
TBL1XR1	8523.9	0.209388	0.111405	1.87952	0.0601741	0.361277	0.442159	0.442159
SPP1	45648.5	0.209227	0.0742916	2.8163	0.00485804	0.0896423	1.04749	1.04749
CWC22	754.955	0.209206	0.16271	1.28576	0.198526	0.598861	0.222674	0.222674
SIRPB1	1326.01	0.209011	0.1257	1.66277	0.0963581	0.444518	0.352111	0.352111
GOLPH3L	361.507	0.208943	0.202489	1.03187	0.302132	0.701079	0.154233	0.154233
TRMT6	161.632	0.208942	0.417975	0.499891	0.617152	0.88807	0.0515527	0.0515527
JAGN1	1114.92	0.208934	0.44002	0.474827	0.63491	0.892907	0.0491939	0.0491939
DAPK1	1874	0.208922	0.164098	1.27315	0.202965	0.604025	0.218945	0.218945
AGO1	1294.32	0.208806	0.173932	1.2005	0.229944	0.635671	0.196768	0.196768
PPP1R12A	1131.21	0.208593	0.141231	1.47696	0.139686	0.513875	0.289143	0.289143
TENT4B	978.864	0.208563	0.129542	1.61	0.107397	0.462618	0.334778	0.334778
STT3A	7261.72	0.208537	0.0652993	3.19356	0.0014053	0.0440728	1.35583	1.35583
SRRD	1342.05	0.208527	0.149811	1.39194	0.163941	0.556165	0.254797	0.254797
RBBP4	7477.8	0.208494	0.0793756	2.62668	0.00862231	0.126076	0.899369	0.899369
NOM1	151.28	0.208399	0.28186	0.73937	0.459682	0.809854	0.091593	0.091593
ST7	1700.93	0.20831	0.0809939	2.57192	0.0101138	0.137512	0.861661	0.861661
ST13	3255.53	0.208213	0.0822796	2.53055	0.0113883	0.147714	0.830578	0.830578
RTTN	1166.06	0.208189	0.134761	1.54488	0.122376	0.485121	0.31415	0.31415
CTDNEP1	4127.82	0.20801	0.15564	1.33648	0.181393	0.57713	0.238726	0.238726
CSNK2A2	2787.72	0.208001	0.0758318	2.74293	0.00608937	0.102966	0.987307	0.987307
ABCB4	1146.02	0.207881	0.115805	1.7951	0.0726381	0.398853	0.399187	0.399187
PTPN18	3613.06	0.207766	0.0880379	2.35997	0.0182766	0.191843	0.717055	0.717055
ZNF445	1388.07	0.207699	0.112532	1.8457	0.0649364	0.376175	0.42461	0.42461
HEG1	1295.62	0.207614	0.186357	1.11406	0.265252	0.671068	0.173234	0.173234
STK33	147.8	0.207554	0.362368	0.572771	0.5668	0.864599	0.0631855	0.0631855
RAC1	2539.66	0.207533	0.171399	1.21082	0.225963	0.633268	0.198413	0.198413
NIPBL	3666.07	0.207445	0.108654	1.90924	0.0562317	0.34771	0.458783	0.458783
MAP3K13	311.024	0.207423	0.193825	1.07015	0.28455	0.685927	0.163722	0.163722
MPZL1	5943.09	0.207373	0.0625951	3.31292	0.00092328	0.0339387	1.4693	1.4693
IDE	3083.44	0.207268	0.0914099	2.26746	0.023362	0.221927	0.65379	0.65379
TRAF5	207.323	0.207252	0.676714	0.306262	0.759405	0.938784	0.0274344	0.0274344
HECTD1	5211.84	0.207233	0.124746	1.66124	0.0966646	0.444518	0.352111	0.352111
PHIP	171.58	0.207129	0.294703	0.702841	0.482155	0.821334	0.0854802	0.0854802
ELP2	2007.23	0.206961	0.0813278	2.54478	0.0109348	0.144246	0.840895	0.840895
FGD4	4471.34	0.206944	0.0864298	2.39436	0.0166496	0.181738	0.740554	0.740554
ZNF845	827.774	0.206864	0.14944	1.38427	0.166277	0.559379	0.252294	0.252294
CDCA3	958.359	0.206776	0.166348	1.24303	0.213857	0.618253	0.208834	0.208834
MACO1	438.013	0.206689	0.323862	0.638201	0.523343	0.843534	0.0738976	0.0738976
PURA	2102.05	0.206619	0.136961	1.5086	0.131402	0.500823	0.300316	0.300316
KATNBL1	516.405	0.206502	0.209856	0.984021	0.325105	0.720734	0.142225	0.142225
EIF4E3	367.279	0.206438	0.208381	0.990677	0.321843	0.716578	0.144737	0.144737
TMEM26	391.72	0.206262	0.163905	1.25842	0.20824	0.610348	0.214422	0.214422
HBS1L	2396.41	0.206184	0.0955461	2.15795	0.0309317	0.255929	0.59188	0.59188
CENPP	175.038	0.206139	0.270643	0.761667	0.446259	0.802282	0.0956728	0.0956728
UTP14C	1869.14	0.206135	0.0883033	2.33439	0.0195751	0.199178	0.700759	0.700759
KCNQ3	2963.88	0.206028	0.207772	0.991611	0.321388	0.716067	0.145047	0.145047
RAP1GDS1	4520.04	0.205954	0.0532705	3.86619	0.000110551	0.00803222	2.09516	2.09516
SRP72	7633.24	0.205712	0.0951488	2.16201	0.0306177	0.25502	0.593426	0.593426
NEDD4	954.825	0.205592	0.156519	1.31353	0.189006	0.588271	0.230423	0.230423
WDR7	2256.2	0.205498	0.106918	1.92201	0.0546042	0.343585	0.463965	0.463965
TBC1D4	7350.18	0.205441	0.123678	1.66109	0.0966945	0.444518	0.352111	0.352111
ZKSCAN8	356.218	0.205377	0.285108	0.720346	0.471312	0.815328	0.0886676	0.0886676
MAN2A1	8477.28	0.205369	0.0832101	2.46808	0.0135839	0.162169	0.790031	0.790031
IKZF1	9905.16	0.205217	0.104263	1.96826	0.0490384	0.32706	0.485373	0.485373
RIN2	1946.52	0.205135	0.116729	1.75737	0.078855	0.411764	0.385352	0.385352
LLPH	1042.16	0.205022	0.102678	1.99674	0.0458537	0.31727	0.49857	0.49857
KMT5A	936.363	0.205013	0.135914	1.5084	0.131453	0.500823	0.300316	0.300316
MCC	969.573	0.20495	0.122829	1.66857	0.0952022	0.443974	0.352643	0.352643
IRAK3	7680.27	0.204896	0.085674	2.39158	0.0167762	0.182478	0.738789	0.738789
DEK	6598.73	0.204868	0.106056	1.9317	0.0533969	0.33897	0.469838	0.469838
ARL5A	484.828	0.204842	0.175403	1.16783	0.242874	0.649196	0.187624	0.187624
EPC1	794.258	0.204832	0.243432	0.841434	0.400105	0.77504	0.110676	0.110676
RPS26	8797.07	0.20478	0.116616	1.75602	0.0790851	0.412145	0.38495	0.38495
CCNY	427.972	0.204748	0.425011	0.481748	0.629985	0.891236	0.0500073	0.0500073
VCP	14135.3	0.204727	0.0636521	3.21635	0.00129832	0.0415872	1.38104	1.38104
STRADA	4075.57	0.204586	0.0766579	2.66881	0.00761194	0.117204	0.931058	0.931058
VAPB	2072.89	0.204319	0.0872505	2.34175	0.0191938	0.197683	0.70403	0.70403
MAP3K3	4326.07	0.204197	0.0996491	2.04916	0.0404461	0.295482	0.529469	0.529469
FRMD4B	830.837	0.204129	0.183044	1.11519	0.264769	0.671068	0.173234	0.173234
NEPRO	1478.27	0.204124	0.154799	1.31864	0.18729	0.586572	0.231679	0.231679
ATP5MD	2257.09	0.203792	0.086088	2.36726	0.0179205	0.190469	0.720175	0.720175
ATF1	413.35	0.203652	0.211784	0.961602	0.336249	0.730635	0.136299	0.136299
HMCES	1385.61	0.203589	0.124486	1.63543	0.101958	0.454193	0.342759	0.342759
PRPS1	3110.19	0.203548	0.0776062	2.62283	0.00872017	0.126076	0.899369	0.899369
ZNF565	146.362	0.20345	0.270537	0.752025	0.452036	0.804748	0.0943401	0.0943401
CEP104	443.056	0.202976	0.186647	1.08749	0.276822	0.68071	0.167038	0.167038
IDH2	15983.8	0.202942	0.0739491	2.74435	0.006063	0.102707	0.988402	0.988402
NF2	3854.97	0.202642	0.121775	1.66407	0.0960987	0.444518	0.352111	0.352111
DCTN5	3296.69	0.202471	0.0956305	2.11722	0.0342409	0.27035	0.568073	0.568073
ADGRE1	1285.42	0.202468	0.280988	0.720558	0.471182	0.815289	0.0886882	0.0886882
NOD1	204.015	0.20229	0.297122	0.680831	0.495978	0.828263	0.0818315	0.0818315
MAST4	204.98	0.202204	0.309861	0.652564	0.514037	0.839546	0.0759556	0.0759556
GSPT1	5144.45	0.20202	0.0663763	3.04355	0.00233805	0.0589165	1.22976	1.22976
MICB	2275.57	0.202015	0.0661839	3.05233	0.00227076	0.0584988	1.23285	1.23285
LRBA	2675.87	0.201999	0.148891	1.3567	0.174878	0.567377	0.246128	0.246128
EIF4EBP1	485.577	0.201806	2.05449	0.0982268	0.921752	0.980363	0.00861302	0.00861302
PBRM1	5721.52	0.201792	0.0828765	2.43485	0.0148978	0.172067	0.764301	0.764301
MAD2L1	780.491	0.201691	0.189535	1.06413	0.287268	0.688898	0.161845	0.161845
DIAPH3	572.264	0.201479	0.168825	1.19342	0.232704	0.638824	0.194618	0.194618
PRDM1	235.93	0.201409	0.371139	0.542679	0.587351	0.873	0.0589856	0.0589856
NUP160	3541.3	0.201361	0.10382	1.93952	0.0524382	0.337315	0.471965	0.471965
CAPZB	12451.2	0.201268	0.0765485	2.62929	0.0085563	0.125709	0.900635	0.900635
FAN1	1974.44	0.201245	0.128838	1.562	0.118288	0.477473	0.321051	0.321051
SMARCC1	1098.7	0.201199	0.263092	0.764748	0.444421	0.801996	0.0958281	0.0958281
TAGAP	7511.28	0.201061	0.0670517	2.99859	0.00271232	0.0651799	1.18589	1.18589
PHF23	1210.35	0.200911	0.186094	1.07962	0.28031	0.683324	0.165374	0.165374
PCDHGA10	1256.82	0.200908	0.103703	1.93734	0.0527038	0.337798	0.471343	0.471343
SUCO	575.4	0.200809	0.251962	0.796979	0.425463	0.792864	0.100801	0.100801
SLC30A7	1877.48	0.200799	0.0830823	2.41687	0.0156547	0.176471	0.753326	0.753326
DDX19B	2121.87	0.200767	0.121271	1.65552	0.0978185	0.447033	0.34966	0.34966
PRKACB	967.018	0.200737	0.137917	1.45549	0.145535	0.523385	0.281179	0.281179
SOCS4	2232	0.200686	0.112941	1.77692	0.075582	0.403973	0.393648	0.393648
DNAJC11	500.704	0.200597	0.264329	0.758892	0.447917	0.802472	0.0955701	0.0955701
NPTN	5314.25	0.200502	0.0652693	3.07191	0.00212693	0.0567388	1.24612	1.24612
GTF3C1	1742.32	0.200478	0.233776	0.857564	0.391133	0.773287	0.11166	0.11166
RHOBTB1	670.804	0.200471	0.375293	0.53417	0.593224	0.875712	0.0576388	0.0576388
BMP2K	6584.55	0.2004	0.0757203	2.64658	0.00813107	0.122361	0.912358	0.912358
ZNF23	558.665	0.20038	0.200012	1.00184	0.316422	0.712706	0.14709	0.14709
PIK3CG	5627.81	0.200346	0.0951899	2.1047	0.0353177	0.274974	0.560708	0.560708
CCDC14	3224.94	0.200324	0.0989633	2.02423	0.0429465	0.305587	0.514864	0.514864
EPB41L3	3839.24	0.200235	0.0936935	2.13713	0.0325872	0.263302	0.579545	0.579545
FCF1	2370.84	0.200032	0.152349	1.31299	0.189187	0.588284	0.230413	0.230413
ZSCAN5A	234.473	0.19996	0.234487	0.852757	0.393794	0.774461	0.111001	0.111001
TCF20	2956.76	0.199733	0.104798	1.90588	0.0566656	0.348843	0.457369	0.457369
HUS1	494.376	0.199559	0.215109	0.92771	0.353558	0.743413	0.12877	0.12877
PKIB	3487.15	0.199528	0.0846147	2.35807	0.0183702	0.192174	0.716304	0.716304
UBXN2A	350.572	0.199504	0.208109	0.958651	0.337735	0.731981	0.1355	0.1355
PPP1CC	7626.65	0.199457	0.0642945	3.10224	0.00192065	0.0531626	1.27439	1.27439
CEP170	5464	0.199342	0.125792	1.5847	0.113034	0.470976	0.327001	0.327001
ATP6V1A	846.614	0.199329	0.273852	0.727872	0.466692	0.81415	0.0892955	0.0892955
RPP40	263.664	0.199148	0.208434	0.95545	0.33935	0.73292	0.134943	0.134943
PFDN4	363.142	0.199103	0.217608	0.914962	0.360211	0.750706	0.12453	0.12453
TMPO	9715.34	0.199049	0.0700341	2.84218	0.00448064	0.0862689	1.06415	1.06415
ZC3H3	261.261	0.198938	0.272583	0.729827	0.465496	0.81359	0.0895942	0.0895942
NKRF	1155.18	0.198563	0.0943919	2.1036	0.0354131	0.275139	0.560447	0.560447
SSB	227.359	0.198493	0.303869	0.653218	0.513616	0.839428	0.0760164	0.0760164
CMPK1	7159.66	0.198471	0.0716055	2.77174	0.0055758	0.0969421	1.01349	1.01349
PPM1L	236.424	0.198129	0.300996	0.658244	0.510381	0.837577	0.0769755	0.0769755
PCDHGB7	574.627	0.198118	0.155572	1.27348	0.202848	0.604025	0.218945	0.218945
ZNF346	248.664	0.198082	0.367899	0.538415	0.590291	0.874259	0.0583598	0.0583598
HBD	3923.35	0.198037	0.173309	1.14268	0.253171	0.660125	0.180374	0.180374
RIC1	808.607	0.197931	0.15398	1.28543	0.198641	0.599014	0.222563	0.222563
POLE2	149.553	0.197908	0.501295	0.394793	0.692996	0.909037	0.0414183	0.0414183
GSDME	1796.77	0.197849	0.10373	1.90736	0.0564745	0.348111	0.458282	0.458282
MRPL19	600.807	0.19781	0.125635	1.57448	0.115376	0.474139	0.324095	0.324095
ARHGDIB	620.449	0.19769	0.210547	0.938935	0.347764	0.739879	0.130839	0.130839
POLD3	1896.71	0.19748	0.137618	1.43499	0.151291	0.533563	0.272814	0.272814
AP3B1	5750.47	0.197468	0.0478398	4.1277	3.66415e-05	0.00351305	2.45432	2.45432
CHD7	135.198	0.197357	0.581241	0.339544	0.7342	0.926258	0.0332682	0.0332682
LUC7L2	1457.84	0.197321	0.263859	0.747829	0.454563	0.805994	0.093668	0.093668
MAML3	1255.02	0.197281	0.116991	1.68629	0.0917405	0.437057	0.359462	0.359462
TNRC6A	3082.61	0.197219	0.111592	1.76732	0.0771751	0.407106	0.390292	0.390292
ZNF681	140.987	0.197198	0.557594	0.353659	0.723594	0.924143	0.0342607	0.0342607
CCDC69	988.061	0.19696	0.311684	0.631922	0.527438	0.845366	0.072955	0.072955
FCER1G	3484.1	0.196957	0.101457	1.94128	0.0522244	0.337283	0.472006	0.472006
VAPA	4946.17	0.196875	0.0651198	3.02328	0.00250053	0.0616842	1.20983	1.20983
DCAF10	1200.88	0.19654	0.172678	1.13819	0.255041	0.661021	0.179785	0.179785
ZNF519	371.147	0.196524	0.271356	0.724231	0.468924	0.815139	0.0887682	0.0887682
DIS3L	1261.56	0.196356	0.165702	1.18499	0.23602	0.642561	0.192086	0.192086
HS1BP3	209.181	0.196281	0.292086	0.671998	0.501585	0.83106	0.0803677	0.0803677
SKA2	671.455	0.19628	0.189857	1.03383	0.301217	0.700331	0.154697	0.154697
ZNF652	2945.01	0.196233	0.104824	1.87203	0.0612025	0.364861	0.437873	0.437873
MED29	3278.91	0.196021	0.0907868	2.15913	0.0308398	0.255396	0.592786	0.592786
REXO2	1033.04	0.195962	0.310567	0.63098	0.528053	0.845696	0.0727858	0.0727858
P4HA2	195.344	0.195852	0.280748	0.697609	0.485422	0.822134	0.0850574	0.0850574
ZNF428	280.443	0.19578	0.284993	0.686964	0.492106	0.825502	0.083282	0.083282
SERINC3	854.842	0.195578	0.307079	0.636898	0.524191	0.844	0.0736578	0.0736578
PLXNC1	613.83	0.195531	0.249924	0.782361	0.434003	0.796145	0.0990077	0.0990077
ANKS6	125.513	0.195177	0.306724	0.636327	0.524563	0.84411	0.0736009	0.0736009
PSMC5	2050.36	0.195136	0.152511	1.27949	0.200725	0.60198	0.220418	0.220418
CCDC112	891.263	0.195065	0.177675	1.09788	0.272258	0.675831	0.170162	0.170162
SARNP	307.397	0.194817	0.339709	0.573482	0.566318	0.864599	0.0631855	0.0631855
MRPL39	903.586	0.19463	0.106979	1.81933	0.0688615	0.386585	0.412755	0.412755
KMT2C	4378.36	0.194509	0.102991	1.88861	0.0589441	0.35733	0.446931	0.446931
BBS1	153.662	0.194402	0.257944	0.753663	0.451052	0.804214	0.0946281	0.0946281
ANKRD17	6456.41	0.194298	0.0714818	2.71815	0.0065649	0.106737	0.971685	0.971685
EIF4B	33009.9	0.194276	0.0479922	4.04808	5.16393e-05	0.00448827	2.34792	2.34792
ZNF219	506.402	0.194191	0.224353	0.86556	0.386732	0.770646	0.113145	0.113145
CIAO2A	1480.95	0.194166	0.186541	1.04088	0.297932	0.698088	0.15609	0.15609
MIB1	2107.63	0.19415	0.111368	1.74331	0.0812787	0.417851	0.378979	0.378979
CDKN1A	12676.1	0.194067	0.0952021	2.03847	0.0415025	0.298741	0.524706	0.524706
PDCD1LG2	176.618	0.19404	0.219363	0.884561	0.376394	0.763626	0.11712	0.11712
SPECC1	6107.88	0.194023	0.0633981	3.06039	0.00221052	0.0574241	1.24091	1.24091
CSNK2A1	5486.02	0.193902	0.0907207	2.13735	0.0325696	0.263302	0.579545	0.579545
HSCB	337.328	0.193901	0.274715	0.705827	0.480296	0.821177	0.0855634	0.0855634
ZNF189	1332.84	0.193737	0.118088	1.64062	0.100876	0.452778	0.344114	0.344114
CRK	2193.65	0.193356	0.113111	1.70944	0.0873698	0.43037	0.366158	0.366158
TM7SF3	374.057	0.193345	0.235535	0.820875	0.411717	0.781441	0.107104	0.107104
SLC4A7	3785.01	0.193274	0.0704254	2.74438	0.00606256	0.102707	0.988402	0.988402
SHMT1	639.145	0.193252	0.199343	0.969446	0.332323	0.727272	0.138303	0.138303
CUEDC1	895.741	0.192743	0.148652	1.2966	0.194769	0.593496	0.226582	0.226582
CMSS1	333.636	0.192673	0.181127	1.06374	0.287445	0.688898	0.161845	0.161845
CDK6	1823.78	0.192587	0.110442	1.74379	0.0811962	0.417851	0.378979	0.378979
STYX	155.723	0.192372	0.604407	0.318282	0.750271	0.933822	0.0297357	0.0297357
PARG	1791.2	0.192365	0.0942359	2.04131	0.0412202	0.29763	0.526323	0.526323
MGAT5	1060.05	0.192348	0.186963	1.02881	0.30357	0.70229	0.153484	0.153484
PLEKHH3	281.172	0.192284	0.292862	0.656569	0.511458	0.838303	0.0765987	0.0765987
LARP1B	576.852	0.192221	0.17392	1.10523	0.26906	0.67558	0.170323	0.170323
AL139300.1	390.327	0.191952	0.38304	0.501128	0.616281	0.887936	0.0516184	0.0516184
ZNF510	747.772	0.19193	0.185385	1.0353	0.300528	0.699479	0.155226	0.155226
UBE2S	314.636	0.191868	0.241121	0.795736	0.426186	0.792864	0.100801	0.100801
SMARCA1	1628.36	0.191698	0.128571	1.491	0.135963	0.50795	0.294179	0.294179
ZBTB41	1086.62	0.191547	0.11602	1.65098	0.0987426	0.448244	0.348486	0.348486
LYPD1	127.872	0.191523	0.273408	0.700503	0.483613	0.822134	0.0850574	0.0850574
CDK1	2713.34	0.191309	0.125396	1.52564	0.1271	0.493735	0.306506	0.306506
UBE2D2	1514.87	0.19128	0.205846	0.929237	0.352766	0.743027	0.128995	0.128995
ADK	1876.54	0.191156	0.080886	2.36327	0.0181143	0.191388	0.718085	0.718085
TMEM184C	3006.27	0.191064	0.113539	1.6828	0.092413	0.438938	0.357596	0.357596
ZNF277	1077.43	0.190915	0.12768	1.49527	0.134845	0.507305	0.29473	0.29473
HNRNPL	16876.8	0.19089	0.0613151	3.11326	0.00185035	0.0519887	1.28409	1.28409
TMEM33	968.326	0.190845	0.126469	1.50902	0.131294	0.500629	0.300484	0.300484
MCU	907.861	0.19079	0.173017	1.10272	0.270149	0.67558	0.170323	0.170323
RACGAP1	658.822	0.190622	0.163711	1.16438	0.244269	0.651291	0.186225	0.186225
CLTC	32092.5	0.190422	0.0505588	3.76636	0.000165648	0.0105608	1.9763	1.9763
FNDC3A	6793.25	0.189986	0.0693058	2.74127	0.00612026	0.103004	0.987147	0.987147
FKBP5	3077.14	0.18972	0.0638265	2.97243	0.0029545	0.0683504	1.16526	1.16526
CAMTA1	776.776	0.189695	0.123157	1.54026	0.123496	0.487693	0.311854	0.311854
SLK	4986.64	0.189421	0.0878228	2.15686	0.0310169	0.256253	0.591331	0.591331
PHF6	4148.94	0.189375	0.101952	1.85749	0.063241	0.370833	0.430822	0.430822
ERVW-1	159.591	0.189344	0.341668	0.554176	0.579458	0.868026	0.0614675	0.0614675
RAB10	1208.81	0.189278	0.139529	1.35655	0.174924	0.567377	0.246128	0.246128
RAB18	2795.77	0.189239	0.113252	1.67096	0.0947302	0.442932	0.353663	0.353663
TTC1	252.531	0.189203	0.326044	0.580301	0.561712	0.862775	0.0641026	0.0641026
FASTKD1	802.585	0.189087	0.170802	1.10705	0.268272	0.674852	0.170791	0.170791
ACO1	2071.83	0.188969	0.102607	1.84168	0.0655216	0.377541	0.423036	0.423036
ATG3	3540.46	0.188964	0.0803908	2.35057	0.0187448	0.195095	0.709755	0.709755
MCM4	6177.65	0.188655	0.192795	0.978527	0.327814	0.723634	0.140481	0.140481
NPL	4169.75	0.188652	0.0950161	1.98547	0.0470917	0.322298	0.491742	0.491742
SAP130	2011.99	0.188467	0.103598	1.81922	0.0688774	0.386585	0.412755	0.412755
AKIRIN1	515.19	0.188381	0.264425	0.712418	0.476206	0.818831	0.0868059	0.0868059
MRPL35	888.298	0.188263	0.102781	1.83169	0.0669982	0.380858	0.419237	0.419237
ZNF584	310.983	0.188229	0.239523	0.785849	0.431956	0.795714	0.099243	0.099243
ATPAF1	2056.19	0.18792	0.079491	2.36404	0.0180767	0.191388	0.718085	0.718085
EPB41L2	8586.31	0.187641	0.0528427	3.55093	0.000383877	0.0192976	1.7145	1.7145
STK4	213.36	0.187615	0.315631	0.59441	0.552238	0.858975	0.0660196	0.0660196
CTCF	3704.27	0.187485	0.108396	1.72963	0.0836959	0.423419	0.37323	0.37323
ANKRD13C	178.095	0.187253	0.709455	0.263939	0.791827	0.949702	0.0224127	0.0224127
AL157392.5	217.987	0.187157	0.205509	0.910702	0.362452	0.751908	0.123835	0.123835
POLK	1974	0.18709	0.106856	1.75087	0.0799689	0.414593	0.382378	0.382378
BOLA2-SMG1P6	674.899	0.187027	0.187916	0.995268	0.319606	0.714161	0.146204	0.146204
SUCLA2	252.682	0.18692	0.265364	0.70439	0.48119	0.821334	0.0854802	0.0854802
UBQLN1	1373.27	0.186885	0.234401	0.797288	0.425284	0.792864	0.100801	0.100801
PREX2	128.138	0.186837	0.570018	0.327773	0.743083	0.930642	0.0312172	0.0312172
FBXO4	162.094	0.186773	0.330547	0.565043	0.572045	0.865698	0.0626335	0.0626335
AGO3	428.775	0.186571	0.222396	0.838915	0.401517	0.775313	0.110523	0.110523
SYNRG	2832.72	0.186439	0.0919815	2.02692	0.0426703	0.30432	0.516669	0.516669
TOP2B	7842.26	0.186429	0.0629081	2.96351	0.0030415	0.0698419	1.15588	1.15588
PPIB	17853.4	0.186165	0.0415842	4.47682	7.57639e-06	0.00100196	2.99915	2.99915
BCR	2201.85	0.186163	0.199719	0.932125	0.351272	0.741933	0.129635	0.129635
RND3	145.74	0.186112	0.322099	0.577809	0.563393	0.863222	0.0638777	0.0638777
CCDC174	253.441	0.185993	0.281145	0.661555	0.508256	0.836599	0.0774826	0.0774826
PAICS	9654.35	0.185953	0.0967185	1.92262	0.0545273	0.343537	0.464027	0.464027
FOCAD	2971.98	0.185783	0.0944954	1.96605	0.0492928	0.327285	0.485073	0.485073
ANAPC4	2111.3	0.185768	0.110771	1.67704	0.0935348	0.440657	0.3559	0.3559
LGMN	702.687	0.185694	0.220182	0.843368	0.399023	0.77504	0.110676	0.110676
ZNF609	5752.37	0.185633	0.0592	3.1357	0.00171447	0.0499494	1.30147	1.30147
STRADB	185.167	0.185603	0.352467	0.526583	0.598483	0.877901	0.0565544	0.0565544
SLC35A4	7882.77	0.185541	0.1294	1.43385	0.151615	0.533624	0.272765	0.272765
ZNF45	429.812	0.18548	0.221928	0.835765	0.403287	0.776274	0.109985	0.109985
BACE1	3508.48	0.185479	0.0930836	1.99261	0.0463042	0.318994	0.496218	0.496218
ATP5MC2	6908.3	0.185312	0.107051	1.73106	0.083441	0.422466	0.374209	0.374209
ZWINT	2729.93	0.185266	0.115128	1.60922	0.107569	0.462929	0.334486	0.334486
FCGBP	15321	0.185197	0.122541	1.5113	0.130712	0.499268	0.301666	0.301666
RBBP7	7878.84	0.184961	0.0511146	3.61856	0.000296243	0.0156538	1.80538	1.80538
ERO1B	495.079	0.184896	0.242953	0.761037	0.446635	0.802386	0.0956167	0.0956167
TMEM126A	505.67	0.184842	0.266796	0.692823	0.488421	0.82288	0.0846636	0.0846636
ARHGAP30	2000.09	0.184784	0.262571	0.703747	0.48159	0.821334	0.0854802	0.0854802
NUDT19	962.06	0.184512	0.128444	1.43652	0.150853	0.533563	0.272814	0.272814
DNAJB11	5290.52	0.184508	0.0651942	2.83013	0.00465291	0.088491	1.0531	1.0531
CD276	4287.19	0.184463	0.335977	0.549036	0.582981	0.870539	0.0602116	0.0602116
SEC24D	675.268	0.184458	0.428315	0.43066	0.666715	0.903603	0.0440224	0.0440224
BDP1	2824.18	0.184383	0.120334	1.53226	0.125458	0.490648	0.30923	0.30923
ALDOA	23094.8	0.184032	0.0505959	3.63728	0.00027553	0.0151623	1.81923	1.81923
TSFM	1321.7	0.183971	0.0867749	2.12009	0.0339985	0.269468	0.569493	0.569493
MRPL49	3013.73	0.183954	0.0825256	2.22905	0.0258106	0.231474	0.635498	0.635498
RBM7	2015.02	0.183753	0.115348	1.59303	0.111153	0.469683	0.328195	0.328195
CAPZA2	6137.19	0.183698	0.0653895	2.80929	0.00496514	0.0905409	1.04316	1.04316
BNIP3	259.814	0.183682	0.206087	0.891284	0.372777	0.760142	0.119105	0.119105
PSMG2	1958.08	0.183677	0.113816	1.61381	0.106568	0.461396	0.335926	0.335926
ERI2	790.569	0.183449	0.166951	1.09882	0.271846	0.675831	0.170162	0.170162
RBBP8	396.872	0.183417	0.289957	0.632565	0.527018	0.845338	0.0729698	0.0729698
ZNF557	798.43	0.183403	0.156016	1.17554	0.239778	0.64617	0.189653	0.189653
CNPY4	132.479	0.183391	0.247631	0.740582	0.458947	0.809505	0.0917806	0.0917806
CNOT6	3981.27	0.183276	0.101388	1.80767	0.0706573	0.392535	0.406121	0.406121
NAA50	9241.29	0.183256	0.072787	2.5177	0.0118122	0.150898	0.821316	0.821316
GAPDH	71192.9	0.183098	0.165765	1.10456	0.26935	0.67558	0.170323	0.170323
RPP30	1290.62	0.183067	0.0990382	1.84845	0.0645377	0.375126	0.425823	0.425823
NUDT1	886.849	0.183007	0.111476	1.64167	0.100659	0.452761	0.344131	0.344131
RPL7	17507.5	0.182593	0.104555	1.74638	0.0807453	0.416323	0.38057	0.38057
BAZ2B	1337.72	0.182562	0.116129	1.57206	0.115937	0.475194	0.323129	0.323129
ATP6V1C1	3831.56	0.182546	0.160217	1.13936	0.254552	0.661021	0.179785	0.179785
GTF3C3	291.24	0.182424	0.360847	0.505544	0.613177	0.88597	0.0525808	0.0525808
PDHX	1516.75	0.182363	0.0979819	1.86119	0.0627177	0.369325	0.432591	0.432591
HYOU1	690.874	0.182342	0.200516	0.909366	0.363157	0.752867	0.123282	0.123282
FANCI	3915.18	0.182136	0.11693	1.55765	0.119316	0.47934	0.319357	0.319357
RSBN1	1521.3	0.182125	0.134675	1.35233	0.176269	0.568712	0.245108	0.245108
CLPTM1	2307.42	0.181963	0.457109	0.398073	0.690577	0.908163	0.041836	0.041836
SP3	4490.35	0.18191	0.0625577	2.90788	0.00363893	0.0774417	1.11103	1.11103
LEPROT	232.625	0.181905	0.243749	0.746279	0.455499	0.806576	0.0933545	0.0933545
DNAH1	1075.79	0.181849	0.18792	0.967694	0.333197	0.727563	0.138129	0.138129
CNOT11	159.643	0.181847	0.383372	0.474334	0.635262	0.892907	0.0491939	0.0491939
ZBTB44	2937.54	0.181805	0.125022	1.45418	0.145897	0.524478	0.280272	0.280272
RNF185	243.664	0.181749	0.26717	0.680275	0.49633	0.828553	0.0816795	0.0816795
TUBA1C	8848.68	0.181727	0.0544051	3.34026	0.000837003	0.0321199	1.49323	1.49323
ERCC4	1139.58	0.181569	0.158288	1.14708	0.251349	0.658297	0.181578	0.181578
MTRR	2059.25	0.181563	0.133571	1.3593	0.174051	0.566965	0.246444	0.246444
ZNF184	541.235	0.181557	0.149724	1.21261	0.225278	0.632765	0.198758	0.198758
ZNF589	865.325	0.181449	0.207668	0.873745	0.382257	0.767161	0.115114	0.115114
FCGR1A	3495.45	0.181301	0.0691457	2.62202	0.00874097	0.126076	0.899369	0.899369
FBLN1	3654.21	0.18117	0.137636	1.3163	0.188074	0.586733	0.231559	0.231559
KLHL7	1050.31	0.180786	0.123515	1.46367	0.143283	0.519172	0.284689	0.284689
MRPL45	1814.37	0.180755	0.07819	2.31174	0.0207921	0.205491	0.687208	0.687208
FRAT1	363.331	0.180594	0.248668	0.726248	0.467687	0.814839	0.088928	0.088928
DYNC1LI2	769.715	0.180539	0.188647	0.95702	0.338557	0.732453	0.13522	0.13522
SMARCC2	5596.36	0.180431	0.066147	2.72772	0.00637731	0.104786	0.979696	0.979696
THYN1	1322.53	0.180325	0.118212	1.52544	0.12715	0.493735	0.306506	0.306506
FCER1A	922.303	0.180269	0.150802	1.19541	0.231928	0.638524	0.194823	0.194823
GGPS1	1277.44	0.180219	0.0912776	1.97441	0.0483351	0.32503	0.488077	0.488077
LRFN3	601.303	0.180211	0.226794	0.794604	0.426844	0.793046	0.100702	0.100702
HMGXB4	1029.34	0.180199	0.17238	1.04536	0.295857	0.696229	0.157248	0.157248
PPIP5K2	8804.48	0.180195	0.0564838	3.19022	0.00142167	0.0440728	1.35583	1.35583
EPHX1	552.677	0.18009	0.171353	1.05099	0.293264	0.693758	0.158792	0.158792
GSK3B	5484.27	0.180086	0.104749	1.71921	0.0855756	0.425002	0.371609	0.371609
SHLD2	2360.16	0.17985	0.0885701	2.03059	0.0422962	0.302348	0.519493	0.519493
BLOC1S5-TXNDC5	625.936	0.179841	0.713612	0.252015	0.80103	0.952997	0.0209086	0.0209086
PTPN11	8506.56	0.179764	0.0686188	2.61976	0.00879928	0.126286	0.898645	0.898645
METTL2B	1887.22	0.179714	0.112689	1.59478	0.110762	0.468862	0.328955	0.328955
GPBP1	1956.94	0.179661	0.136475	1.31644	0.188025	0.586733	0.231559	0.231559
ENTPD1	10309.6	0.179654	0.0972773	1.84682	0.064773	0.376088	0.424711	0.424711
GSDMB	169.526	0.179622	0.338202	0.531109	0.595343	0.876623	0.0571872	0.0571872
USP6NL	3228.23	0.179585	0.066488	2.70101	0.00691283	0.111035	0.954539	0.954539
SETD9	247.857	0.179472	0.231583	0.77498	0.438352	0.79741	0.0983184	0.0983184
ZNF407	1073.07	0.179204	0.0943276	1.8998	0.0574591	0.352131	0.453296	0.453296
PTP4A2	11224.9	0.179175	0.0982727	1.82325	0.0682661	0.385344	0.414152	0.414152
PALB2	1796.42	0.179096	0.117904	1.519	0.128762	0.495979	0.304536	0.304536
DHCR24	365.954	0.178867	0.381947	0.468304	0.639567	0.894433	0.0484524	0.0484524
PTRH2	1121.17	0.178826	0.103713	1.72423	0.0846657	0.424579	0.372041	0.372041
SLC9A6	2221.89	0.178781	0.109466	1.63321	0.102424	0.454787	0.342192	0.342192
DRAM2	4233.02	0.178768	0.0600373	2.97762	0.00290494	0.0678792	1.16826	1.16826
NFYA	3196.97	0.178719	0.0843923	2.11772	0.0341992	0.27035	0.568073	0.568073
PKP4	1310.13	0.178526	0.155232	1.15006	0.25012	0.656911	0.182494	0.182494
EIF3M	6705.21	0.178359	0.0634017	2.81316	0.00490579	0.0901656	1.04496	1.04496
CCSAP	2213.91	0.177917	0.110107	1.61585	0.106126	0.461024	0.336276	0.336276
RAB21	817.457	0.17782	0.11021	1.61346	0.106645	0.461499	0.335829	0.335829
TGFBR1	17988.5	0.177736	0.0704347	2.52342	0.0116221	0.14929	0.825971	0.825971
SENP1	1223.01	0.17765	0.131712	1.34878	0.177408	0.570307	0.243891	0.243891
FAM126B	1519.84	0.17763	0.113378	1.56671	0.117183	0.476609	0.321838	0.321838
GTPBP8	758.738	0.177573	0.127239	1.39558	0.16284	0.553716	0.256713	0.256713
PAXBP1	1830.67	0.17754	0.0983966	1.80433	0.0711798	0.393797	0.404728	0.404728
TMED7	176.51	0.177529	0.761673	0.233078	0.815701	0.956697	0.0192258	0.0192258
PIK3R1	480.598	0.17748	0.267368	0.663803	0.506816	0.835138	0.0782418	0.0782418
UBE2B	2120.79	0.17738	0.146451	1.21119	0.225822	0.633146	0.198496	0.198496
NKIRAS1	490.14	0.177196	0.170846	1.03717	0.299657	0.698975	0.155539	0.155539
TTI2	842.932	0.177079	0.109717	1.61396	0.106536	0.461396	0.335926	0.335926
HIPK1	7337.75	0.177077	0.080023	2.21282	0.0269099	0.236165	0.626785	0.626785
SUPT20H	2833.8	0.177014	0.0801367	2.2089	0.0271817	0.237835	0.623725	0.623725
ZFP62	1384.89	0.17694	0.125308	1.41204	0.157937	0.543602	0.264719	0.264719
GBE1	783.946	0.176852	0.168775	1.04786	0.294704	0.695487	0.157711	0.157711
C19orf47	626.472	0.176803	0.259279	0.681904	0.4953	0.828263	0.0818315	0.0818315
ERCC6	882.197	0.176727	0.146577	1.2057	0.227933	0.634334	0.197682	0.197682
LAMTOR3	1791.58	0.176553	0.110476	1.59812	0.110017	0.467961	0.32979	0.32979
TBC1D5	5917.66	0.176364	0.128675	1.37061	0.170496	0.562673	0.249744	0.249744
AL109811.3	123.724	0.176333	0.279826	0.630153	0.528595	0.845696	0.0727858	0.0727858
SCMH1	1607.68	0.176295	0.121443	1.45167	0.146592	0.525777	0.279199	0.279199
TBC1D7	743.126	0.176128	0.171143	1.02913	0.303419	0.70229	0.153484	0.153484
CBL	12033.2	0.176118	0.0533452	3.30148	0.000961756	0.0346679	1.46007	1.46007
TTC3	11411.7	0.176038	0.0873384	2.01559	0.0438429	0.308893	0.510192	0.510192
VPS33A	4419.66	0.176014	0.0642954	2.73759	0.00618913	0.10371	0.984181	0.984181
AFTPH	3701.68	0.175991	0.0825171	2.13278	0.0329431	0.265256	0.576335	0.576335
NDUFA10	5074.19	0.175757	0.0626818	2.80396	0.00504796	0.0913346	1.03936	1.03936
BCL10	1719.33	0.175706	0.159753	1.09986	0.271394	0.67558	0.170323	0.170323
TNFAIP8	3532.55	0.175333	0.110847	1.58176	0.113705	0.472289	0.325792	0.325792
C1QC	12465.6	0.175174	0.11218	1.56155	0.118394	0.477473	0.321051	0.321051
DNAJA2	2305.91	0.175111	0.0919909	1.90357	0.0569656	0.34969	0.456317	0.456317
ATP5F1A	31529.5	0.17511	0.0600118	2.91793	0.00352365	0.0760042	1.11916	1.11916
MAP3K7	3457.63	0.175075	0.0870188	2.01193	0.0442278	0.310453	0.508005	0.508005
IKBIP	1024.11	0.174963	0.11993	1.45888	0.144598	0.520823	0.28331	0.28331
VPS45	3387	0.17494	0.0762542	2.29417	0.021781	0.211886	0.673897	0.673897
ELP4	716.307	0.174917	0.148962	1.17424	0.2403	0.646762	0.189256	0.189256
AKAP13	10029	0.174857	0.0730753	2.39284	0.0167185	0.182063	0.739777	0.739777
MAPRE2	4611.91	0.174821	0.084006	2.08105	0.0374289	0.282769	0.548568	0.548568
ZBTB21	743.334	0.174764	0.199855	0.874454	0.381871	0.767041	0.115181	0.115181
CHD9	4936.73	0.174692	0.11932	1.46407	0.143176	0.519116	0.284736	0.284736
MITF	780.451	0.174673	0.113133	1.54396	0.122597	0.485496	0.313814	0.313814
DBR1	1300.67	0.174651	0.0950929	1.83663	0.0662644	0.379206	0.421125	0.421125
XIAP	3369.63	0.174642	0.128667	1.35731	0.174683	0.567251	0.246225	0.246225
PTPRJ	13286.4	0.174307	0.0821348	2.1222	0.0338206	0.269268	0.569816	0.569816
PRRC2B	16593.4	0.174288	0.0990414	1.75975	0.0784504	0.410573	0.38661	0.38661
ANAPC1	1226.12	0.174268	0.217608	0.800836	0.423227	0.791475	0.101563	0.101563
RFX7	1927.92	0.174189	0.109696	1.58792	0.112304	0.470315	0.327611	0.327611
ATXN7	1877.84	0.174179	0.0976633	1.78347	0.0745101	0.402649	0.395073	0.395073
OXNAD1	486.661	0.174154	0.184062	0.946169	0.344063	0.737557	0.132204	0.132204
SCAF8	3281.57	0.174117	0.0647119	2.69066	0.00713118	0.113173	0.946258	0.946258
PIGN	3098.39	0.17411	0.0755441	2.30475	0.0211806	0.208886	0.680091	0.680091
ZFR	400.599	0.174097	0.244032	0.71342	0.475586	0.818155	0.0871642	0.0871642
TMEM101	129.189	0.17402	0.310162	0.56106	0.574757	0.866593	0.0621849	0.0621849
CAMSAP2	2429.35	0.173913	0.109971	1.58144	0.113778	0.472381	0.325707	0.325707
ERF	786.787	0.173736	0.194785	0.891934	0.372428	0.76014	0.119107	0.119107
TSC22D2	1206.28	0.173654	0.129986	1.33594	0.181568	0.577491	0.238454	0.238454
RPAP2	270.653	0.173629	0.240957	0.720581	0.471167	0.815289	0.0886882	0.0886882
ATAT1	504.483	0.173433	0.193908	0.894412	0.371102	0.759637	0.119394	0.119394
LRIG2	265.556	0.173423	0.218484	0.793757	0.427337	0.793258	0.100586	0.100586
MYO6	1489.7	0.173413	0.115009	1.50782	0.131601	0.500988	0.300172	0.300172
GATAD2A	4319.11	0.173411	0.114405	1.51577	0.129578	0.497065	0.303587	0.303587
TRIP12	15210.1	0.173252	0.0683758	2.53382	0.0112828	0.14728	0.831856	0.831856
GUCD1	5566.96	0.173203	0.108896	1.59055	0.111712	0.470315	0.327611	0.327611
CALM1	11164.8	0.173164	0.112331	1.54155	0.123183	0.48687	0.312587	0.312587
MAGED1	2853.96	0.173131	0.0724906	2.38832	0.0169256	0.183673	0.735955	0.735955
EIF4ENIF1	370.853	0.173121	0.30227	0.572736	0.566823	0.864599	0.0631855	0.0631855
BCLAF1	11791.4	0.173089	0.0880708	1.96534	0.0493749	0.327358	0.484977	0.484977
ZNF260	603.23	0.173075	0.396049	0.437004	0.662108	0.901817	0.0448816	0.0448816
HERC2	2096.11	0.172839	0.216478	0.798414	0.42463	0.792506	0.100997	0.100997
TGFBR2	9244.39	0.17275	0.0475483	3.63315	0.000279984	0.0152272	1.81738	1.81738
PPP1R7	3071.36	0.172601	0.144783	1.19213	0.233209	0.638869	0.194588	0.194588
MTHFD1L	6617.39	0.172545	0.0577715	2.98668	0.00282026	0.0670803	1.1734	1.1734
RBMXL1	963.292	0.172485	0.158191	1.09036	0.275555	0.679966	0.167513	0.167513
ABL1	1345.98	0.172459	0.1887	0.91393	0.360754	0.750742	0.124509	0.124509
WBP1L	6067.24	0.17243	0.0610202	2.82579	0.00471636	0.0886149	1.05249	1.05249
PPM1A	1571.05	0.172374	0.0938798	1.83612	0.0663406	0.379206	0.421125	0.421125
BACH1	1144.9	0.172353	0.194256	0.887249	0.374945	0.762349	0.117846	0.117846
C2orf49	135.162	0.172292	0.30461	0.565616	0.571655	0.865698	0.0626335	0.0626335
EIF4E	5482.08	0.171883	0.121249	1.41761	0.156306	0.541193	0.266648	0.266648
COTL1	1687.89	0.171775	0.516796	0.332385	0.739599	0.928659	0.0321435	0.0321435
CDC73	2988.26	0.171716	0.0966339	1.77697	0.0755725	0.403973	0.393648	0.393648
ARPP19	10258.9	0.171692	0.075052	2.28764	0.0221585	0.214214	0.669152	0.669152
OSBPL8	9005.05	0.171669	0.108813	1.57765	0.114645	0.473027	0.325114	0.325114
LIMS3	303.879	0.171639	0.189639	0.905082	0.365422	0.754191	0.122519	0.122519
KCMF1	565.676	0.171629	0.133237	1.28815	0.197693	0.597794	0.223448	0.223448
METAP2	3634.22	0.171455	0.138989	1.23358	0.217358	0.623927	0.204866	0.204866
CDK8	263.611	0.171454	0.289273	0.592707	0.553378	0.859598	0.0657048	0.0657048
PHKA1	432.061	0.171422	0.182731	0.938114	0.348186	0.740349	0.130563	0.130563
ACOX3	858.893	0.171354	0.21224	0.807361	0.419458	0.788453	0.103224	0.103224
WWOX	203.392	0.171344	0.247877	0.691246	0.489411	0.823506	0.0843331	0.0843331
SPTLC1	2362.93	0.171336	0.101586	1.6866	0.0916799	0.437057	0.359462	0.359462
TOMM70	3913.88	0.171317	0.0765513	2.23794	0.0252249	0.22887	0.640412	0.640412
LIPE	168.885	0.171196	0.283881	0.603057	0.546471	0.855442	0.0678094	0.0678094
TRAPPC10	3144.96	0.171188	0.15167	1.12868	0.259032	0.664733	0.177353	0.177353
ZNF576	434.673	0.171062	0.196881	0.868856	0.384926	0.769201	0.11396	0.11396
RAB3IL1	214.388	0.170896	0.282143	0.605706	0.54471	0.853691	0.0686994	0.0686994
TMEM245	468.431	0.170871	0.217352	0.786151	0.431779	0.795714	0.099243	0.099243
HLTF	1146.86	0.170822	0.197118	0.866597	0.386163	0.770549	0.1132	0.1132
DOP1B	2639.03	0.170809	0.129171	1.32235	0.186053	0.585536	0.232447	0.232447
SMAD7	2940.4	0.170687	0.085877	1.98757	0.0468589	0.321614	0.492665	0.492665
HDAC8	1240.16	0.170564	0.130987	1.30215	0.192866	0.592161	0.227561	0.227561
ZZEF1	367.319	0.170457	0.213629	0.797911	0.424922	0.792734	0.100873	0.100873
MED4	2254.17	0.170452	0.0873246	1.95193	0.0509463	0.331329	0.479741	0.479741
TXNDC5	4436.1	0.170273	0.0761318	2.23656	0.025315	0.22911	0.639955	0.639955
CD59	15562	0.170139	0.0789682	2.15453	0.0311987	0.256303	0.591247	0.591247
NIFK	280.377	0.17012	0.261568	0.650386	0.515443	0.83966	0.0758964	0.0758964
SET	20881.4	0.170045	0.0495393	3.43253	0.000597977	0.0256276	1.59129	1.59129
GABPA	3028.13	0.170013	0.098421	1.72741	0.0840946	0.424279	0.372348	0.372348
RAD51AP1	2135.44	0.169998	0.17747	0.957897	0.338115	0.732293	0.135315	0.135315
RC3H2	3135.87	0.169828	0.103992	1.63309	0.102449	0.454787	0.342192	0.342192
SDCCAG8	2033.5	0.16977	0.147223	1.15314	0.248852	0.65537	0.183514	0.183514
ABCF1	4384.9	0.169729	0.0928294	1.8284	0.06749	0.382252	0.417651	0.417651
FKBPL	155.2	0.169565	0.221268	0.766331	0.443479	0.80178	0.0959445	0.0959445
CD84	9822.37	0.169483	0.0889308	1.90579	0.0566777	0.348843	0.457369	0.457369
DROSHA	3263.3	0.169399	0.0907109	1.86746	0.0618368	0.365829	0.436722	0.436722
AP5S1	601.769	0.169377	0.150494	1.12547	0.260388	0.666193	0.1764	0.1764
UBR3	3043.24	0.16925	0.0683008	2.47801	0.0132116	0.160415	0.794756	0.794756
GNAI1	2899.31	0.169247	0.0692712	2.44325	0.0145557	0.170489	0.768304	0.768304
ZNF718	279.728	0.169073	0.232102	0.728444	0.466342	0.814125	0.0893091	0.0893091
MAPK7	429.174	0.169053	0.221867	0.761958	0.446085	0.802211	0.0957112	0.0957112
TMEM45A	220.02	0.169049	0.226337	0.746893	0.455128	0.806381	0.0934598	0.0934598
FAM162A	1969.36	0.169015	0.0944085	1.79025	0.0734138	0.400079	0.397854	0.397854
PPP1R21	1147.88	0.16897	0.204664	0.825595	0.409034	0.779991	0.107911	0.107911
RNF26	2218.42	0.16892	0.134152	1.25916	0.207972	0.610348	0.214422	0.214422
ZNF17	366.242	0.168859	0.220648	0.765289	0.4441	0.801996	0.0958281	0.0958281
SPN	24389.6	0.168661	0.0680187	2.47962	0.0131521	0.160308	0.795046	0.795046
CD86	866.336	0.16847	0.282689	0.595956	0.551205	0.858927	0.0660436	0.0660436
NUP58	662.933	0.168463	0.262808	0.641012	0.521515	0.842566	0.0743958	0.0743958
ZNF35	401.486	0.168278	0.215833	0.779667	0.435587	0.796335	0.0989041	0.0989041
DAB2	1667.93	0.1682	0.136934	1.22833	0.219323	0.626802	0.202869	0.202869
QRSL1	2168.92	0.16813	0.112709	1.49171	0.135774	0.507719	0.294376	0.294376
SMARCAD1	3768.18	0.168034	0.0854604	1.96622	0.0492736	0.327285	0.485073	0.485073
SMIM4	594.362	0.167964	0.171431	0.979774	0.327198	0.723199	0.140742	0.140742
FILIP1L	6642.35	0.167963	0.0804891	2.08678	0.0369081	0.281119	0.55111	0.55111
CAPN7	127.692	0.167767	0.277041	0.605568	0.544802	0.853691	0.0686994	0.0686994
STAU1	4268.76	0.167758	0.0618147	2.71388	0.00664994	0.107931	0.966854	0.966854
USE1	188.885	0.16769	0.289135	0.579972	0.561933	0.862775	0.0641026	0.0641026
PRPF4	3197	0.167427	0.0639808	2.61683	0.00887504	0.126981	0.89626	0.89626
AHCY	276.906	0.167395	0.241597	0.69287	0.488391	0.82288	0.0846636	0.0846636
C17orf80	1705.54	0.167325	0.143659	1.16474	0.244125	0.65128	0.186232	0.186232
PDE1B	2206.09	0.167312	0.0731832	2.28621	0.0222422	0.2148	0.667966	0.667966
MRPL37	2799.87	0.167296	0.0915181	1.82802	0.0675471	0.382302	0.417594	0.417594
NIN	7997.75	0.167282	0.0771443	2.16842	0.0301264	0.252789	0.597242	0.597242
LPIN2	7157.43	0.167037	0.0932726	1.79084	0.0733183	0.400079	0.397854	0.397854
LMLN	583.146	0.166981	0.1748	0.955268	0.339442	0.732949	0.134926	0.134926
GLRX2	914.268	0.166946	0.102326	1.63151	0.102783	0.455032	0.341958	0.341958
SSBP1	1714.68	0.166909	0.150569	1.10852	0.267636	0.673981	0.171352	0.171352
MED7	378.731	0.166902	0.247842	0.67342	0.50068	0.830484	0.0806688	0.0806688
GIMAP6	6354.71	0.166828	0.0740663	2.25241	0.0242964	0.226864	0.644235	0.644235
LIN7B	141.772	0.166823	0.260528	0.640327	0.52196	0.842751	0.0743007	0.0743007
PIK3C2B	5507.2	0.166812	0.0954341	1.74793	0.0804768	0.415825	0.381089	0.381089
USP54	540.146	0.16679	0.157497	1.059	0.289598	0.68935	0.16156	0.16156
UMAD1	941.714	0.166784	0.146814	1.13603	0.255946	0.661021	0.179785	0.179785
EXOC8	1870.21	0.166767	0.0899691	1.85361	0.0637952	0.372439	0.428945	0.428945
RPS27L	2464.95	0.16671	0.0683103	2.44047	0.0146681	0.171158	0.766603	0.766603
SRD5A3	131.024	0.166637	0.29751	0.560107	0.575406	0.866593	0.0621849	0.0621849
BBS7	645.431	0.166614	0.187883	0.886796	0.375189	0.762679	0.117658	0.117658
CDK2AP2	3598.34	0.166545	0.135101	1.23274	0.217672	0.624094	0.20475	0.20475
CEP44	307.662	0.166477	0.228623	0.728173	0.466508	0.814125	0.0893091	0.0893091
KLHL12	158.93	0.166466	0.353755	0.470569	0.637949	0.893976	0.0486741	0.0486741
MINDY1	1388.09	0.166435	0.0995926	1.67116	0.0946896	0.442932	0.353663	0.353663
ETFBKMT	228.448	0.166394	0.368398	0.451669	0.651507	0.899077	0.0462033	0.0462033
ISCA2	1054.78	0.16626	0.158464	1.0492	0.294088	0.694769	0.15816	0.15816
MFSD8	1194.43	0.166216	0.138038	1.20413	0.228538	0.635208	0.197084	0.197084
JMJD8	780.964	0.166196	0.221086	0.751725	0.452216	0.804748	0.0943401	0.0943401
ELAVL1	3218.68	0.166035	0.0851486	1.94994	0.0511833	0.332173	0.478635	0.478635
ARHGAP5	3407.1	0.165922	0.0810486	2.04719	0.0406393	0.295925	0.528818	0.528818
SLC18A2	2891.65	0.165842	0.428406	0.387115	0.698671	0.911742	0.0401282	0.0401282
PSIP1	3520.49	0.165767	0.237497	0.697975	0.485193	0.822134	0.0850574	0.0850574
ZNF587B	713.997	0.165747	0.139578	1.18748	0.235038	0.641765	0.192624	0.192624
ALKBH8	787.617	0.165665	0.135039	1.2268	0.219899	0.627389	0.202463	0.202463
LRRC28	499.702	0.165574	0.165119	1.00276	0.315978	0.712706	0.14709	0.14709
PECAM1	2244.33	0.165515	0.0840859	1.96841	0.0490209	0.32706	0.485373	0.485373
CYBB	89017	0.165506	0.0708495	2.33602	0.0194904	0.198968	0.701216	0.701216
ANO10	1136.16	0.165475	0.163192	1.01399	0.310585	0.707815	0.15008	0.15008
UBE2W	2860.37	0.165296	0.100291	1.64816	0.0993201	0.449694	0.347082	0.347082
TTC17	1696.62	0.165108	0.102033	1.61819	0.105623	0.460953	0.336344	0.336344
PRKDC	10258.5	0.16496	0.115797	1.42455	0.154286	0.538405	0.268891	0.268891
MAPK9	2612.88	0.164892	0.0779696	2.11483	0.0344449	0.271013	0.56701	0.56701
FBXO25	759.527	0.164887	0.161831	1.01888	0.308258	0.705948	0.151227	0.151227
CCDC61	437.315	0.164775	0.211174	0.78028	0.435226	0.796145	0.0990077	0.0990077
CD33	2730.61	0.164754	0.11566	1.42447	0.154311	0.538405	0.268891	0.268891
FOSL1	168.051	0.164639	0.294137	0.559735	0.57566	0.866593	0.0621849	0.0621849
IKZF4	319.15	0.164544	0.206177	0.798073	0.424828	0.792717	0.100882	0.100882
MFSD1	16397.8	0.16454	0.0583005	2.82227	0.00476847	0.0888331	1.05143	1.05143
CLU	171.748	0.164458	0.249307	0.659661	0.509471	0.837117	0.0772139	0.0772139
AFG1L	360.982	0.164436	0.285026	0.576914	0.563998	0.863546	0.0637145	0.0637145
WWP1	2908.35	0.164435	0.0891803	1.84385	0.0652049	0.376917	0.423754	0.423754
ZKSCAN3	144.164	0.164425	0.272346	0.603733	0.546021	0.855031	0.0680184	0.0680184
RBM15	1243.38	0.164341	0.147185	1.11656	0.264181	0.671068	0.173234	0.173234
NFS1	1296.79	0.164219	0.0965766	1.7004	0.0890562	0.433528	0.362983	0.362983
CRYZL1	634.533	0.164137	0.154129	1.06493	0.286906	0.688574	0.162049	0.162049
TFDP1	871.593	0.164014	0.202058	0.811715	0.416955	0.786229	0.104451	0.104451
SLC25A13	2836.65	0.164001	0.0829533	1.97703	0.0480387	0.324149	0.489255	0.489255
PHKB	4872.94	0.163949	0.0745402	2.19947	0.0278448	0.242696	0.614938	0.614938
GFER	327.467	0.163844	0.221685	0.739083	0.459857	0.80986	0.09159	0.09159
CCP110	2083.76	0.163838	0.113655	1.44154	0.149433	0.531037	0.274875	0.274875
OTULINL	239.891	0.163815	0.283279	0.57828	0.563075	0.863222	0.0638777	0.0638777
PTBP3	9896.69	0.163791	0.0627451	2.61041	0.00904333	0.128205	0.892094	0.892094
SLC35B3	986.967	0.163783	0.0954887	1.71521	0.0863069	0.426717	0.36986	0.36986
LYRM2	1370.12	0.163717	0.142748	1.14689	0.251427	0.658297	0.181578	0.181578
MRPL2	726.162	0.163711	0.114813	1.42589	0.153899	0.538184	0.269069	0.269069
PDK1	914.231	0.163615	0.155085	1.055	0.291425	0.692274	0.159722	0.159722
DNAJC7	2373.4	0.163614	0.142404	1.14894	0.250579	0.657559	0.182065	0.182065
YARS2	1155.25	0.163595	0.163844	0.998476	0.318048	0.713194	0.146792	0.146792
PLEKHB2	16568.3	0.163513	0.0377611	4.33021	1.48968e-05	0.00171038	2.76691	2.76691
PPP2R5C	6097.82	0.163376	0.0846124	1.93087	0.0534989	0.339154	0.469603	0.469603
DMAC2L	946.308	0.163342	0.187603	0.870679	0.383929	0.768354	0.114439	0.114439
NEURL4	1374.48	0.163301	0.106292	1.53635	0.124454	0.489188	0.310524	0.310524
TTC5	719.63	0.163289	0.175286	0.931561	0.351564	0.742029	0.129579	0.129579
PLA2G15	654	0.163274	0.276942	0.58956	0.555485	0.860487	0.0652559	0.0652559
SLC30A9	1593.31	0.16304	0.147954	1.10196	0.270478	0.67558	0.170323	0.170323
PPP1CB	8112.99	0.162985	0.0921552	1.76859	0.0769618	0.406904	0.390508	0.390508
ZNF888	313.408	0.162961	0.278414	0.585321	0.558332	0.861395	0.0647978	0.0647978
PICALM	21436.3	0.162959	0.0519809	3.13497	0.00171869	0.0499494	1.30147	1.30147
ROCK1	5171.83	0.162843	0.128838	1.26393	0.206253	0.60836	0.215839	0.215839
CNOT1	7731.29	0.162804	0.131999	1.23338	0.217435	0.623927	0.204866	0.204866
ESRRA	1214.27	0.16273	0.233412	0.697179	0.485691	0.822134	0.0850574	0.0850574
SYNJ1	1804.42	0.162586	0.127531	1.27487	0.202354	0.603814	0.219097	0.219097
NSF	5552.58	0.16235	0.0581852	2.79024	0.00526694	0.0936569	1.02846	1.02846
SLC12A4	1318.19	0.162289	0.155615	1.04289	0.297	0.697343	0.156554	0.156554
USP9Y	2980.73	0.162149	0.108669	1.49214	0.135664	0.507719	0.294376	0.294376
TRUB2	461.032	0.162137	0.175653	0.923055	0.355979	0.745801	0.127377	0.127377
TET2	4197.36	0.162032	0.0662303	2.44649	0.0144256	0.169479	0.770884	0.770884
NDUFAF4	436.12	0.161854	0.228137	0.709459	0.478039	0.819647	0.086373	0.086373
YIPF4	500.668	0.161801	0.159773	1.01269	0.311207	0.70827	0.149801	0.149801
CXCR5	192.033	0.1618	0.631611	0.256171	0.797819	0.95149	0.0215959	0.0215959
SMURF2	1750.21	0.161771	0.105689	1.53063	0.12586	0.491598	0.30839	0.30839
FKBP3	207.891	0.161571	0.234114	0.690137	0.490108	0.824008	0.0840687	0.0840687
UBAC2	4033.16	0.161548	0.068935	2.34348	0.019105	0.197199	0.705095	0.705095
PEX26	3678.22	0.161492	0.101651	1.58869	0.11213	0.470315	0.327611	0.327611
G3BP2	10968.3	0.161348	0.0768354	2.09991	0.0357367	0.276729	0.557945	0.557945
TNRC6B	2926.58	0.16124	0.16636	0.969224	0.332434	0.727272	0.138303	0.138303
STAG2	7705.48	0.161208	0.0801526	2.01126	0.0442979	0.310453	0.508005	0.508005
TATDN2	2965.59	0.161135	0.142241	1.13283	0.257286	0.662463	0.178838	0.178838
AQR	2328.22	0.161002	0.12336	1.30514	0.191844	0.591128	0.228318	0.228318
IPCEF1	5059.02	0.160792	0.118992	1.35128	0.176605	0.568712	0.245108	0.245108
KLRG1	151.6	0.160728	0.302631	0.5311	0.595349	0.876623	0.0571872	0.0571872
ATG2A	554.997	0.160687	0.313484	0.512582	0.608244	0.883817	0.0536379	0.0536379
TNIK	147.236	0.160651	0.436683	0.367889	0.712956	0.918282	0.0370241	0.0370241
TMEM150B	127.094	0.160619	0.262087	0.612846	0.539978	0.851606	0.0697615	0.0697615
MBNL1	12986.3	0.160539	0.0610446	2.62987	0.00854172	0.125693	0.900689	0.900689
MAP4K4	8746.59	0.160447	0.0536129	2.99269	0.00276531	0.0662819	1.1786	1.1786
DNTTIP2	2364.95	0.160446	0.10904	1.47144	0.141171	0.516674	0.286783	0.286783
PRPS2	2226.89	0.160437	0.100099	1.60279	0.108982	0.466348	0.33129	0.33129
GDE1	1494.04	0.160435	0.155914	1.029	0.303481	0.70229	0.153484	0.153484
LPIN1	2316.13	0.160165	0.103709	1.54437	0.122498	0.485398	0.313902	0.313902
RAB11A	4143.11	0.160103	0.0850969	1.88142	0.0599143	0.360555	0.443028	0.443028
HSPB11	1213.96	0.160047	0.122101	1.31078	0.189932	0.58861	0.230172	0.230172
NF1	4273.25	0.160022	0.0901488	1.77509	0.0758829	0.404651	0.392919	0.392919
BMI1	157.737	0.159942	0.425617	0.375789	0.707074	0.914729	0.0387074	0.0387074
ADH5	2833.99	0.159899	0.109059	1.46617	0.142603	0.518296	0.285422	0.285422
MEX3C	1668.96	0.159873	0.0921503	1.73491	0.0827565	0.421314	0.375394	0.375394
CASP10	860.938	0.159847	0.150609	1.06134	0.288536	0.689303	0.16159	0.16159
CPSF2	6519.66	0.159821	0.101449	1.57538	0.115169	0.473926	0.32429	0.32429
FANCM	420.021	0.159724	0.356163	0.448459	0.653822	0.899081	0.0462013	0.0462013
NPIPA7	265.436	0.159692	0.318401	0.501545	0.615987	0.887892	0.0516396	0.0516396
GLE1	3601.78	0.159684	0.0781485	2.04334	0.0410184	0.2969	0.527389	0.527389
TIMM21	808.635	0.159632	0.142539	1.11992	0.26275	0.669433	0.174293	0.174293
KIDINS220	5770.86	0.159437	0.0853413	1.86823	0.0617298	0.365661	0.436922	0.436922
SEC11A	6203.33	0.159288	0.0876475	1.81738	0.0691597	0.387694	0.411511	0.411511
RNF8	808.212	0.159258	0.137344	1.15956	0.246229	0.652737	0.185262	0.185262
BCL2L2-PABPN1	172.198	0.159256	0.369221	0.431328	0.66623	0.903461	0.0440904	0.0440904
TMEM63B	634.045	0.15893	0.189757	0.837542	0.402288	0.775593	0.110366	0.110366
ATXN10	2788.19	0.158822	0.134912	1.17722	0.239106	0.645965	0.189791	0.189791
BZW2	958.669	0.158718	0.222036	0.714829	0.474715	0.817564	0.0874781	0.0874781
NCOR1	6769.54	0.158649	0.0836735	1.89605	0.0579536	0.353886	0.451137	0.451137
CCNYL1	1460.31	0.158536	0.143346	1.10597	0.268741	0.67558	0.170323	0.170323
UNC50	1825.93	0.158451	0.111703	1.4185	0.156045	0.540693	0.267049	0.267049
SEC61G	162.134	0.15839	0.329938	0.480059	0.631185	0.891694	0.049784	0.049784
MEIS1	259.601	0.158361	0.227609	0.695759	0.48658	0.822207	0.0850188	0.0850188
PTRHD1	917.346	0.158352	0.141833	1.11647	0.264219	0.671068	0.173234	0.173234
AC105052.3	1037.11	0.15833	0.140078	1.1303	0.25835	0.66429	0.177642	0.177642
CNTLN	428.781	0.15829	0.139351	1.1359	0.255997	0.661021	0.179785	0.179785
CENPW	557.95	0.158267	0.192	0.824308	0.409764	0.780494	0.107631	0.107631
WDHD1	749.61	0.158263	0.172062	0.919801	0.357677	0.748177	0.125996	0.125996
UVRAG	956.547	0.158038	0.192467	0.821119	0.411579	0.781441	0.107104	0.107104
TXNL1	2496.54	0.157924	0.0674804	2.34029	0.0192687	0.197987	0.703364	0.703364
DNAJB6	3169.28	0.15766	0.143297	1.10023	0.27123	0.67558	0.170323	0.170323
TRAPPC2B	181.306	0.157624	0.242301	0.650528	0.515351	0.839657	0.075898	0.075898
ZNF569	384.815	0.157576	0.221767	0.71055	0.477363	0.819553	0.0864231	0.0864231
ARHGAP26	1291.7	0.157412	0.288903	0.544863	0.585848	0.872126	0.0594209	0.0594209
RCHY1	1397.39	0.157361	0.117018	1.34476	0.178702	0.57238	0.242315	0.242315
HELQ	249.474	0.157232	0.264863	0.593634	0.552757	0.859183	0.0659142	0.0659142
NPC2	30834.8	0.157175	0.0928513	1.69276	0.0905007	0.435287	0.361224	0.361224
SBNO1	2423.95	0.15712	0.0717185	2.19079	0.028467	0.245588	0.609793	0.609793
RIOK1	269.164	0.157109	0.281621	0.557875	0.57693	0.866891	0.0620357	0.0620357
CELSR1	151.149	0.157096	0.50802	0.309233	0.757144	0.937422	0.0280647	0.0280647
LDAH	622.01	0.15708	0.223562	0.702623	0.482291	0.821334	0.0854802	0.0854802
SDC3	333.333	0.15696	0.285621	0.54954	0.582635	0.870301	0.0603304	0.0603304
PHF8	3178.36	0.156951	0.0703666	2.23047	0.0257162	0.231073	0.63625	0.63625
TMEM170A	3016.99	0.156936	0.0868686	1.8066	0.0708252	0.392535	0.406121	0.406121
ALG9	738.718	0.15691	0.232599	0.674595	0.499933	0.830484	0.0806688	0.0806688
FAF1	1735.81	0.156874	0.104865	1.49595	0.134666	0.506836	0.295132	0.295132
PDPR	3389.64	0.156796	0.101179	1.54969	0.121216	0.482889	0.316152	0.316152
TLR2	4744.88	0.156756	0.137968	1.13618	0.255883	0.661021	0.179785	0.179785
ABCF2	996.835	0.15675	0.197658	0.793038	0.427755	0.793327	0.100548	0.100548
ANKRD35	178.832	0.156718	0.221006	0.709112	0.478255	0.819714	0.0863375	0.0863375
RAB4A	1973.48	0.156635	0.0968645	1.61705	0.105868	0.461024	0.336276	0.336276
ARHGAP17	5550.99	0.156629	0.0933004	1.67876	0.0931992	0.440657	0.3559	0.3559
PIGF	1011.84	0.156587	0.117503	1.33262	0.182655	0.578969	0.237345	0.237345
GPHN	880.665	0.156412	0.131	1.19399	0.232483	0.638824	0.194618	0.194618
COX7A2	4790.33	0.156358	0.184533	0.847317	0.396818	0.77504	0.110676	0.110676
ATG7	2976.99	0.156355	0.0877906	1.781	0.0749122	0.402707	0.395011	0.395011
RAD50	1817.54	0.156345	0.179	0.873436	0.382426	0.767161	0.115114	0.115114
FAM204A	1215.89	0.156239	0.113515	1.37637	0.168707	0.560747	0.251233	0.251233
KMT2A	2508.7	0.156237	0.117043	1.33488	0.181917	0.578113	0.237988	0.237988
UBE4A	7656.91	0.156202	0.0562267	2.77807	0.0054683	0.0959532	1.01794	1.01794
NSMAF	1744.78	0.156198	0.0988191	1.58065	0.113958	0.472388	0.325701	0.325701
ZSCAN12	665.087	0.15609	0.14918	1.04632	0.295414	0.696229	0.157248	0.157248
ST3GAL6	3196.17	0.155963	0.0942762	1.65432	0.0980631	0.447711	0.349003	0.349003
EFTUD2	12835.8	0.155803	0.0785275	1.98405	0.04725	0.322298	0.491742	0.491742
MFSD9	213.947	0.155655	0.258911	0.60119	0.547713	0.856377	0.0673348	0.0673348
C11orf80	420.695	0.155631	0.192303	0.8093	0.418343	0.787249	0.103888	0.103888
ZFYVE9	138.139	0.155453	0.249498	0.623063	0.533243	0.848129	0.0715379	0.0715379
BUB3	2977.49	0.155415	0.0756789	2.05361	0.0400135	0.293474	0.53243	0.53243
CCDC186	588.705	0.155384	0.262494	0.591952	0.553883	0.859951	0.065526	0.065526
CDK2	849.138	0.155304	0.304057	0.510771	0.609511	0.884445	0.0533291	0.0533291
TJP1	3254.92	0.15511	0.104874	1.47901	0.139137	0.512786	0.290064	0.290064
ACTR3B	190.208	0.154907	0.322973	0.479629	0.631491	0.891758	0.0497528	0.0497528
MTERF1	902.283	0.154777	0.153548	1.00801	0.313452	0.711174	0.148024	0.148024
TPD52	2072.54	0.154769	0.113023	1.36936	0.170886	0.563405	0.249179	0.249179
FIP1L1	2009.86	0.154744	0.155144	0.997425	0.318558	0.713194	0.146792	0.146792
ANKHD1	3712.34	0.154734	0.0956526	1.61767	0.105734	0.461024	0.336276	0.336276
VTA1	2693.18	0.154721	0.0690443	2.24089	0.025033	0.2288	0.640545	0.640545
ZNF506	331.321	0.154716	0.315574	0.490269	0.623943	0.889571	0.0508193	0.0508193
PGM2	3581.76	0.154503	0.14814	1.04295	0.296969	0.697343	0.156554	0.156554
CLTCL1	139.525	0.154333	0.611835	0.252246	0.800851	0.95292	0.0209435	0.0209435
MTMR3	4861.71	0.154279	0.0899049	1.71602	0.0861577	0.426433	0.37015	0.37015
B2M	16041.6	0.154212	0.53008	0.290922	0.771111	0.943322	0.0253402	0.0253402
GSKIP	1524.2	0.154158	0.113855	1.35398	0.175742	0.568366	0.245372	0.245372
COPA	2668.75	0.153804	0.217254	0.707946	0.478979	0.820048	0.0861605	0.0861605
MARF1	2393.31	0.153784	0.164817	0.933061	0.350789	0.741933	0.129635	0.129635
NRBP1	2934.05	0.153751	0.110254	1.39452	0.163161	0.554606	0.256016	0.256016
MPP5	1282.81	0.153745	0.135287	1.13643	0.255775	0.661021	0.179785	0.179785
CLCN3	5313.53	0.153716	0.052511	2.92731	0.0034191	0.0754984	1.12206	1.12206
CERS6	5462.05	0.153473	0.0472372	3.24898	0.00115821	0.0390132	1.40879	1.40879
PTMA	48764.6	0.153428	0.131536	1.16644	0.243437	0.650004	0.187084	0.187084
CTNNB1	18823.2	0.15316	0.0615927	2.48665	0.0128951	0.159472	0.797317	0.797317
ASCC2	2853.14	0.153129	0.148201	1.03326	0.301484	0.700426	0.154638	0.154638
AZIN1	4066.75	0.153098	0.0757099	2.02216	0.0431593	0.306172	0.514034	0.514034
TBCC	1457.23	0.15307	0.0949835	1.61155	0.107061	0.461811	0.335536	0.335536
GRK3	1459.91	0.153049	0.113193	1.35211	0.176339	0.568712	0.245108	0.245108
SRSF1	11695.2	0.152998	0.0702913	2.17663	0.0295082	0.250297	0.601545	0.601545
PAAF1	1337.66	0.152997	0.0886055	1.72672	0.0842185	0.424279	0.372348	0.372348
CABYR	313.371	0.152739	0.17859	0.855248	0.392414	0.774205	0.111144	0.111144
CSPP1	567.899	0.152575	0.191711	0.795856	0.426116	0.792864	0.100801	0.100801
PGAP3	436.855	0.152544	0.336087	0.453883	0.649913	0.898764	0.0463541	0.0463541
ELP1	1001.51	0.152527	0.144017	1.05909	0.28956	0.68935	0.16156	0.16156
TMEM87A	2475.14	0.152467	0.0719598	2.11877	0.0341095	0.269973	0.56868	0.56868
ALDH7A1	2063.05	0.152289	0.100707	1.5122	0.130482	0.498761	0.302108	0.302108
AP1S1	458.924	0.152234	0.214004	0.71136	0.476861	0.819137	0.0866434	0.0866434
PAPOLA	12865.3	0.152175	0.0431618	3.52569	0.000422374	0.0206741	1.68457	1.68457
PPP1R9A	1776.35	0.152133	0.0873396	1.74185	0.0815341	0.418239	0.378575	0.378575
TLR10	11018.8	0.1521	0.101338	1.50091	0.133378	0.504437	0.297193	0.297193
CKS1B	801.612	0.15193	0.188447	0.806221	0.420115	0.788989	0.102929	0.102929
PIAS2	1046.34	0.15178	0.133998	1.1327	0.257339	0.662463	0.178838	0.178838
ANAPC15	1572.25	0.15178	0.0845631	1.79487	0.0726737	0.398853	0.399187	0.399187
UBE2F	2951.25	0.15165	0.0679513	2.23175	0.0256316	0.230536	0.637261	0.637261
LSM14B	206.176	0.151604	0.289555	0.523577	0.600572	0.87861	0.0562038	0.0562038
TTF2	546.932	0.151531	0.171497	0.883579	0.376924	0.763911	0.116957	0.116957
CYP2R1	927.425	0.151407	0.124131	1.21973	0.222568	0.631061	0.199929	0.199929
ADRM1	368.513	0.151287	0.196199	0.771091	0.440653	0.799567	0.097145	0.097145
DYRK2	2893.89	0.15108	0.0988155	1.52891	0.126286	0.492643	0.307468	0.307468
USP32	364.801	0.15108	0.338149	0.446785	0.655031	0.899081	0.0462013	0.0462013
GALNT1	10518.7	0.150722	0.0687643	2.19186	0.0283893	0.245144	0.610578	0.610578
CENPN	889.443	0.150721	0.164247	0.917645	0.358805	0.748964	0.125539	0.125539
CENPK	324.344	0.150689	0.326167	0.462	0.644081	0.897324	0.0470506	0.0470506
TASOR2	2924.31	0.150687	0.161766	0.931513	0.351588	0.742029	0.129579	0.129579
FAM214A	1543.47	0.150499	0.154546	0.973811	0.33015	0.725371	0.13944	0.13944
CLN5	1727.58	0.150388	0.0859485	1.74975	0.0801612	0.414858	0.382101	0.382101
ATRX	5001.6	0.150293	0.135282	1.11096	0.266584	0.671848	0.172729	0.172729
KCTD20	1384.26	0.150262	0.236783	0.634597	0.525691	0.84452	0.0733899	0.0733899
HARBI1	389.66	0.15017	0.233725	0.642504	0.520546	0.841926	0.074726	0.074726
NARF	2554.66	0.150102	0.0797241	1.88277	0.0597321	0.359785	0.443957	0.443957
IL6ST	5665.88	0.150078	0.153096	0.980287	0.326944	0.723087	0.140809	0.140809
HMGCR	3583.44	0.149878	0.102227	1.46612	0.142615	0.518296	0.285422	0.285422
AFF1	5694.92	0.149827	0.116047	1.29109	0.196674	0.595858	0.224857	0.224857
ASXL2	4870.5	0.14975	0.0796531	1.88003	0.0601037	0.361277	0.442159	0.442159
REL	5396.03	0.149366	0.0762477	1.95896	0.0501176	0.328601	0.483331	0.483331
IQCB1	383.395	0.149333	0.206636	0.722687	0.469872	0.815289	0.0886882	0.0886882
COQ2	1228.35	0.149272	0.093756	1.59213	0.111355	0.470088	0.327821	0.327821
NSFL1C	3850.22	0.149236	0.076029	1.96288	0.0496604	0.328246	0.483801	0.483801
TIAL1	5645.19	0.149211	0.055467	2.69009	0.00714327	0.113173	0.946258	0.946258
TBCK	1569.42	0.149157	0.114424	1.30355	0.192386	0.591346	0.228158	0.228158
SSR3	8627.1	0.148969	0.0919769	1.61963	0.105311	0.460024	0.337219	0.337219
FAM118B	460.333	0.14896	0.168667	0.88316	0.37715	0.763911	0.116957	0.116957
SLC16A7	774.37	0.14893	0.242749	0.613514	0.539537	0.851385	0.0698738	0.0698738
RASA2	1254.27	0.148927	0.159649	0.93284	0.350903	0.741933	0.129635	0.129635
C2CD5	4190.93	0.148881	0.0883263	1.68558	0.0918759	0.437057	0.359462	0.359462
GAS2L3	2099.31	0.148824	0.0938202	1.58627	0.112679	0.47032	0.327607	0.327607
PCID2	1695.56	0.14873	0.102909	1.44526	0.148384	0.529189	0.27639	0.27639
GRAMD2B	1378.35	0.148707	0.0956836	1.55416	0.120147	0.481002	0.317853	0.317853
CCDC88A	13044.3	0.148675	0.0771869	1.92617	0.0540837	0.341002	0.467243	0.467243
SNX5	8382.36	0.148648	0.0478062	3.10938	0.00187479	0.052359	1.28101	1.28101
AKTIP	312.833	0.148492	0.311954	0.476005	0.634071	0.892787	0.0492522	0.0492522
SUV39H2	928.522	0.14844	0.118853	1.24894	0.211686	0.615404	0.21084	0.21084
RNF6	2578.85	0.148404	0.0890078	1.66731	0.0954524	0.444518	0.352111	0.352111
PAM	582.225	0.148387	0.191361	0.775431	0.438085	0.797297	0.0983798	0.0983798
KIF24	500.855	0.148332	0.168126	0.88227	0.377631	0.763911	0.116957	0.116957
ADAM32	183.647	0.148313	0.311996	0.475368	0.634524	0.892907	0.0491939	0.0491939
ACAA2	2832.85	0.14828	0.0855359	1.73354	0.0829991	0.421568	0.375132	0.375132
DPYSL2	20066.8	0.148261	0.0956916	1.54937	0.121293	0.482889	0.316152	0.316152
EIF4G2	21402	0.148237	0.119066	1.24499	0.213134	0.617684	0.209234	0.209234
SCRIB	3453.95	0.148217	0.112308	1.31974	0.186923	0.5865	0.231732	0.231732
CPOX	165.145	0.148217	0.267566	0.553944	0.579617	0.868026	0.0614675	0.0614675
GTF2F1	382.051	0.148181	0.227499	0.651349	0.514821	0.839593	0.0759313	0.0759313
ADCK5	639.659	0.148127	0.16488	0.898389	0.368978	0.758007	0.120327	0.120327
ITFG1	2202.27	0.148078	0.0809112	1.83013	0.0672304	0.381478	0.41853	0.41853
MTRF1L	841.59	0.148053	0.315837	0.468764	0.639238	0.894381	0.0484774	0.0484774
CNOT7	2291.51	0.148039	0.103243	1.43389	0.151603	0.533624	0.272765	0.272765
TMEM258	2171.36	0.147978	0.0918408	1.61125	0.107125	0.461876	0.335475	0.335475
PDCD4	1537.06	0.147966	0.147194	1.00524	0.314779	0.712538	0.147192	0.147192
AL445685.3	319.547	0.147936	1.02515	0.144307	0.885258	0.972237	0.012228	0.012228
PGAM5	421.269	0.147731	0.38926	0.379518	0.704303	0.913975	0.0390658	0.0390658
FN3KRP	295.11	0.147471	0.308142	0.47858	0.632238	0.891961	0.0496539	0.0496539
RPS25	3597.71	0.14744	0.357156	0.412816	0.679741	0.906322	0.0427176	0.0427176
EIF3H	7946.16	0.147434	0.0959101	1.53721	0.124242	0.488931	0.310752	0.310752
TMEM182	364.491	0.14736	0.266229	0.553507	0.579917	0.868215	0.0613728	0.0613728
SAE1	7293.83	0.147323	0.0510861	2.88383	0.00392875	0.0806565	1.09336	1.09336
TEX2	2192.9	0.147249	0.0719646	2.04613	0.0407433	0.296026	0.52867	0.52867
NUTM2A	171.196	0.147243	0.272604	0.540136	0.589103	0.874208	0.0583853	0.0583853
HSPE1	2094.99	0.147188	0.185106	0.795155	0.426524	0.793046	0.100702	0.100702
IL10RB	502.632	0.147003	0.258319	0.569075	0.569305	0.865698	0.0626335	0.0626335
PPP3CB	4241.04	0.146956	0.0799654	1.83774	0.0661007	0.379206	0.421125	0.421125
[truncated: 7,301 more rows]
