# Supplementary material for: Gene expression and functional deficits underlie TREM2-knockout microglia responses in human models of Alzheimer’s disease
Source: Nat Commun. 2020 Oct 23;11:5370. doi: 10.1038/s41467-020-19227-5 (PMC7584603; doi:10.1038/s41467-020-19227-5)
Supplement: Supplementary file 8 — Supplementary Data 3 [file 41467_2020_19227_MOESM8_ESM.xlsx]

## Sheet: WTvsKO_Trem2
id	source	species	log_fc_value	prob_field	log_prob_value	prob_value	log_prob_finite_value	gene_symbol
C15orf48	UCSC	Homo sapiens	1.83177	fdr	152.125	7.5e-153	152.125	C15orf48
RGS1	UCSC	Homo sapiens	1.01954	fdr	102.955	1.11e-103	102.955	RGS1
PDGFA	UCSC	Homo sapiens	1.28877	fdr	101.781	1.66e-102	101.781	PDGFA
SOD2	UCSC	Homo sapiens	0.703931	fdr	95.3728	4.24e-96	95.3728	SOD2
PLTP	UCSC	Homo sapiens	1.25768	fdr	89.7683	1.7e-90	89.7683	PLTP
MYO1E	UCSC	Homo sapiens	0.769482	fdr	88.5532	2.8e-89	88.5532	MYO1E
TFRC	UCSC	Homo sapiens	0.772234	fdr	87.3193	4.79e-88	87.3193	TFRC
MMP9	UCSC	Homo sapiens	1.39381	fdr	79.856	1.39e-80	79.856	MMP9
LTBP2	UCSC	Homo sapiens	1.17876	fdr	73.9089	1.23e-74	73.9089	LTBP2
CD9	UCSC	Homo sapiens	0.747827	fdr	72.7282	1.87e-73	72.7282	CD9
CD44	UCSC	Homo sapiens	0.907375	fdr	68.6215	2.39e-69	68.6215	CD44
ADARB1	UCSC	Homo sapiens	1.07819	fdr	67.2255	5.95e-68	67.2255	ADARB1
IL4I1	UCSC	Homo sapiens	0.98129	fdr	63.4188	3.81e-64	63.4188	IL4I1
CD207	UCSC	Homo sapiens	1.83625	fdr	60.9102	1.23e-61	60.9102	CD207
SLC40A1	UCSC	Homo sapiens	-1.16977	fdr	60.445	3.59e-61	60.445	SLC40A1
IGFBP4	UCSC	Homo sapiens	-1.04144	fdr	58.3479	4.49e-59	58.3479	IGFBP4
EMP3	UCSC	Homo sapiens	0.77759	fdr	55.7186	1.91e-56	55.7186	EMP3
ID3	UCSC	Homo sapiens	-0.873169	fdr	54.3848	4.12e-55	54.3848	ID3
ST14	UCSC	Homo sapiens	-0.737349	fdr	51.2803	5.24e-52	51.2803	ST14
PHLDA1	UCSC	Homo sapiens	1.32016	fdr	50.9977	1.01e-51	50.9977	PHLDA1
LRRC4	UCSC	Homo sapiens	-0.961865	fdr	49.1429	7.2e-50	49.1429	LRRC4
MAFF	UCSC	Homo sapiens	1.16279	fdr	48.9905	1.02e-49	48.9905	MAFF
AHNAK	UCSC	Homo sapiens	1.97395	fdr	47.6309	2.34e-48	47.6309	AHNAK
GPR114	UCSC	Homo sapiens	-0.728851	fdr	47.6309	2.34e-48	47.6309	GPR114
PTGER4	UCSC	Homo sapiens	1.0117	fdr	46.8705	1.35e-47	46.8705	PTGER4
ARL4C	UCSC	Homo sapiens	1.10425	fdr	46.8044	1.57e-47	46.8044	ARL4C
OLR1	UCSC	Homo sapiens	0.657799	fdr	46.335	4.62e-47	46.335	OLR1
UBE2J1	UCSC	Homo sapiens	0.644522	fdr	45.5888	2.58e-46	45.5888	UBE2J1
FCGRT	UCSC	Homo sapiens	-0.537634	fdr	44.6255	2.37e-45	44.6255	FCGRT
FCGR2A	UCSC	Homo sapiens	-0.640501	fdr	43.2941	5.08e-44	43.2941	FCGR2A
EMP1	UCSC	Homo sapiens	0.97473	fdr	43.0264	9.41e-44	43.0264	EMP1
BCL6	UCSC	Homo sapiens	0.842385	fdr	41.901	1.26e-42	41.901	BCL6
SPP1	UCSC	Homo sapiens	0.900757	fdr	41.8046	1.57e-42	41.8046	SPP1
MYO7A	UCSC	Homo sapiens	-0.96004	fdr	41.7752	1.68e-42	41.7752	MYO7A
CYTH3	UCSC	Homo sapiens	0.614419	fdr	41.5242	2.99e-42	41.5242	CYTH3
FLNA	UCSC	Homo sapiens	0.625776	fdr	39.9964	1.01e-40	39.9964	FLNA
SGK1	UCSC	Homo sapiens	0.478548	fdr	39.7475	1.79e-40	39.7475	SGK1
TGM5	UCSC	Homo sapiens	1.29258	fdr	39.5737	2.67e-40	39.5737	TGM5
ITGAM	UCSC	Homo sapiens	-0.567293	fdr	38.4159	3.84e-39	38.4159	ITGAM
P2RY13	UCSC	Homo sapiens	-1.17627	fdr	38.1366	7.3e-39	38.1366	P2RY13
ALAS1	UCSC	Homo sapiens	0.616358	fdr	37.9456	1.13e-38	37.9456	ALAS1
COL6A2	UCSC	Homo sapiens	1.26589	fdr	36.9067	1.24e-37	36.9067	COL6A2
COL6A1	UCSC	Homo sapiens	1.03052	fdr	36.7431	1.81e-37	36.7431	COL6A1
CD28	UCSC	Homo sapiens	0.845916	fdr	36.5871	2.59e-37	36.5871	CD28
ZFP36L2	UCSC	Homo sapiens	-0.546908	fdr	35.6512	2.23e-36	35.6512	ZFP36L2
FOLR2	UCSC	Homo sapiens	-0.942592	fdr	34.0507	8.9e-35	34.0507	FOLR2
GIMAP8	UCSC	Homo sapiens	-0.853791	fdr	34.0464	8.99e-35	34.0464	GIMAP8
MRVI1	UCSC	Homo sapiens	-1.3738	fdr	33.4924	3.22e-34	33.4924	MRVI1
RASGRP3	UCSC	Homo sapiens	0.518037	fdr	33.4145	3.85e-34	33.4145	RASGRP3
PLEKHG5	UCSC	Homo sapiens	-1.34821	fdr	32.8686	1.35e-33	32.8686	PLEKHG5
LMNA	UCSC	Homo sapiens	0.61681	fdr	32.7199	1.91e-33	32.7199	LMNA
TIFAB	UCSC	Homo sapiens	0.997474	fdr	32.6117	2.45e-33	32.6117	TIFAB
CRYBB1	UCSC	Homo sapiens	-0.765956	fdr	31.9564	1.11e-32	31.9564	CRYBB1
C5orf20	UCSC	Homo sapiens	0.798423	fdr	31.5145	3.06e-32	31.5145	C5orf20
CD109	UCSC	Homo sapiens	0.845215	fdr	30.7418	1.81e-31	30.7418	CD109
TNFRSF9	UCSC	Homo sapiens	1.41872	fdr	30.6375	2.3e-31	30.6375	TNFRSF9
S100A10	UCSC	Homo sapiens	0.759079	fdr	29.5555	2.78e-30	29.5555	S100A10
DAB2	UCSC	Homo sapiens	-0.395626	fdr	28.6427	2.28e-29	28.6427	DAB2
RNASET2	UCSC	Homo sapiens	-0.604838	fdr	28.3124	4.87e-29	28.3124	RNASET2
POU2F2	UCSC	Homo sapiens	0.762342	fdr	28.1036	7.88e-29	28.1036	POU2F2
EBI3	UCSC	Homo sapiens	0.672478	fdr	27.9583	1.1e-28	27.9583	EBI3
GLUL	UCSC	Homo sapiens	-0.529724	fdr	27.7586	1.74e-28	27.7586	GLUL
SPNS3	UCSC	Homo sapiens	-1.53462	fdr	27.6211	2.39e-28	27.6211	SPNS3
QPCT	UCSC	Homo sapiens	0.75288	fdr	27.4468	3.57e-28	27.4468	QPCT
ITGA9	UCSC	Homo sapiens	-1.5727	fdr	27.3164	4.83e-28	27.3164	ITGA9
EML4	UCSC	Homo sapiens	0.409526	fdr	27.2332	5.85e-28	27.2332	EML4
LINC00996	UCSC	Homo sapiens	-1.55978	fdr	26.4172	3.83e-27	26.4172	LINC00996
PCDH12	UCSC	Homo sapiens	-1.4692	fdr	26.2996	5.02e-27	26.2996	PCDH12
EMILIN2	UCSC	Homo sapiens	0.691994	fdr	26.1589	6.94e-27	26.1589	EMILIN2
JAG1	UCSC	Homo sapiens	-0.988006	fdr	25.533	2.93e-26	25.533	JAG1
ITGB7	UCSC	Homo sapiens	-0.587177	fdr	25.4674	3.41e-26	25.4674	ITGB7
MS4A6A	UCSC	Homo sapiens	-0.43662	fdr	25.0541	8.83e-26	25.0541	MS4A6A
CHI3L1	UCSC	Homo sapiens	0.619692	fdr	24.2976	5.04e-25	24.2976	CHI3L1
ATP2A3	UCSC	Homo sapiens	-0.612751	fdr	24.1618	6.89e-25	24.1618	ATP2A3
PLAC8	UCSC	Homo sapiens	-0.801904	fdr	24.0845	8.23e-25	24.0845	PLAC8
EHD1	UCSC	Homo sapiens	0.688581	fdr	23.9796	1.05e-24	23.9796	EHD1
IL2RG	UCSC	Homo sapiens	0.752658	fdr	23.1519	7.05e-24	23.1519	IL2RG
FFAR2	UCSC	Homo sapiens	1.30788	fdr	23.0657	8.6e-24	23.0657	FFAR2
NFKBIZ	UCSC	Homo sapiens	0.641754	fdr	23.036	9.21e-24	23.036	NFKBIZ
SPNS2	UCSC	Homo sapiens	-0.905575	fdr	22.9858	1.03e-23	22.9858	SPNS2
MAF	UCSC	Homo sapiens	-0.47032	fdr	22.9242	1.19e-23	22.9242	MAF
RAB13	UCSC	Homo sapiens	0.769166	fdr	22.9075	1.24e-23	22.9075	RAB13
FAM101B	UCSC	Homo sapiens	-0.685687	fdr	22.6028	2.5e-23	22.6028	FAM101B
NES	UCSC	Homo sapiens	0.991933	fdr	22.5378	2.9e-23	22.5378	NES
HDAC9	UCSC	Homo sapiens	0.78269	fdr	22.4848	3.28e-23	22.4848	HDAC9
CES1	UCSC	Homo sapiens	0.822451	fdr	22.2088	6.18e-23	22.2088	CES1
DOCK10	UCSC	Homo sapiens	0.294121	fdr	22.0768	8.38e-23	22.0768	DOCK10
ABCG2	UCSC	Homo sapiens	-1.18935	fdr	21.7247	1.88e-22	21.7247	ABCG2
PIK3AP1	UCSC	Homo sapiens	0.421429	fdr	21.7128	1.94e-22	21.7128	PIK3AP1
H2AFY	UCSC	Homo sapiens	0.424308	fdr	21.546	2.84e-22	21.546	H2AFY
L1TD1	UCSC	Homo sapiens	0.867817	fdr	21.152	7.05e-22	21.152	L1TD1
TNFAIP8L3	UCSC	Homo sapiens	1.00691	fdr	21.0959	8.02e-22	21.0959	TNFAIP8L3
ICOSLG	UCSC	Homo sapiens	0.407949	fdr	20.7916	1.62e-21	20.7916	ICOSLG
SLC6A6	UCSC	Homo sapiens	0.375278	fdr	20.733	1.85e-21	20.733	SLC6A6
RETN	UCSC	Homo sapiens	-0.86594	fdr	20.671	2.13e-21	20.671	RETN
CCL22	UCSC	Homo sapiens	1.44195	fdr	20.218	6.05e-21	20.218	CCL22
CHST2	UCSC	Homo sapiens	0.627117	fdr	19.9564	1.11e-20	19.9564	CHST2
STAB1	UCSC	Homo sapiens	-0.491193	fdr	19.4676	3.41e-20	19.4676	STAB1
GAS6	UCSC	Homo sapiens	-0.652896	fdr	19.4376	3.65e-20	19.4376	GAS6
DUSP4	UCSC	Homo sapiens	0.698515	fdr	19.3375	4.6e-20	19.3375	DUSP4
ASB2	UCSC	Homo sapiens	0.725125	fdr	19.2558	5.55e-20	19.2558	ASB2
FAM198A	UCSC	Homo sapiens	-0.839539	fdr	19.2285	5.91e-20	19.2285	FAM198A
ALDH1A1	UCSC	Homo sapiens	-0.636576	fdr	19.1784	6.63e-20	19.1784	ALDH1A1
TNFRSF25	UCSC	Homo sapiens	-1.53226	fdr	19.0826	8.27e-20	19.0826	TNFRSF25
FTH1	UCSC	Homo sapiens	0.510042	fdr	19.0113	9.74e-20	19.0113	FTH1
OPTN	UCSC	Homo sapiens	0.629887	fdr	18.8264	1.49e-19	18.8264	OPTN
CD1D	UCSC	Homo sapiens	-0.852895	fdr	18.545	2.85e-19	18.545	CD1D
ITGAL	UCSC	Homo sapiens	0.412056	fdr	18.5354	2.91e-19	18.5354	ITGAL
CABLES1	UCSC	Homo sapiens	-0.543994	fdr	17.9824	1.04e-18	17.9824	CABLES1
GIMAP4	UCSC	Homo sapiens	-0.576617	fdr	17.657	2.2e-18	17.657	GIMAP4
METTL7A	UCSC	Homo sapiens	0.509838	fdr	17.6515	2.23e-18	17.6515	METTL7A
FABP5	UCSC	Homo sapiens	0.414588	fdr	17.5944	2.54e-18	17.5944	FABP5
MGST3	UCSC	Homo sapiens	0.461418	fdr	17.5298	2.95e-18	17.5298	MGST3
LOC101926963	UCSC	Homo sapiens	0.828691	fdr	17.368	4.29e-18	17.368	LOC101926963
SDC2	UCSC	Homo sapiens	0.497071	fdr	17.1457	7.15e-18	17.1457	SDC2
SLFN13	UCSC	Homo sapiens	-0.575768	fdr	17.1323	7.37e-18	17.1323	SLFN13
LGALS3	UCSC	Homo sapiens	0.39297	fdr	17.12	7.59e-18	17.12	LGALS3
RASGEF1B	UCSC	Homo sapiens	0.717513	fdr	16.9883	1.03e-17	16.9883	RASGEF1B
TUBB6	UCSC	Homo sapiens	0.47912	fdr	16.9883	1.03e-17	16.9883	TUBB6
SIGLEC12	UCSC	Homo sapiens	-1.54076	fdr	16.8823	1.31e-17	16.8823	SIGLEC12
SLC2A5	UCSC	Homo sapiens	-0.547611	fdr	16.8354	1.46e-17	16.8354	SLC2A5
MCM4	UCSC	Homo sapiens	-0.292363	fdr	16.807	1.56e-17	16.807	MCM4
TCF4	UCSC	Homo sapiens	0.43909	fdr	16.6416	2.28e-17	16.6416	TCF4
LGALS12	UCSC	Homo sapiens	0.406599	fdr	16.5203	3.02e-17	16.5203	LGALS12
PLAUR	UCSC	Homo sapiens	0.519661	fdr	16.5156	3.05e-17	16.5156	PLAUR
SELPLG	UCSC	Homo sapiens	-0.571968	fdr	16.5156	3.05e-17	16.5156	SELPLG
DAB2IP	UCSC	Homo sapiens	-1.443	fdr	16.4378	3.65e-17	16.4378	DAB2IP
CALM1	UCSC	Homo sapiens	0.345828	fdr	16.4114	3.88e-17	16.4114	CALM1
MMRN1	UCSC	Homo sapiens	-0.779489	fdr	16.3929	4.05e-17	16.3929	MMRN1
CLDN1	UCSC	Homo sapiens	1.60011	fdr	16.3354	4.62e-17	16.3354	CLDN1
IL1B	UCSC	Homo sapiens	0.669364	fdr	16.2048	6.24e-17	16.2048	IL1B
TUBA1A	UCSC	Homo sapiens	0.430518	fdr	16.1761	6.67e-17	16.1761	TUBA1A
ARG2	UCSC	Homo sapiens	0.762567	fdr	16.1187	7.61e-17	16.1187	ARG2
DUSP27	UCSC	Homo sapiens	-0.738355	fdr	16.0639	8.63e-17	16.0639	DUSP27
C15orf39	UCSC	Homo sapiens	0.537141	fdr	15.8788	1.32e-16	15.8788	C15orf39
ABCG1	UCSC	Homo sapiens	-1.04023	fdr	15.8525	1.4e-16	15.8525	ABCG1
PLB1	UCSC	Homo sapiens	-0.652222	fdr	15.6992	2e-16	15.6992	PLB1
TDO2	UCSC	Homo sapiens	1.53535	fdr	15.6372	2.31e-16	15.6372	TDO2
ANXA2	UCSC	Homo sapiens	0.421916	fdr	15.6213	2.39e-16	15.6213	ANXA2
RHOU	UCSC	Homo sapiens	-0.708992	fdr	15.5949	2.54e-16	15.5949	RHOU
KCNN4	UCSC	Homo sapiens	1.65116	fdr	15.4893	3.24e-16	15.4893	KCNN4
LIPG	UCSC	Homo sapiens	0.442437	fdr	15.4305	3.71e-16	15.4305	LIPG
TNFRSF21	UCSC	Homo sapiens	-0.808492	fdr	15.3231	4.75e-16	15.3231	TNFRSF21
ITGA5	UCSC	Homo sapiens	0.362208	fdr	15.2331	5.85e-16	15.2331	ITGA5
SLC43A2	UCSC	Homo sapiens	-0.449781	fdr	15.148	7.11e-16	15.148	SLC43A2
ADAMDEC1	UCSC	Homo sapiens	0.380513	fdr	15.1406	7.23e-16	15.1406	ADAMDEC1
FES	UCSC	Homo sapiens	-0.568382	fdr	15.1382	7.27e-16	15.1382	FES
PYGL	UCSC	Homo sapiens	-0.468396	fdr	15.0979	7.98e-16	15.0979	PYGL
FBN2	UCSC	Homo sapiens	-1.08737	fdr	14.896	1.27e-15	14.896	FBN2
TENM4	UCSC	Homo sapiens	-1.25778	fdr	14.8733	1.34e-15	14.8733	TENM4
WIPF3	UCSC	Homo sapiens	0.754271	fdr	14.8318	1.47e-15	14.8318	WIPF3
FYN	UCSC	Homo sapiens	1.07098	fdr	14.8317	1.47e-15	14.8317	FYN
PADI2	UCSC	Homo sapiens	-0.504396	fdr	14.8051	1.57e-15	14.8051	PADI2
FAM129B	UCSC	Homo sapiens	0.46611	fdr	14.7706	1.7e-15	14.7706	FAM129B
SLAMF7	UCSC	Homo sapiens	0.442902	fdr	14.7503	1.78e-15	14.7503	SLAMF7
NCAM1	UCSC	Homo sapiens	0.852377	fdr	14.7261	1.88e-15	14.7261	NCAM1
NCF1C	UCSC	Homo sapiens	0.622844	fdr	14.633	2.33e-15	14.633	NCF1C
ARHGAP27	UCSC	Homo sapiens	-0.340941	fdr	14.4974	3.18e-15	14.4974	ARHGAP27
CMKLR1	UCSC	Homo sapiens	-0.366151	fdr	14.4822	3.29e-15	14.4822	CMKLR1
ETV5	UCSC	Homo sapiens	0.273384	fdr	14.4689	3.4e-15	14.4689	ETV5
KCNJ2	UCSC	Homo sapiens	0.496714	fdr	14.4269	3.74e-15	14.4269	KCNJ2
SLC35F2	UCSC	Homo sapiens	0.460562	fdr	14.3946	4.03e-15	14.3946	SLC35F2
TRIB1	UCSC	Homo sapiens	0.46606	fdr	14.3299	4.68e-15	14.3299	TRIB1
GIMAP6	UCSC	Homo sapiens	-0.511931	fdr	14.2915	5.11e-15	14.2915	GIMAP6
TAL1	UCSC	Homo sapiens	-0.389422	fdr	14.1426	7.2e-15	14.1426	TAL1
PTPN6	UCSC	Homo sapiens	0.445079	fdr	14.1161	7.65e-15	14.1161	PTPN6
CCL3	UCSC	Homo sapiens	0.772846	fdr	14.0149	9.66e-15	14.0149	CCL3
ABCB4	UCSC	Homo sapiens	0.831648	fdr	13.9107	1.23e-14	13.9107	ABCB4
ITM2C	UCSC	Homo sapiens	-0.500225	fdr	13.866	1.36e-14	13.866	ITM2C
AGRN	UCSC	Homo sapiens	0.641192	fdr	13.662	2.18e-14	13.662	AGRN
IFNLR1	UCSC	Homo sapiens	0.47679	fdr	13.6078	2.47e-14	13.6078	IFNLR1
CD163	UCSC	Homo sapiens	-0.414827	fdr	13.4898	3.24e-14	13.4898	CD163
RHOBTB2	UCSC	Homo sapiens	0.366659	fdr	13.4473	3.57e-14	13.4473	RHOBTB2
CSF3R	UCSC	Homo sapiens	-0.500599	fdr	13.2962	5.06e-14	13.2962	CSF3R
PAPSS1	UCSC	Homo sapiens	0.353892	fdr	13.2405	5.75e-14	13.2405	PAPSS1
LTB4R	UCSC	Homo sapiens	-0.686466	fdr	13.2028	6.27e-14	13.2028	LTB4R
FCGR3A	UCSC	Homo sapiens	-0.465757	fdr	13.1793	6.62e-14	13.1793	FCGR3A
FLT1	UCSC	Homo sapiens	1.5756	fdr	13.0823	8.27e-14	13.0823	FLT1
PLXNA1	UCSC	Homo sapiens	0.343533	fdr	13.0653	8.6e-14	13.0653	PLXNA1
C3AR1	UCSC	Homo sapiens	0.417589	fdr	13.0069	9.84e-14	13.0069	C3AR1
MOB3B	UCSC	Homo sapiens	-0.607298	fdr	13.0069	9.84e-14	13.0069	MOB3B
SLIT3	UCSC	Homo sapiens	0.43391	fdr	13.0069	9.84e-14	13.0069	SLIT3
EMR2	UCSC	Homo sapiens	0.552638	fdr	12.977	1.05e-13	12.977	EMR2
SLC29A1	UCSC	Homo sapiens	0.363154	fdr	12.8459	1.43e-13	12.8459	SLC29A1
PCDHGC3	UCSC	Homo sapiens	0.44418	fdr	12.8012	1.58e-13	12.8012	PCDHGC3
PLEK2	UCSC	Homo sapiens	0.583726	fdr	12.585	2.6e-13	12.585	PLEK2
MS4A7	UCSC	Homo sapiens	0.426756	fdr	12.5674	2.71e-13	12.5674	MS4A7
APPL2	UCSC	Homo sapiens	-0.382154	fdr	12.5566	2.78e-13	12.5566	APPL2
MYOF	UCSC	Homo sapiens	0.330724	fdr	12.5433	2.86e-13	12.5433	MYOF
GNA12	UCSC	Homo sapiens	0.34494	fdr	12.3674	4.29e-13	12.3674	GNA12
LPXN	UCSC	Homo sapiens	0.303643	fdr	12.3274	4.7e-13	12.3274	LPXN
TRPV2	UCSC	Homo sapiens	0.43566	fdr	12.2889	5.14e-13	12.2889	TRPV2
NASP	UCSC	Homo sapiens	-0.269045	fdr	12.1974	6.35e-13	12.1974	NASP
C5AR1	UCSC	Homo sapiens	0.412063	fdr	12.1087	7.78e-13	12.1087	C5AR1
RRM2	UCSC	Homo sapiens	-0.291442	fdr	12.1011	7.92e-13	12.1011	RRM2
LYN	UCSC	Homo sapiens	0.336663	fdr	12.0947	8.04e-13	12.0947	LYN
RNASE6	UCSC	Homo sapiens	-0.369392	fdr	12.0645	8.62e-13	12.0645	RNASE6
BCAT1	UCSC	Homo sapiens	0.506112	fdr	12.059	8.73e-13	12.059	BCAT1
SLC43A3	UCSC	Homo sapiens	0.32227	fdr	12.0384	9.15e-13	12.0384	SLC43A3
IGFBP3	UCSC	Homo sapiens	0.852419	fdr	12.011	9.75e-13	12.011	IGFBP3
UGCG	UCSC	Homo sapiens	0.438458	fdr	11.9132	1.22e-12	11.9132	UGCG
NPL	UCSC	Homo sapiens	-0.311269	fdr	11.7595	1.74e-12	11.7595	NPL
VDR	UCSC	Homo sapiens	0.496196	fdr	11.7595	1.74e-12	11.7595	VDR
CADM1	UCSC	Homo sapiens	0.416926	fdr	11.731	1.86e-12	11.731	CADM1
TRIM13	UCSC	Homo sapiens	0.434073	fdr	11.6792	2.09e-12	11.6792	TRIM13
CXCR3	UCSC	Homo sapiens	-1.00705	fdr	11.6638	2.17e-12	11.6638	CXCR3
FAM105A	UCSC	Homo sapiens	-0.330339	fdr	11.6164	2.42e-12	11.6164	FAM105A
SKI	UCSC	Homo sapiens	-0.275273	fdr	11.5834	2.61e-12	11.5834	SKI
ADA	UCSC	Homo sapiens	0.501508	fdr	11.486	3.27e-12	11.486	ADA
RAVER2	UCSC	Homo sapiens	-0.802124	fdr	11.4801	3.31e-12	11.4801	RAVER2
GIMAP1	UCSC	Homo sapiens	-0.606132	fdr	11.3847	4.12e-12	11.3847	GIMAP1
MYO10	UCSC	Homo sapiens	0.427733	fdr	11.321	4.77e-12	11.321	MYO10
GSTM2	UCSC	Homo sapiens	-0.650885	fdr	11.3089	4.91e-12	11.3089	GSTM2
NCF1B	UCSC	Homo sapiens	0.585943	fdr	11.3085	4.91e-12	11.3085	NCF1B
SEPP1	UCSC	Homo sapiens	-0.558781	fdr	11.2929	5.09e-12	11.2929	SEPP1
ABCA1	UCSC	Homo sapiens	-0.679493	fdr	11.2895	5.13e-12	11.2895	ABCA1
TMEM144	UCSC	Homo sapiens	-0.356647	fdr	11.2531	5.58e-12	11.2531	TMEM144
KIAA1147	UCSC	Homo sapiens	-0.382667	fdr	11.2262	5.94e-12	11.2262	KIAA1147
FLJ41200	UCSC	Homo sapiens	0.384677	fdr	11.1725	6.72e-12	11.1725	FLJ41200
KLHL5	UCSC	Homo sapiens	0.371576	fdr	11.1668	6.81e-12	11.1668	KLHL5
MAMDC2	UCSC	Homo sapiens	-0.741705	fdr	11.1297	7.42e-12	11.1297	MAMDC2
SLC7A8	UCSC	Homo sapiens	-0.327184	fdr	11.1114	7.74e-12	11.1114	SLC7A8
MMRN2	UCSC	Homo sapiens	-0.601692	fdr	11.0655	8.6e-12	11.0655	MMRN2
GOLIM4	UCSC	Homo sapiens	0.350441	fdr	11.0079	9.82e-12	11.0079	GOLIM4
ANKRD33B	UCSC	Homo sapiens	-0.612287	fdr	10.9551	1.11e-11	10.9551	ANKRD33B
SLCO3A1	UCSC	Homo sapiens	0.730113	fdr	10.9551	1.11e-11	10.9551	SLCO3A1
PDLIM7	UCSC	Homo sapiens	0.425832	fdr	10.9374	1.15e-11	10.9374	PDLIM7
MKNK1	UCSC	Homo sapiens	-0.368627	fdr	10.919	1.2e-11	10.919	MKNK1
OLFML3	UCSC	Homo sapiens	-0.435618	fdr	10.9133	1.22e-11	10.9133	OLFML3
E2F2	UCSC	Homo sapiens	-0.361405	fdr	10.8575	1.39e-11	10.8575	E2F2
VASP	UCSC	Homo sapiens	0.326786	fdr	10.8244	1.5e-11	10.8244	VASP
IRAK3	UCSC	Homo sapiens	0.372813	fdr	10.7758	1.68e-11	10.7758	IRAK3
EDNRB	UCSC	Homo sapiens	-0.509229	fdr	10.7644	1.72e-11	10.7644	EDNRB
REEP1	UCSC	Homo sapiens	-0.622785	fdr	10.7046	1.97e-11	10.7046	REEP1
UPP1	UCSC	Homo sapiens	0.387396	fdr	10.7046	1.97e-11	10.7046	UPP1
SERPINF1	UCSC	Homo sapiens	-0.371958	fdr	10.6224	2.39e-11	10.6224	SERPINF1
GPR56	UCSC	Homo sapiens	-0.59488	fdr	10.59	2.57e-11	10.59	GPR56
AKAP6	UCSC	Homo sapiens	0.364433	fdr	10.5725	2.68e-11	10.5725	AKAP6
IRF2BPL	UCSC	Homo sapiens	0.316754	fdr	10.5478	2.83e-11	10.5478	IRF2BPL
PPP1R1A	UCSC	Homo sapiens	1.41107	fdr	10.5283	2.96e-11	10.5283	PPP1R1A
CCR6	UCSC	Homo sapiens	0.680562	fdr	10.5144	3.06e-11	10.5144	CCR6
FZD7	UCSC	Homo sapiens	1.0827	fdr	10.5144	3.06e-11	10.5144	FZD7
IL21R	UCSC	Homo sapiens	0.364994	fdr	10.4611	3.46e-11	10.4611	IL21R
KLF6	UCSC	Homo sapiens	0.351963	fdr	10.4611	3.46e-11	10.4611	KLF6
SOCS2	UCSC	Homo sapiens	-2.4743	fdr	10.4432	3.6e-11	10.4432	SOCS2
LACTB	UCSC	Homo sapiens	0.342161	fdr	10.4371	3.66e-11	10.4371	LACTB
ENC1	UCSC	Homo sapiens	0.481151	fdr	10.3801	4.17e-11	10.3801	ENC1
MVB12B	UCSC	Homo sapiens	-0.777391	fdr	10.3763	4.2e-11	10.3763	MVB12B
ARHGEF10L	UCSC	Homo sapiens	-0.453019	fdr	10.3557	4.41e-11	10.3557	ARHGEF10L
TRPC5OS	UCSC	Homo sapiens	-1.15365	fdr	10.3557	4.41e-11	10.3557	TRPC5OS
SIRPB2	UCSC	Homo sapiens	-0.827273	fdr	10.3166	4.82e-11	10.3166	SIRPB2
ACY3	UCSC	Homo sapiens	-0.391912	fdr	10.3162	4.83e-11	10.3162	ACY3
KANK2	UCSC	Homo sapiens	-0.627958	fdr	10.2819	5.23e-11	10.2819	KANK2
SASH1	UCSC	Homo sapiens	0.349244	fdr	10.2225	5.99e-11	10.2225	SASH1
ANXA2P2	UCSC	Homo sapiens	0.447166	fdr	10.1602	6.92e-11	10.1602	ANXA2P2
AXL	UCSC	Homo sapiens	-0.283784	fdr	10.1602	6.92e-11	10.1602	AXL
ORAI2	UCSC	Homo sapiens	0.371881	fdr	10.1497	7.08e-11	10.1497	ORAI2
SYT11	UCSC	Homo sapiens	0.438662	fdr	10.0692	8.53e-11	10.0692	SYT11
BANK1	UCSC	Homo sapiens	-0.73133	fdr	10.0692	8.53e-11	10.0692	BANK1
GRAMD1B	UCSC	Homo sapiens	-0.555813	fdr	10.0692	8.53e-11	10.0692	GRAMD1B
PSTPIP1	UCSC	Homo sapiens	-0.670024	fdr	10.0638	8.63e-11	10.0638	PSTPIP1
TNFAIP3	UCSC	Homo sapiens	0.434789	fdr	10.058	8.75e-11	10.058	TNFAIP3
ACTR3	UCSC	Homo sapiens	0.310939	fdr	10.0306	9.32e-11	10.0306	ACTR3
PTGFRN	UCSC	Homo sapiens	-0.29498	fdr	9.96697	1.08e-10	9.96697	PTGFRN
FLNB	UCSC	Homo sapiens	0.293143	fdr	9.96165	1.09e-10	9.96165	FLNB
PTPRG	UCSC	Homo sapiens	0.296143	fdr	9.92119	1.2e-10	9.92119	PTPRG
EPAS1	UCSC	Homo sapiens	-0.408148	fdr	9.91193	1.22e-10	9.91193	EPAS1
IL6ST	UCSC	Homo sapiens	-0.425666	fdr	9.88015	1.32e-10	9.88015	IL6ST
CX3CR1	UCSC	Homo sapiens	-0.385172	fdr	9.75398	1.76e-10	9.75398	CX3CR1
NUAK1	UCSC	Homo sapiens	0.34447	fdr	9.74713	1.79e-10	9.74713	NUAK1
SLC7A5	UCSC	Homo sapiens	0.378442	fdr	9.70236	1.98e-10	9.70236	SLC7A5
PLA2G4C	UCSC	Homo sapiens	0.575179	fdr	9.64499	2.26e-10	9.64499	PLA2G4C
CCL4	UCSC	Homo sapiens	0.548051	fdr	9.58286	2.61e-10	9.58286	CCL4
CPVL	UCSC	Homo sapiens	-0.375105	fdr	9.57504	2.66e-10	9.57504	CPVL
RGS16	UCSC	Homo sapiens	0.434718	fdr	9.55522	2.78e-10	9.55522	RGS16
JUND	UCSC	Homo sapiens	0.405145	fdr	9.55081	2.81e-10	9.55081	JUND
CREG1	UCSC	Homo sapiens	-0.251771	fdr	9.51814	3.03e-10	9.51814	CREG1
MLKL	UCSC	Homo sapiens	-0.544585	fdr	9.46128	3.46e-10	9.46128	MLKL
TLR3	UCSC	Homo sapiens	-0.59019	fdr	9.4496	3.55e-10	9.4496	TLR3
MMP15	UCSC	Homo sapiens	-0.738276	fdr	9.44705	3.57e-10	9.44705	MMP15
TNS3	UCSC	Homo sapiens	0.325922	fdr	9.43066	3.71e-10	9.43066	TNS3
RASA3	UCSC	Homo sapiens	0.246698	fdr	9.40669	3.92e-10	9.40669	RASA3
SNX20	UCSC	Homo sapiens	0.494595	fdr	9.36338	4.33e-10	9.36338	SNX20
HEG1	UCSC	Homo sapiens	0.381689	fdr	9.36268	4.34e-10	9.36268	HEG1
MYO1G	UCSC	Homo sapiens	-0.473362	fdr	9.26637	5.42e-10	9.26637	MYO1G
IDS	UCSC	Homo sapiens	0.314858	fdr	9.11276	7.71e-10	9.11276	IDS
PLD4	UCSC	Homo sapiens	-0.38351	fdr	9.11202	7.73e-10	9.11202	PLD4
BACE1	UCSC	Homo sapiens	-0.317081	fdr	9.09303	8.07e-10	9.09303	BACE1
CCL24	UCSC	Homo sapiens	3.03622	fdr	9.04216	9.07e-10	9.04216	CCL24
SLCO2B1	UCSC	Homo sapiens	-0.304629	fdr	9.01415	9.68e-10	9.01415	SLCO2B1
XIRP1	UCSC	Homo sapiens	2.37393	fdr	9.01415	9.68e-10	9.01415	XIRP1
LRG1	UCSC	Homo sapiens	-0.712574	fdr	9.01125	9.74e-10	9.01125	LRG1
CYB561A3	UCSC	Homo sapiens	0.372245	fdr	8.94283	1.14e-09	8.94283	CYB561A3
CISH	UCSC	Homo sapiens	-1.17736	fdr	8.88709	1.3e-09	8.88709	CISH
WARS	UCSC	Homo sapiens	0.343	fdr	8.88709	1.3e-09	8.88709	WARS
CCNB1	UCSC	Homo sapiens	0.238832	fdr	8.79344	1.61e-09	8.79344	CCNB1
DDX21	UCSC	Homo sapiens	0.282858	fdr	8.75908	1.74e-09	8.75908	DDX21
S100B	UCSC	Homo sapiens	0.368554	fdr	8.74074	1.82e-09	8.74074	S100B
FAM20C	UCSC	Homo sapiens	0.314461	fdr	8.7391	1.82e-09	8.7391	FAM20C
SLC9A3R1	UCSC	Homo sapiens	-0.426732	fdr	8.72049	1.9e-09	8.72049	SLC9A3R1
AMOT	UCSC	Homo sapiens	-0.595387	fdr	8.71978	1.91e-09	8.71978	AMOT
LFNG	UCSC	Homo sapiens	0.605363	fdr	8.71028	1.95e-09	8.71028	LFNG
OSBPL6	UCSC	Homo sapiens	-0.597278	fdr	8.71028	1.95e-09	8.71028	OSBPL6
LAIR1	UCSC	Homo sapiens	0.260392	fdr	8.67579	2.11e-09	8.67579	LAIR1
IL18BP	UCSC	Homo sapiens	-0.454665	fdr	8.6566	2.2e-09	8.6566	IL18BP
ADAM8	UCSC	Homo sapiens	0.76128	fdr	8.60588	2.48e-09	8.60588	ADAM8
PROS1	UCSC	Homo sapiens	-0.489742	fdr	8.54	2.88e-09	8.54	PROS1
IGF1	UCSC	Homo sapiens	-0.41073	fdr	8.51917	3.03e-09	8.51917	IGF1
CSPG4	UCSC	Homo sapiens	1.45752	fdr	8.51888	3.03e-09	8.51888	CSPG4
SH3BGRL3	UCSC	Homo sapiens	0.374407	fdr	8.51796	3.03e-09	8.51796	SH3BGRL3
RHOQ	UCSC	Homo sapiens	0.280175	fdr	8.51139	3.08e-09	8.51139	RHOQ
PLBD1	UCSC	Homo sapiens	-0.601117	fdr	8.50815	3.1e-09	8.50815	PLBD1
TIMP1	UCSC	Homo sapiens	0.414193	fdr	8.47222	3.37e-09	8.47222	TIMP1
FPR1	UCSC	Homo sapiens	-0.51956	fdr	8.46036	3.46e-09	8.46036	FPR1
IER5L	UCSC	Homo sapiens	0.388167	fdr	8.44465	3.59e-09	8.44465	IER5L
THBD	UCSC	Homo sapiens	-0.489156	fdr	8.41765	3.82e-09	8.41765	THBD
SFXN3	UCSC	Homo sapiens	0.327196	fdr	8.39312	4.04e-09	8.39312	SFXN3
SLC2A4RG	UCSC	Homo sapiens	-0.491311	fdr	8.37865	4.18e-09	8.37865	SLC2A4RG
ID1	UCSC	Homo sapiens	-1.01772	fdr	8.36478	4.32e-09	8.36478	ID1
ENTPD1	UCSC	Homo sapiens	-0.315366	fdr	8.34245	4.55e-09	8.34245	ENTPD1
P2RY12	UCSC	Homo sapiens	-0.817846	fdr	8.29963	5.02e-09	8.29963	P2RY12
SYT2	UCSC	Homo sapiens	0.393075	fdr	8.29963	5.02e-09	8.29963	SYT2
HLA-DQA2	UCSC	Homo sapiens	0.557812	fdr	8.25352	5.58e-09	8.25352	HLA-DQA2
CCDC88B	UCSC	Homo sapiens	-0.378462	fdr	8.25302	5.58e-09	8.25302	CCDC88B
AGAP3	UCSC	Homo sapiens	0.350376	fdr	8.24272	5.72e-09	8.24272	AGAP3
PDE4B	UCSC	Homo sapiens	-0.486229	fdr	8.2203	6.02e-09	8.2203	PDE4B
IRF6	UCSC	Homo sapiens	0.754882	fdr	8.21344	6.12e-09	8.21344	IRF6
AHR	UCSC	Homo sapiens	0.428185	fdr	8.19812	6.34e-09	8.19812	AHR
KDM5B	UCSC	Homo sapiens	0.456811	fdr	8.18993	6.46e-09	8.18993	KDM5B
CLEC19A	UCSC	Homo sapiens	0.784061	fdr	8.1718	6.73e-09	8.1718	CLEC19A
WDR76	UCSC	Homo sapiens	-0.334197	fdr	8.15091	7.06e-09	8.15091	WDR76
CELF2	UCSC	Homo sapiens	0.296424	fdr	8.1141	7.69e-09	8.1141	CELF2
RDH11	UCSC	Homo sapiens	0.285566	fdr	8.11118	7.74e-09	8.11118	RDH11
YES1	UCSC	Homo sapiens	-0.356173	fdr	8.06766	8.56e-09	8.06766	YES1
MRC1	UCSC	Homo sapiens	-1.02709	fdr	8.0565	8.78e-09	8.0565	MRC1
SGTB	UCSC	Homo sapiens	0.386383	fdr	8.04579	9e-09	8.04579	SGTB
CYP1B1	UCSC	Homo sapiens	-0.382693	fdr	8.02751	9.39e-09	8.02751	CYP1B1
PDLIM2	UCSC	Homo sapiens	-0.719687	fdr	8.02252	9.49e-09	8.02252	PDLIM2
MATK	UCSC	Homo sapiens	0.592721	fdr	8.0015	9.97e-09	8.0015	MATK
CSTB	UCSC	Homo sapiens	0.359299	fdr	7.98354	1.04e-08	7.98354	CSTB
ZAK	UCSC	Homo sapiens	-0.420954	fdr	7.98354	1.04e-08	7.98354	ZAK
FEZ1	UCSC	Homo sapiens	1.28542	fdr	7.92157	1.2e-08	7.92157	FEZ1
ZEB1	UCSC	Homo sapiens	-0.486204	fdr	7.88465	1.3e-08	7.88465	ZEB1
TNFSF10	UCSC	Homo sapiens	-0.676641	fdr	7.87432	1.34e-08	7.87432	TNFSF10
MAFB	UCSC	Homo sapiens	0.24129	fdr	7.86152	1.38e-08	7.86152	MAFB
SDC3	UCSC	Homo sapiens	-0.505361	fdr	7.85915	1.38e-08	7.85915	SDC3
S100A9	UCSC	Homo sapiens	-0.40803	fdr	7.85769	1.39e-08	7.85769	S100A9
GPBAR1	UCSC	Homo sapiens	-0.924753	fdr	7.85498	1.4e-08	7.85498	GPBAR1
FMNL1	UCSC	Homo sapiens	0.258195	fdr	7.81416	1.53e-08	7.81416	FMNL1
SLC45A4	UCSC	Homo sapiens	-0.302917	fdr	7.81149	1.54e-08	7.81149	SLC45A4
LIMS1	UCSC	Homo sapiens	0.457552	fdr	7.75047	1.78e-08	7.75047	LIMS1
WDR90	UCSC	Homo sapiens	-0.497378	fdr	7.74907	1.78e-08	7.74907	WDR90
LRRK2	UCSC	Homo sapiens	-0.340544	fdr	7.72233	1.9e-08	7.72233	LRRK2
SH3RF1	UCSC	Homo sapiens	0.403307	fdr	7.71703	1.92e-08	7.71703	SH3RF1
CCNE2	UCSC	Homo sapiens	-0.473124	fdr	7.70795	1.96e-08	7.70795	CCNE2
CTSB	UCSC	Homo sapiens	0.288107	fdr	7.70795	1.96e-08	7.70795	CTSB
PRAM1	UCSC	Homo sapiens	-0.305436	fdr	7.68693	2.06e-08	7.68693	PRAM1
WDR11	UCSC	Homo sapiens	0.220805	fdr	7.68693	2.06e-08	7.68693	WDR11
ITGA7	UCSC	Homo sapiens	0.403877	fdr	7.68418	2.07e-08	7.68418	ITGA7
CXCL8	UCSC	Homo sapiens	0.534699	fdr	7.65452	2.22e-08	7.65452	CXCL8
SEMA4C	UCSC	Homo sapiens	-0.218176	fdr	7.64636	2.26e-08	7.64636	SEMA4C
VAT1	UCSC	Homo sapiens	0.352885	fdr	7.62081	2.39e-08	7.62081	VAT1
STX3	UCSC	Homo sapiens	0.255433	fdr	7.58985	2.57e-08	7.58985	STX3
NFKB1	UCSC	Homo sapiens	0.297699	fdr	7.58871	2.58e-08	7.58871	NFKB1
PPP1R15A	UCSC	Homo sapiens	0.347679	fdr	7.56291	2.74e-08	7.56291	PPP1R15A
HLA-DMB	UCSC	Homo sapiens	-0.335334	fdr	7.54871	2.83e-08	7.54871	HLA-DMB
KIAA1598	UCSC	Homo sapiens	0.330136	fdr	7.54165	2.87e-08	7.54165	KIAA1598
IL1RAP	UCSC	Homo sapiens	-0.445331	fdr	7.51615	3.05e-08	7.51615	IL1RAP
BTG1	UCSC	Homo sapiens	0.333878	fdr	7.50609	3.12e-08	7.50609	BTG1
DUSP7	UCSC	Homo sapiens	0.361023	fdr	7.48432	3.28e-08	7.48432	DUSP7
PI4K2A	UCSC	Homo sapiens	0.261614	fdr	7.47689	3.34e-08	7.47689	PI4K2A
PARVG	UCSC	Homo sapiens	-0.251133	fdr	7.46168	3.45e-08	7.46168	PARVG
PSEN2	UCSC	Homo sapiens	0.433413	fdr	7.41808	3.82e-08	7.41808	PSEN2
ANXA5	UCSC	Homo sapiens	0.225853	fdr	7.41405	3.85e-08	7.41405	ANXA5
TIAM1	UCSC	Homo sapiens	0.287424	fdr	7.41405	3.85e-08	7.41405	TIAM1
TMEM184B	UCSC	Homo sapiens	0.302448	fdr	7.38708	4.1e-08	7.38708	TMEM184B
HECA	UCSC	Homo sapiens	0.380061	fdr	7.31688	4.82e-08	7.31688	HECA
CALHM2	UCSC	Homo sapiens	0.297859	fdr	7.30274	4.98e-08	7.30274	CALHM2
NEO1	UCSC	Homo sapiens	-0.538615	fdr	7.27697	5.28e-08	7.27697	NEO1
ZCCHC24	UCSC	Homo sapiens	-0.386234	fdr	7.27574	5.3e-08	7.27574	ZCCHC24
EDN1	UCSC	Homo sapiens	1.66749	fdr	7.26375	5.45e-08	7.26375	EDN1
TP53INP2	UCSC	Homo sapiens	0.426155	fdr	7.25508	5.56e-08	7.25508	TP53INP2
PEG10	UCSC	Homo sapiens	0.482321	fdr	7.2536	5.58e-08	7.2536	PEG10
SQSTM1	UCSC	Homo sapiens	0.327918	fdr	7.21107	6.15e-08	7.21107	SQSTM1
ZC3H12A	UCSC	Homo sapiens	0.492379	fdr	7.19421	6.39e-08	7.19421	ZC3H12A
VIM	UCSC	Homo sapiens	0.271096	fdr	7.19311	6.41e-08	7.19311	VIM
H1F0	UCSC	Homo sapiens	0.393978	fdr	7.16191	6.89e-08	7.16191	H1F0
CD180	UCSC	Homo sapiens	0.221777	fdr	7.14706	7.13e-08	7.14706	CD180
PAQR8	UCSC	Homo sapiens	-0.488657	fdr	7.14002	7.24e-08	7.14002	PAQR8
MTHFD2	UCSC	Homo sapiens	0.302617	fdr	7.05289	8.85e-08	7.05289	MTHFD2
RHOB	UCSC	Homo sapiens	0.31539	fdr	7.02873	9.36e-08	7.02873	RHOB
ANKRD28	UCSC	Homo sapiens	0.333359	fdr	7.01429	9.68e-08	7.01429	ANKRD28
NAV1	UCSC	Homo sapiens	0.475612	fdr	6.97505	1.06e-07	6.97505	NAV1
ARID5B	UCSC	Homo sapiens	0.414731	fdr	6.96186	1.09e-07	6.96186	ARID5B
UBALD2	UCSC	Homo sapiens	0.314892	fdr	6.88714	1.3e-07	6.88714	UBALD2
CDC6	UCSC	Homo sapiens	-0.289393	fdr	6.8802	1.32e-07	6.8802	CDC6
ITGAX	UCSC	Homo sapiens	0.388202	fdr	6.87606	1.33e-07	6.87606	ITGAX
SCAMP5	UCSC	Homo sapiens	-0.346934	fdr	6.87606	1.33e-07	6.87606	SCAMP5
SORCS2	UCSC	Homo sapiens	2.37571	fdr	6.87419	1.34e-07	6.87419	SORCS2
PTPN13	UCSC	Homo sapiens	0.459848	fdr	6.865	1.36e-07	6.865	PTPN13
HSPB1	UCSC	Homo sapiens	0.41549	fdr	6.85836	1.39e-07	6.85836	HSPB1
CDC45	UCSC	Homo sapiens	-0.314373	fdr	6.83605	1.46e-07	6.83605	CDC45
ALCAM	UCSC	Homo sapiens	0.346859	fdr	6.78898	1.63e-07	6.78898	ALCAM
RNASE1	UCSC	Homo sapiens	-0.775943	fdr	6.78418	1.64e-07	6.78418	RNASE1
MAMLD1	UCSC	Homo sapiens	1.24231	fdr	6.76354	1.72e-07	6.76354	MAMLD1
UCP2	UCSC	Homo sapiens	0.292347	fdr	6.76354	1.72e-07	6.76354	UCP2
SH3PXD2A	UCSC	Homo sapiens	-0.229578	fdr	6.74368	1.8e-07	6.74368	SH3PXD2A
C7orf60	UCSC	Homo sapiens	0.463176	fdr	6.74164	1.81e-07	6.74164	C7orf60
PPDPF	UCSC	Homo sapiens	-0.505079	fdr	6.74164	1.81e-07	6.74164	PPDPF
YWHAG	UCSC	Homo sapiens	0.230711	fdr	6.74164	1.81e-07	6.74164	YWHAG
BTG2	UCSC	Homo sapiens	0.286643	fdr	6.73691	1.83e-07	6.73691	BTG2
CXCR2	UCSC	Homo sapiens	-0.57309	fdr	6.71859	1.91e-07	6.71859	CXCR2
PFKP	UCSC	Homo sapiens	0.330364	fdr	6.71333	1.93e-07	6.71333	PFKP
HVCN1	UCSC	Homo sapiens	0.329643	fdr	6.6929	2.03e-07	6.6929	HVCN1
USP6NL	UCSC	Homo sapiens	0.309899	fdr	6.68165	2.08e-07	6.68165	USP6NL
CCND2	UCSC	Homo sapiens	-0.687704	fdr	6.66912	2.14e-07	6.66912	CCND2
ACSL1	UCSC	Homo sapiens	0.255565	fdr	6.63758	2.3e-07	6.63758	ACSL1
NAIP	UCSC	Homo sapiens	-0.369334	fdr	6.59752	2.53e-07	6.59752	NAIP
2020-09-11	UCSC	Homo sapiens	0.226124	fdr	6.59752	2.53e-07	6.59752	2020-09-11
RTN4	UCSC	Homo sapiens	0.235286	fdr	6.5872	2.59e-07	6.5872	RTN4
YWHAZ	UCSC	Homo sapiens	0.247521	fdr	6.58184	2.62e-07	6.58184	YWHAZ
PMP22	UCSC	Homo sapiens	-0.273024	fdr	6.55212	2.8e-07	6.55212	PMP22
DENND1A	UCSC	Homo sapiens	-0.320611	fdr	6.50661	3.11e-07	6.50661	DENND1A
PPP1R16B	UCSC	Homo sapiens	0.246197	fdr	6.50661	3.11e-07	6.50661	PPP1R16B
PHKA1	UCSC	Homo sapiens	-0.462757	fdr	6.48641	3.26e-07	6.48641	PHKA1
CD163L1	UCSC	Homo sapiens	-0.934741	fdr	6.48133	3.3e-07	6.48133	CD163L1
WLS	UCSC	Homo sapiens	-0.45321	fdr	6.47321	3.36e-07	6.47321	WLS
KCNQ1	UCSC	Homo sapiens	-0.582964	fdr	6.46429	3.43e-07	6.46429	KCNQ1
SCIN	UCSC	Homo sapiens	0.444766	fdr	6.42695	3.74e-07	6.42695	SCIN
CACNA1D	UCSC	Homo sapiens	-0.800941	fdr	6.42558	3.75e-07	6.42558	CACNA1D
MAOA	UCSC	Homo sapiens	0.455089	fdr	6.42044	3.8e-07	6.42044	MAOA
FGR	UCSC	Homo sapiens	0.417344	fdr	6.41068	3.88e-07	6.41068	FGR
CYTIP	UCSC	Homo sapiens	0.568165	fdr	6.4083	3.91e-07	6.4083	CYTIP
SLX4	UCSC	Homo sapiens	-0.3778	fdr	6.40363	3.95e-07	6.40363	SLX4
MBD4	UCSC	Homo sapiens	-0.221196	fdr	6.401	3.97e-07	6.401	MBD4
KLF4	UCSC	Homo sapiens	0.650666	fdr	6.39118	4.06e-07	6.39118	KLF4
TMC8	UCSC	Homo sapiens	-0.275455	fdr	6.386	4.11e-07	6.386	TMC8
MEF2D	UCSC	Homo sapiens	0.326832	fdr	6.38407	4.13e-07	6.38407	MEF2D
ADAM12	UCSC	Homo sapiens	1.43701	fdr	6.37868	4.18e-07	6.37868	ADAM12
IL10	UCSC	Homo sapiens	-0.612659	fdr	6.36469	4.32e-07	6.36469	IL10
KPNA4	UCSC	Homo sapiens	0.255317	fdr	6.36285	4.34e-07	6.36285	KPNA4
DBI	UCSC	Homo sapiens	0.28872	fdr	6.35569	4.41e-07	6.35569	DBI
KLHL22	UCSC	Homo sapiens	-0.366163	fdr	6.35409	4.43e-07	6.35409	KLHL22
RUNX3	UCSC	Homo sapiens	0.239672	fdr	6.33899	4.58e-07	6.33899	RUNX3
ZNF618	UCSC	Homo sapiens	0.241326	fdr	6.31501	4.84e-07	6.31501	ZNF618
MSH6	UCSC	Homo sapiens	-0.250867	fdr	6.31427	4.85e-07	6.31427	MSH6
AMZ2P1	UCSC	Homo sapiens	-0.620702	fdr	6.30634	4.94e-07	6.30634	AMZ2P1
RASGRP4	UCSC	Homo sapiens	-0.362431	fdr	6.24595	5.68e-07	6.24595	RASGRP4
PIEZO2	UCSC	Homo sapiens	-1.04032	fdr	6.23964	5.76e-07	6.23964	PIEZO2
CD52	UCSC	Homo sapiens	-0.465375	fdr	6.23249	5.85e-07	6.23249	CD52
PSPC1	UCSC	Homo sapiens	0.279466	fdr	6.22885	5.9e-07	6.22885	PSPC1
HEXIM1	UCSC	Homo sapiens	0.310316	fdr	6.22791	5.92e-07	6.22791	HEXIM1
PCSK5	UCSC	Homo sapiens	-0.852849	fdr	6.22791	5.92e-07	6.22791	PCSK5
FAM149A	UCSC	Homo sapiens	-0.526627	fdr	6.22255	5.99e-07	6.22255	FAM149A
APLP2	UCSC	Homo sapiens	-0.233872	fdr	6.19462	6.39e-07	6.19462	APLP2
C10orf54	UCSC	Homo sapiens	-0.271325	fdr	6.19135	6.44e-07	6.19135	C10orf54
RHPN1	UCSC	Homo sapiens	-1.14293	fdr	6.14635	7.14e-07	6.14635	RHPN1
ARF6	UCSC	Homo sapiens	0.248429	fdr	6.13341	7.36e-07	6.13341	ARF6
ARRDC3	UCSC	Homo sapiens	-0.29175	fdr	6.12081	7.57e-07	6.12081	ARRDC3
TCN2	UCSC	Homo sapiens	-0.644019	fdr	6.12049	7.58e-07	6.12049	TCN2
CNIH3	UCSC	Homo sapiens	1.36361	fdr	6.11955	7.59e-07	6.11955	CNIH3
CD97	UCSC	Homo sapiens	0.418853	fdr	6.11006	7.76e-07	6.11006	CD97
ATP2C1	UCSC	Homo sapiens	0.190961	fdr	6.10276	7.89e-07	6.10276	ATP2C1
NFKB2	UCSC	Homo sapiens	0.384557	fdr	6.06017	8.71e-07	6.06017	NFKB2
RAD54L	UCSC	Homo sapiens	-0.327662	fdr	6.06017	8.71e-07	6.06017	RAD54L
MRC2	UCSC	Homo sapiens	-0.235074	fdr	6.05806	8.75e-07	6.05806	MRC2
DOCK1	UCSC	Homo sapiens	-0.345659	fdr	6.02204	9.51e-07	6.02204	DOCK1
SLCO4A1	UCSC	Homo sapiens	0.629035	fdr	6.01265	9.71e-07	6.01265	SLCO4A1
CCL20	UCSC	Homo sapiens	0.450181	fdr	5.97062	1.06998e-06	5.97062	CCL20
CXCL12	UCSC	Homo sapiens	-1.22879	fdr	5.96682	1.07939e-06	5.96682	CXCL12
PKM	UCSC	Homo sapiens	0.266233	fdr	5.95876	1.0996e-06	5.95876	PKM
2020-03-02	UCSC	Homo sapiens	-0.938982	fdr	5.95257	1.1154e-06	5.95257	2020-03-02
MAN1C1	UCSC	Homo sapiens	-0.679843	fdr	5.92288	1.19431e-06	5.92288	MAN1C1
RAB11FIP4	UCSC	Homo sapiens	0.550836	fdr	5.92083	1.19996e-06	5.92083	RAB11FIP4
EMR1	UCSC	Homo sapiens	-0.514022	fdr	5.90781	1.23647e-06	5.90781	EMR1
VSIG10	UCSC	Homo sapiens	-0.559129	fdr	5.89899	1.26186e-06	5.89899	VSIG10
CDCA7	UCSC	Homo sapiens	-0.443051	fdr	5.88992	1.28848e-06	5.88992	CDCA7
SIRPB1	UCSC	Homo sapiens	-0.46877	fdr	5.88992	1.28848e-06	5.88992	SIRPB1
KIFC3	UCSC	Homo sapiens	0.421764	fdr	5.8865	1.29867e-06	5.8865	KIFC3
FAM111B	UCSC	Homo sapiens	-0.291398	fdr	5.87052	1.34735e-06	5.87052	FAM111B
SQLE	UCSC	Homo sapiens	0.225639	fdr	5.83503	1.46208e-06	5.83503	SQLE
BCAR3	UCSC	Homo sapiens	-0.769486	fdr	5.83167	1.47343e-06	5.83167	BCAR3
RCBTB2	UCSC	Homo sapiens	-0.290286	fdr	5.82572	1.49375e-06	5.82572	RCBTB2
PDCD1LG2	UCSC	Homo sapiens	-0.710098	fdr	5.8234	1.50177e-06	5.8234	PDCD1LG2
MCM3	UCSC	Homo sapiens	-0.28057	fdr	5.81984	1.51412e-06	5.81984	MCM3
C12orf75	UCSC	Homo sapiens	-0.260074	fdr	5.81086	1.54574e-06	5.81086	C12orf75
LGALS1	UCSC	Homo sapiens	0.33291	fdr	5.80893	1.55265e-06	5.80893	LGALS1
IKZF3	UCSC	Homo sapiens	1.08721	fdr	5.79071	1.61918e-06	5.79071	IKZF3
PLCG1	UCSC	Homo sapiens	-0.309938	fdr	5.7864	1.63531e-06	5.7864	PLCG1
HMGCS1	UCSC	Homo sapiens	0.244482	fdr	5.77886	1.66395e-06	5.77886	HMGCS1
PIEZO1	UCSC	Homo sapiens	-0.230048	fdr	5.77257	1.68823e-06	5.77257	PIEZO1
CDK6	UCSC	Homo sapiens	0.459867	fdr	5.77092	1.69463e-06	5.77092	CDK6
GPR68	UCSC	Homo sapiens	0.39826	fdr	5.76849	1.70415e-06	5.76849	GPR68
MYC	UCSC	Homo sapiens	0.312991	fdr	5.75625	1.75286e-06	5.75625	MYC
GPNMB	UCSC	Homo sapiens	0.216397	fdr	5.75391	1.76233e-06	5.75391	GPNMB
IL4R	UCSC	Homo sapiens	-0.261703	fdr	5.70191	1.98649e-06	5.70191	IL4R
FANCI	UCSC	Homo sapiens	-0.178431	fdr	5.6887	2.04786e-06	5.6887	FANCI
DLGAP3	UCSC	Homo sapiens	-1.17876	fdr	5.64472	2.26611e-06	5.64472	DLGAP3
E2F7	UCSC	Homo sapiens	-0.406508	fdr	5.64472	2.26611e-06	5.64472	E2F7
HPSE	UCSC	Homo sapiens	-0.353865	fdr	5.62566	2.36777e-06	5.62566	HPSE
METRNL	UCSC	Homo sapiens	0.330739	fdr	5.62566	2.36777e-06	5.62566	METRNL
CYP51A1	UCSC	Homo sapiens	0.251781	fdr	5.61105	2.44879e-06	5.61105	CYP51A1
EVI2B	UCSC	Homo sapiens	0.284458	fdr	5.58825	2.58076e-06	5.58825	EVI2B
MYH10	UCSC	Homo sapiens	-0.283759	fdr	5.58795	2.58254e-06	5.58795	MYH10
TNS1	UCSC	Homo sapiens	0.587336	fdr	5.58795	2.58254e-06	5.58795	TNS1
ABHD2	UCSC	Homo sapiens	0.209938	fdr	5.58237	2.61596e-06	5.58237	ABHD2
CRELD2	UCSC	Homo sapiens	-0.386591	fdr	5.565	2.72269e-06	5.565	CRELD2
KLF9	UCSC	Homo sapiens	0.47169	fdr	5.54555	2.84739e-06	5.54555	KLF9
IPCEF1	UCSC	Homo sapiens	0.318064	fdr	5.53781	2.89861e-06	5.53781	IPCEF1
CCNDBP1	UCSC	Homo sapiens	0.34141	fdr	5.52798	2.96495e-06	5.52798	CCNDBP1
FOSB	UCSC	Homo sapiens	-1.06363	fdr	5.52798	2.96495e-06	5.52798	FOSB
IFI6	UCSC	Homo sapiens	0.536935	fdr	5.52798	2.96495e-06	5.52798	IFI6
ANTXR2	UCSC	Homo sapiens	-0.385973	fdr	5.51054	3.08643e-06	5.51054	ANTXR2
KIAA0226L	UCSC	Homo sapiens	-0.316808	fdr	5.50446	3.12995e-06	5.50446	KIAA0226L
CXorf21	UCSC	Homo sapiens	0.344963	fdr	5.50384	3.13444e-06	5.50384	CXorf21
GABRE	UCSC	Homo sapiens	-0.89558	fdr	5.48859	3.24647e-06	5.48859	GABRE
HAAO	UCSC	Homo sapiens	-0.705313	fdr	5.47643	3.33862e-06	5.47643	HAAO
CA2	UCSC	Homo sapiens	0.432122	fdr	5.47547	3.34607e-06	5.47547	CA2
LCP1	UCSC	Homo sapiens	0.233443	fdr	5.47281	3.3666e-06	5.47281	LCP1
JADE2	UCSC	Homo sapiens	0.276925	fdr	5.47138	3.37772e-06	5.47138	JADE2
CD83	UCSC	Homo sapiens	0.375641	fdr	5.44631	3.57839e-06	5.44631	CD83
ASGR2	UCSC	Homo sapiens	-0.327646	fdr	5.44169	3.61665e-06	5.44169	ASGR2
DENND3	UCSC	Homo sapiens	-0.282771	fdr	5.41009	3.88963e-06	5.41009	DENND3
2020-09-03	UCSC	Homo sapiens	-0.400796	fdr	5.40656	3.92143e-06	5.40656	2020-09-03
FCGR1B	UCSC	Homo sapiens	-0.348686	fdr	5.40622	3.92443e-06	5.40622	FCGR1B
S100A8	UCSC	Homo sapiens	-0.454477	fdr	5.40196	3.96317e-06	5.40196	S100A8
ATAD2	UCSC	Homo sapiens	-0.248707	fdr	5.39711	4.00762e-06	5.39711	ATAD2
MAN1A1	UCSC	Homo sapiens	0.400443	fdr	5.39711	4.00762e-06	5.39711	MAN1A1
TMEM2	UCSC	Homo sapiens	-0.294671	fdr	5.39121	4.06248e-06	5.39121	TMEM2
S100A1	UCSC	Homo sapiens	-0.575336	fdr	5.38811	4.09155e-06	5.38811	S100A1
PWP1	UCSC	Homo sapiens	0.255025	fdr	5.38755	4.09684e-06	5.38755	PWP1
HLA-DQB2	UCSC	Homo sapiens	0.512621	fdr	5.38647	4.10708e-06	5.38647	HLA-DQB2
ANKDD1A	UCSC	Homo sapiens	0.579617	fdr	5.37972	4.17137e-06	5.37972	ANKDD1A
PASK	UCSC	Homo sapiens	-0.365028	fdr	5.37459	4.22094e-06	5.37459	PASK
E2F8	UCSC	Homo sapiens	-0.302337	fdr	5.36658	4.29956e-06	5.36658	E2F8
CSK	UCSC	Homo sapiens	0.263996	fdr	5.3556	4.40963e-06	5.3556	CSK
LOC102723824	UCSC	Homo sapiens	0.887874	fdr	5.34887	4.47845e-06	5.34887	LOC102723824
SMYD3	UCSC	Homo sapiens	-0.371126	fdr	5.34723	4.49537e-06	5.34723	SMYD3
STAT6	UCSC	Homo sapiens	0.201435	fdr	5.3321	4.65483e-06	5.3321	STAT6
SIGLEC5	UCSC	Homo sapiens	-0.265547	fdr	5.32693	4.71057e-06	5.32693	SIGLEC5
PNMA1	UCSC	Homo sapiens	0.281777	fdr	5.31127	4.8835e-06	5.31127	PNMA1
SYT15	UCSC	Homo sapiens	-1.87731	fdr	5.30873	4.91213e-06	5.30873	SYT15
NUP210	UCSC	Homo sapiens	-0.205091	fdr	5.29752	5.04056e-06	5.29752	NUP210
LSP1	UCSC	Homo sapiens	-0.283488	fdr	5.29295	5.09386e-06	5.29295	LSP1
LOC81691	UCSC	Homo sapiens	-0.326257	fdr	5.27346	5.32765e-06	5.27346	LOC81691
C1orf21	UCSC	Homo sapiens	0.603272	fdr	5.27077	5.36084e-06	5.27077	C1orf21
GK	UCSC	Homo sapiens	0.419016	fdr	5.26579	5.42268e-06	5.26579	GK
ITGB3	UCSC	Homo sapiens	-0.292583	fdr	5.26579	5.42268e-06	5.26579	ITGB3
PIK3CD	UCSC	Homo sapiens	0.207583	fdr	5.25328	5.58108e-06	5.25328	PIK3CD
HDGF	UCSC	Homo sapiens	0.230044	fdr	5.24873	5.63984e-06	5.24873	HDGF
GAL3ST4	UCSC	Homo sapiens	-0.24935	fdr	5.24075	5.7445e-06	5.24075	GAL3ST4
TACSTD2	UCSC	Homo sapiens	0.834863	fdr	5.23116	5.87272e-06	5.23116	TACSTD2
KCNC4	UCSC	Homo sapiens	0.434107	fdr	5.21876	6.04278e-06	5.21876	KCNC4
MXD1	UCSC	Homo sapiens	0.258824	fdr	5.19553	6.3749e-06	5.19553	MXD1
TBL1X	UCSC	Homo sapiens	-0.589976	fdr	5.19553	6.3749e-06	5.19553	TBL1X
CARD11	UCSC	Homo sapiens	0.294286	fdr	5.19211	6.42518e-06	5.19211	CARD11
IFNGR2	UCSC	Homo sapiens	0.217316	fdr	5.18872	6.47556e-06	5.18872	IFNGR2
PAM	UCSC	Homo sapiens	-0.376808	fdr	5.18428	6.54208e-06	5.18428	PAM
WDFY1	UCSC	Homo sapiens	0.239089	fdr	5.14383	7.18076e-06	5.14383	WDFY1
BMF	UCSC	Homo sapiens	0.275445	fdr	5.14276	7.19853e-06	5.14276	BMF
AP1B1	UCSC	Homo sapiens	-0.23388	fdr	5.12299	7.5337e-06	5.12299	AP1B1
RFWD3	UCSC	Homo sapiens	-0.180815	fdr	5.1201	7.58399e-06	5.1201	RFWD3
ADK	UCSC	Homo sapiens	0.275483	fdr	5.08907	8.14569e-06	5.08907	ADK
MCM10	UCSC	Homo sapiens	-0.263899	fdr	5.08907	8.14569e-06	5.08907	MCM10
IL1A	UCSC	Homo sapiens	-0.46462	fdr	5.0827	8.266e-06	5.0827	IL1A
MPEG1	UCSC	Homo sapiens	-0.265253	fdr	5.06415	8.62687e-06	5.06415	MPEG1
MCM6	UCSC	Homo sapiens	-0.216708	fdr	5.06369	8.63587e-06	5.06369	MCM6
ACSL4	UCSC	Homo sapiens	0.309895	fdr	5.06247	8.66017e-06	5.06247	ACSL4
LIMD2	UCSC	Homo sapiens	0.322289	fdr	5.05463	8.81802e-06	5.05463	LIMD2
FBF1	UCSC	Homo sapiens	-0.468582	fdr	5.04696	8.97516e-06	5.04696	FBF1
FAM107B	UCSC	Homo sapiens	0.335675	fdr	5.03771	9.16834e-06	5.03771	FAM107B
ODC1	UCSC	Homo sapiens	-0.244612	fdr	5.02398	9.46276e-06	5.02398	ODC1
MTMR10	UCSC	Homo sapiens	0.315611	fdr	5.00617	9.85884e-06	5.00617	MTMR10
CECR2	UCSC	Homo sapiens	-0.362832	fdr	4.96994	1.07167e-05	4.96994	CECR2
OLFML2B	UCSC	Homo sapiens	-0.405504	fdr	4.96994	1.07167e-05	4.96994	OLFML2B
TLN2	UCSC	Homo sapiens	-0.505902	fdr	4.96994	1.07167e-05	4.96994	TLN2
SLC9A9	UCSC	Homo sapiens	-0.281555	fdr	4.95623	1.10604e-05	4.95623	SLC9A9
ZEB2	UCSC	Homo sapiens	0.265322	fdr	4.94998	1.12208e-05	4.94998	ZEB2
ACP5	UCSC	Homo sapiens	0.277197	fdr	4.94653	1.13103e-05	4.94653	ACP5
DUSP10	UCSC	Homo sapiens	0.320309	fdr	4.9357	1.15957e-05	4.9357	DUSP10
LRIG3	UCSC	Homo sapiens	-0.274657	fdr	4.9357	1.15957e-05	4.9357	LRIG3
TMEM150B	UCSC	Homo sapiens	-0.681765	fdr	4.92609	1.18553e-05	4.92609	TMEM150B
PQLC2	UCSC	Homo sapiens	-0.250049	fdr	4.92593	1.18595e-05	4.92593	PQLC2
SCN1B	UCSC	Homo sapiens	-0.661557	fdr	4.92579	1.18635e-05	4.92579	SCN1B
NBPF1	UCSC	Homo sapiens	-0.263928	fdr	4.91957	1.20345e-05	4.91957	NBPF1
CCHCR1	UCSC	Homo sapiens	-0.355763	fdr	4.91828	1.20704e-05	4.91828	CCHCR1
PSTPIP2	UCSC	Homo sapiens	-0.288365	fdr	4.91828	1.20704e-05	4.91828	PSTPIP2
RBM47	UCSC	Homo sapiens	0.226634	fdr	4.89545	1.27217e-05	4.89545	RBM47
DCLK2	UCSC	Homo sapiens	0.509658	fdr	4.87138	1.34467e-05	4.87138	DCLK2
LACC1	UCSC	Homo sapiens	0.253052	fdr	4.87138	1.34467e-05	4.87138	LACC1
CHSY1	UCSC	Homo sapiens	0.23589	fdr	4.83316	1.46839e-05	4.83316	CHSY1
TLR8	UCSC	Homo sapiens	0.447043	fdr	4.79111	1.61768e-05	4.79111	TLR8
ESPL1	UCSC	Homo sapiens	-0.233666	fdr	4.79071	1.61917e-05	4.79071	ESPL1
WNT10B	UCSC	Homo sapiens	0.778579	fdr	4.78984	1.62241e-05	4.78984	WNT10B
LINC00963	UCSC	Homo sapiens	0.31167	fdr	4.77749	1.66921e-05	4.77749	LINC00963
SEZ6L2	UCSC	Homo sapiens	-0.455875	fdr	4.77749	1.66921e-05	4.77749	SEZ6L2
RIN2	UCSC	Homo sapiens	0.20885	fdr	4.77318	1.68587e-05	4.77318	RIN2
CD33	UCSC	Homo sapiens	-0.264826	fdr	4.76605	1.71375e-05	4.76605	CD33
AGAP2-AS1	UCSC	Homo sapiens	0.514148	fdr	4.76576	1.71491e-05	4.76576	AGAP2-AS1
ENHO	UCSC	Homo sapiens	-0.831411	fdr	4.73675	1.83337e-05	4.73675	ENHO
ERMAP	UCSC	Homo sapiens	-0.264624	fdr	4.73569	1.83787e-05	4.73569	ERMAP
FANCG	UCSC	Homo sapiens	-0.286093	fdr	4.73569	1.83787e-05	4.73569	FANCG
PLP2	UCSC	Homo sapiens	0.267354	fdr	4.72092	1.90144e-05	4.72092	PLP2
CHAF1A	UCSC	Homo sapiens	-0.221767	fdr	4.71079	1.9463e-05	4.71079	CHAF1A
PCDHGA10	UCSC	Homo sapiens	0.29678	fdr	4.71052	1.9475e-05	4.71052	PCDHGA10
KMO	UCSC	Homo sapiens	0.493195	fdr	4.70998	1.94993e-05	4.70998	KMO
PIK3R5	UCSC	Homo sapiens	0.2297	fdr	4.70379	1.97794e-05	4.70379	PIK3R5
P2RX7	UCSC	Homo sapiens	0.262838	fdr	4.6978	2.0054e-05	4.6978	P2RX7
KCNMA1	UCSC	Homo sapiens	0.365651	fdr	4.69424	2.02188e-05	4.69424	KCNMA1
MEFV	UCSC	Homo sapiens	-0.684827	fdr	4.68836	2.04944e-05	4.68836	MEFV
TRDN	UCSC	Homo sapiens	0.389924	fdr	4.68293	2.07526e-05	4.68293	TRDN
IKZF1	UCSC	Homo sapiens	0.184618	fdr	4.67534	2.11185e-05	4.67534	IKZF1
CD274	UCSC	Homo sapiens	-0.654043	fdr	4.67127	2.13171e-05	4.67127	CD274
SIGLEC10	UCSC	Homo sapiens	-0.204635	fdr	4.66544	2.16052e-05	4.66544	SIGLEC10
NCF1	UCSC	Homo sapiens	0.43821	fdr	4.65659	2.20502e-05	4.65659	NCF1
COLEC12	UCSC	Homo sapiens	-0.689992	fdr	4.6202	2.39772e-05	4.6202	COLEC12
GPR160	UCSC	Homo sapiens	-0.561057	fdr	4.61795	2.41016e-05	4.61795	GPR160
GOLPH3	UCSC	Homo sapiens	0.188726	fdr	4.61493	2.42701e-05	4.61493	GOLPH3
AFTPH	UCSC	Homo sapiens	0.263853	fdr	4.61256	2.44026e-05	4.61256	AFTPH
JAM2	UCSC	Homo sapiens	0.801905	fdr	4.61256	2.44026e-05	4.61256	JAM2
ADAM15	UCSC	Homo sapiens	-0.287724	fdr	4.6064	2.47514e-05	4.6064	ADAM15
SLC47A1	UCSC	Homo sapiens	-0.820717	fdr	4.6064	2.47514e-05	4.6064	SLC47A1
PPARG	UCSC	Homo sapiens	0.5282	fdr	4.59162	2.56085e-05	4.59162	PPARG
SLC38A5	UCSC	Homo sapiens	0.393741	fdr	4.57678	2.64984e-05	4.57678	SLC38A5
PLAU	UCSC	Homo sapiens	-0.386481	fdr	4.57615	2.65367e-05	4.57615	PLAU
GLRX	UCSC	Homo sapiens	-0.280056	fdr	4.55998	2.75432e-05	4.55998	GLRX
MAP7	UCSC	Homo sapiens	-0.535353	fdr	4.5271	2.97098e-05	4.5271	MAP7
PCNA	UCSC	Homo sapiens	-0.24886	fdr	4.52044	3.01692e-05	4.52044	PCNA
FAM212A	UCSC	Homo sapiens	-0.4516	fdr	4.51543	3.05192e-05	4.51543	FAM212A
INSIG1	UCSC	Homo sapiens	0.216121	fdr	4.51543	3.05192e-05	4.51543	INSIG1
ZSWIM6	UCSC	Homo sapiens	-0.23973	fdr	4.4996	3.1652e-05	4.4996	ZSWIM6
AIFM2	UCSC	Homo sapiens	0.513676	fdr	4.49452	3.20242e-05	4.49452	AIFM2
SH3BP1	UCSC	Homo sapiens	0.188549	fdr	4.4944	3.20332e-05	4.4944	SH3BP1
CYP2S1	UCSC	Homo sapiens	-0.281627	fdr	4.49236	3.21838e-05	4.49236	CYP2S1
SLC2A6	UCSC	Homo sapiens	0.364005	fdr	4.49165	3.22365e-05	4.49165	SLC2A6
PDE9A	UCSC	Homo sapiens	-0.685454	fdr	4.48855	3.24675e-05	4.48855	PDE9A
DHRS3	UCSC	Homo sapiens	-0.249047	fdr	4.47878	3.3206e-05	4.47878	DHRS3
TTYH2	UCSC	Homo sapiens	-0.417882	fdr	4.47562	3.34485e-05	4.47562	TTYH2
KIF26B	UCSC	Homo sapiens	-0.788441	fdr	4.47513	3.34864e-05	4.47513	KIF26B
CLU	UCSC	Homo sapiens	-0.818679	fdr	4.47419	3.35593e-05	4.47419	CLU
TXLNB	UCSC	Homo sapiens	0.997731	fdr	4.47419	3.35593e-05	4.47419	TXLNB
C21orf33	UCSC	Homo sapiens	0.224163	fdr	4.46621	3.41813e-05	4.46621	C21orf33
XYLT1	UCSC	Homo sapiens	0.214463	fdr	4.46214	3.4503e-05	4.46214	XYLT1
SEMA6B	UCSC	Homo sapiens	-0.519875	fdr	4.45827	3.48122e-05	4.45827	SEMA6B
MAP4	UCSC	Homo sapiens	0.184288	fdr	4.45249	3.52788e-05	4.45249	MAP4
PTCRA	UCSC	Homo sapiens	0.608241	fdr	4.43961	3.63404e-05	4.43961	PTCRA
ATP9A	UCSC	Homo sapiens	-0.542871	fdr	4.43893	3.63973e-05	4.43893	ATP9A
SLC29A2	UCSC	Homo sapiens	0.368928	fdr	4.43893	3.63973e-05	4.43893	SLC29A2
GATM	UCSC	Homo sapiens	-0.266261	fdr	4.41868	3.81347e-05	4.41868	GATM
DFNB31	UCSC	Homo sapiens	1.14585	fdr	4.41045	3.88638e-05	4.41045	DFNB31
F8	UCSC	Homo sapiens	-0.490848	fdr	4.40098	3.97214e-05	4.40098	F8
LRRC25	UCSC	Homo sapiens	0.259427	fdr	4.40098	3.97214e-05	4.40098	LRRC25
FAM212B	UCSC	Homo sapiens	-0.347516	fdr	4.40066	3.975e-05	4.40066	FAM212B
PLBD2	UCSC	Homo sapiens	0.180031	fdr	4.38811	4.09153e-05	4.38811	PLBD2
FGL2	UCSC	Homo sapiens	-0.391799	fdr	4.38437	4.12694e-05	4.38437	FGL2
CYP27A1	UCSC	Homo sapiens	0.435747	fdr	4.37958	4.17274e-05	4.37958	CYP27A1
FAM111A	UCSC	Homo sapiens	-0.219251	fdr	4.3795	4.17346e-05	4.3795	FAM111A
GPR125	UCSC	Homo sapiens	-0.561824	fdr	4.37555	4.21166e-05	4.37555	GPR125
PKMYT1	UCSC	Homo sapiens	-0.26237	fdr	4.36769	4.2885e-05	4.36769	PKMYT1
MNDA	UCSC	Homo sapiens	-0.509318	fdr	4.35261	4.44004e-05	4.35261	MNDA
UBR7	UCSC	Homo sapiens	-0.252784	fdr	4.34122	4.55807e-05	4.34122	UBR7
CAPN3	UCSC	Homo sapiens	-0.521604	fdr	4.33074	4.66938e-05	4.33074	CAPN3
TIMP3	UCSC	Homo sapiens	0.925092	fdr	4.32994	4.67797e-05	4.32994	TIMP3
IL7R	UCSC	Homo sapiens	0.278349	fdr	4.31328	4.86093e-05	4.31328	IL7R
CLCN4	UCSC	Homo sapiens	0.239809	fdr	4.3108	4.88881e-05	4.3108	CLCN4
LRP3	UCSC	Homo sapiens	-0.351834	fdr	4.3108	4.88881e-05	4.3108	LRP3
SOCS6	UCSC	Homo sapiens	0.277199	fdr	4.31067	4.89023e-05	4.31067	SOCS6
PGA3	UCSC	Homo sapiens	-0.668522	fdr	4.30526	4.95156e-05	4.30526	PGA3
UBE2Z	UCSC	Homo sapiens	0.218062	fdr	4.30526	4.95156e-05	4.30526	UBE2Z
G6PD	UCSC	Homo sapiens	0.336489	fdr	4.29301	5.09322e-05	4.29301	G6PD
LDLRAP1	UCSC	Homo sapiens	-0.406335	fdr	4.28976	5.13143e-05	4.28976	LDLRAP1
PTP4A3	UCSC	Homo sapiens	-0.690773	fdr	4.28577	5.17878e-05	4.28577	PTP4A3
LIMK2	UCSC	Homo sapiens	0.267073	fdr	4.26927	5.37936e-05	4.26927	LIMK2
TMOD2	UCSC	Homo sapiens	-0.425097	fdr	4.26336	5.45305e-05	4.26336	TMOD2
KIAA1522	UCSC	Homo sapiens	-0.660982	fdr	4.25728	5.52994e-05	4.25728	KIAA1522
PLEKHO2	UCSC	Homo sapiens	0.187213	fdr	4.25728	5.52994e-05	4.25728	PLEKHO2
SERPINI1	UCSC	Homo sapiens	0.560466	fdr	4.25728	5.52994e-05	4.25728	SERPINI1
EXO1	UCSC	Homo sapiens	-0.251032	fdr	4.24985	5.62532e-05	4.24985	EXO1
HLA-DQA1	UCSC	Homo sapiens	0.454707	fdr	4.24102	5.7409e-05	4.24102	HLA-DQA1
RND3	UCSC	Homo sapiens	0.634621	fdr	4.23843	5.77528e-05	4.23843	RND3
CRISPLD1	UCSC	Homo sapiens	-0.477175	fdr	4.22273	5.98789e-05	4.22273	CRISPLD1
GAS7	UCSC	Homo sapiens	0.235947	fdr	4.19966	6.31453e-05	4.19966	GAS7
MYCL	UCSC	Homo sapiens	-0.457409	fdr	4.19883	6.3266e-05	4.19883	MYCL
MPPE1	UCSC	Homo sapiens	-0.414969	fdr	4.19683	6.35585e-05	4.19683	MPPE1
IRF2BP2	UCSC	Homo sapiens	-0.170984	fdr	4.19467	6.38755e-05	4.19467	IRF2BP2
SLC37A1	UCSC	Homo sapiens	-0.615347	fdr	4.18987	6.45841e-05	4.18987	SLC37A1
CTSC	UCSC	Homo sapiens	-0.23284	fdr	4.17049	6.75328e-05	4.17049	CTSC
MBP	UCSC	Homo sapiens	0.183646	fdr	4.16967	6.76589e-05	4.16967	MBP
SYNE1	UCSC	Homo sapiens	0.258468	fdr	4.16323	6.86706e-05	4.16323	SYNE1
TRAF3	UCSC	Homo sapiens	0.257123	fdr	4.16089	6.90411e-05	4.16089	TRAF3
TGIF1	UCSC	Homo sapiens	0.281901	fdr	4.1596	6.92474e-05	4.1596	TGIF1
C2	UCSC	Homo sapiens	-0.267547	fdr	4.15671	6.97098e-05	4.15671	C2
UBA7	UCSC	Homo sapiens	-0.30457	fdr	4.1512	7.05987e-05	4.1512	UBA7
CTNNB1	UCSC	Homo sapiens	0.160316	fdr	4.14744	7.12135e-05	4.14744	CTNNB1
PIK3CG	UCSC	Homo sapiens	0.17236	fdr	4.146	7.14503e-05	4.146	PIK3CG
CAPN2	UCSC	Homo sapiens	0.448772	fdr	4.14101	7.22747e-05	4.14101	CAPN2
MAP2	UCSC	Homo sapiens	0.950035	fdr	4.14101	7.22747e-05	4.14101	MAP2
NLN	UCSC	Homo sapiens	0.160314	fdr	4.1332	7.35867e-05	4.1332	NLN
CADPS2	UCSC	Homo sapiens	-0.687816	fdr	4.13272	7.36689e-05	4.13272	CADPS2
MGLL	UCSC	Homo sapiens	0.217751	fdr	4.12565	7.48768e-05	4.12565	MGLL
PCED1B	UCSC	Homo sapiens	-0.313915	fdr	4.11949	7.59476e-05	4.11949	PCED1B
C12orf49	UCSC	Homo sapiens	0.226699	fdr	4.1145	7.68254e-05	4.1145	C12orf49
CD48	UCSC	Homo sapiens	0.214427	fdr	4.11057	7.75225e-05	4.11057	CD48
FCGR1C	UCSC	Homo sapiens	-0.574651	fdr	4.10422	7.86646e-05	4.10422	FCGR1C
FPR2	UCSC	Homo sapiens	-1.19258	fdr	4.10105	7.92417e-05	4.10105	FPR2
VAV1	UCSC	Homo sapiens	0.187301	fdr	4.10056	7.933e-05	4.10056	VAV1
SULT1C2	UCSC	Homo sapiens	-0.529684	fdr	4.09837	7.97318e-05	4.09837	SULT1C2
TJP2	UCSC	Homo sapiens	-0.285786	fdr	4.09453	8.04402e-05	4.09453	TJP2
SLC38A2	UCSC	Homo sapiens	0.293248	fdr	4.08959	8.13597e-05	4.08959	SLC38A2
PALLD	UCSC	Homo sapiens	-0.348602	fdr	4.07471	8.41965e-05	4.07471	PALLD
SPTBN1	UCSC	Homo sapiens	0.204267	fdr	4.0654	8.60191e-05	4.0654	SPTBN1
BLM	UCSC	Homo sapiens	-0.236836	fdr	4.05906	8.72851e-05	4.05906	BLM
LIMCH1	UCSC	Homo sapiens	-1.81327	fdr	4.05906	8.72851e-05	4.05906	LIMCH1
SULT1A1	UCSC	Homo sapiens	-0.367762	fdr	4.05906	8.72851e-05	4.05906	SULT1A1
DKK2	UCSC	Homo sapiens	0.871311	fdr	4.05573	8.79564e-05	4.05573	DKK2
SAT1	UCSC	Homo sapiens	-0.14457	fdr	4.05194	8.87278e-05	4.05194	SAT1
SMS	UCSC	Homo sapiens	0.173642	fdr	4.0509	8.89403e-05	4.0509	SMS
CIRBP	UCSC	Homo sapiens	-0.221555	fdr	4.04963	8.9201e-05	4.04963	CIRBP
RTN1	UCSC	Homo sapiens	0.181865	fdr	4.04057	9.10823e-05	4.04057	RTN1
RNF19B	UCSC	Homo sapiens	0.218231	fdr	4.03786	9.16507e-05	4.03786	RNF19B
RCSD1	UCSC	Homo sapiens	-0.212725	fdr	4.02954	9.34236e-05	4.02954	RCSD1
CD93	UCSC	Homo sapiens	-0.290403	fdr	4.02518	9.43673e-05	4.02518	CD93
TMEM26	UCSC	Homo sapiens	-0.655537	fdr	4.02518	9.43673e-05	4.02518	TMEM26
SYT6	UCSC	Homo sapiens	-0.242718	fdr	4.01964	9.55777e-05	4.01964	SYT6
C14orf159	UCSC	Homo sapiens	-0.203391	fdr	4.00913	9.79189e-05	4.00913	C14orf159
MRO	UCSC	Homo sapiens	-1.14678	fdr	4.008	9.81747e-05	4.008	MRO
BIN1	UCSC	Homo sapiens	-0.256922	fdr	3.99194	0.000101872	3.99194	BIN1
HLX	UCSC	Homo sapiens	0.519554	fdr	3.99054	0.000102203	3.99054	HLX
NFE2L1	UCSC	Homo sapiens	0.201502	fdr	3.97389	0.000106197	3.97389	NFE2L1
ARPC2	UCSC	Homo sapiens	0.210328	fdr	3.97315	0.000106377	3.97315	ARPC2
SLC25A43	UCSC	Homo sapiens	0.41911	fdr	3.96766	0.000107732	3.96766	SLC25A43
ORC1	UCSC	Homo sapiens	-0.209489	fdr	3.9584	0.000110051	3.9584	ORC1
ATF5	UCSC	Homo sapiens	0.305227	fdr	3.95293	0.000111448	3.95293	ATF5
NISCH	UCSC	Homo sapiens	-0.234941	fdr	3.95293	0.000111448	3.95293	NISCH
PIK3R3	UCSC	Homo sapiens	-0.322999	fdr	3.94673	0.000113049	3.94673	PIK3R3
CCDC92	UCSC	Homo sapiens	0.289576	fdr	3.94299	0.000114027	3.94299	CCDC92
WDR43	UCSC	Homo sapiens	0.190064	fdr	3.93908	0.000115059	3.93908	WDR43
HPS3	UCSC	Homo sapiens	-0.214991	fdr	3.93904	0.00011507	3.93904	HPS3
VWF	UCSC	Homo sapiens	0.961097	fdr	3.93904	0.00011507	3.93904	VWF
PNPLA6	UCSC	Homo sapiens	0.241433	fdr	3.93348	0.000116552	3.93348	PNPLA6
PDIA4	UCSC	Homo sapiens	-0.204234	fdr	3.93027	0.000117417	3.93027	PDIA4
MIF4GD	UCSC	Homo sapiens	-0.315182	fdr	3.91986	0.000120264	3.91986	MIF4GD
LCP2	UCSC	Homo sapiens	0.163404	fdr	3.90839	0.000123485	3.90839	LCP2
PLOD2	UCSC	Homo sapiens	-0.415068	fdr	3.9074	0.000123765	3.9074	PLOD2
IGF1R	UCSC	Homo sapiens	-0.441975	fdr	3.90617	0.000124117	3.90617	IGF1R
LPIN1	UCSC	Homo sapiens	0.26409	fdr	3.89441	0.000127522	3.89441	LPIN1
INPP4B	UCSC	Homo sapiens	-0.290566	fdr	3.89367	0.000127742	3.89367	INPP4B
PCYOX1L	UCSC	Homo sapiens	-0.287018	fdr	3.88492	0.00013034	3.88492	PCYOX1L
TLR6	UCSC	Homo sapiens	-0.263826	fdr	3.8844	0.000130495	3.8844	TLR6
CORO1C	UCSC	Homo sapiens	0.144348	fdr	3.87495	0.000133367	3.87495	CORO1C
C10orf128	UCSC	Homo sapiens	-0.541434	fdr	3.87445	0.00013352	3.87445	C10orf128
LDHA	UCSC	Homo sapiens	0.210057	fdr	3.8672	0.000135767	3.8672	LDHA
DCAF6	UCSC	Homo sapiens	0.212577	fdr	3.86695	0.000135847	3.86695	DCAF6
DTL	UCSC	Homo sapiens	-0.235557	fdr	3.86695	0.000135847	3.86695	DTL
ELL2	UCSC	Homo sapiens	0.246126	fdr	3.86294	0.000137107	3.86294	ELL2
GADD45A	UCSC	Homo sapiens	-0.433636	fdr	3.85808	0.000138651	3.85808	GADD45A
GINS2	UCSC	Homo sapiens	-0.334002	fdr	3.85492	0.000139663	3.85492	GINS2
SLA	UCSC	Homo sapiens	0.191791	fdr	3.85056	0.000141072	3.85056	SLA
LOC100507006	UCSC	Homo sapiens	-0.792021	fdr	3.84116	0.000144159	3.84116	LOC100507006
MFI2	UCSC	Homo sapiens	0.164631	fdr	3.83929	0.00014478	3.83929	MFI2
GABARAPL1	UCSC	Homo sapiens	0.198687	fdr	3.83783	0.000145269	3.83783	GABARAPL1
CST3	UCSC	Homo sapiens	-0.214451	fdr	3.83734	0.000145432	3.83734	CST3
PON2	UCSC	Homo sapiens	-0.285001	fdr	3.82657	0.000149083	3.82657	PON2
NQO2	UCSC	Homo sapiens	-0.199164	fdr	3.82439	0.000149833	3.82439	NQO2
RASSF3	UCSC	Homo sapiens	0.250042	fdr	3.82256	0.000150465	3.82256	RASSF3
SLPI	UCSC	Homo sapiens	-1.0649	fdr	3.82083	0.000151068	3.82083	SLPI
TMEM176B	UCSC	Homo sapiens	0.299844	fdr	3.81549	0.000152937	3.81549	TMEM176B
RNF141	UCSC	Homo sapiens	-0.301909	fdr	3.80579	0.000156391	3.80579	RNF141
GSR	UCSC	Homo sapiens	0.170133	fdr	3.80446	0.00015687	3.80446	GSR
TNFSF14	UCSC	Homo sapiens	-0.572063	fdr	3.80398	0.000157042	3.80398	TNFSF14
MYLIP	UCSC	Homo sapiens	-0.538655	fdr	3.79309	0.000161031	3.79309	MYLIP
ZDHHC14	UCSC	Homo sapiens	-0.464912	fdr	3.7926	0.000161214	3.7926	ZDHHC14
PKDCC	UCSC	Homo sapiens	0.426395	fdr	3.79084	0.000161868	3.79084	PKDCC
FAM83D	UCSC	Homo sapiens	0.226417	fdr	3.78944	0.000162391	3.78944	FAM83D
ALDH5A1	UCSC	Homo sapiens	-0.413743	fdr	3.78012	0.000165912	3.78012	ALDH5A1
JUN	UCSC	Homo sapiens	-0.253219	fdr	3.78012	0.000165912	3.78012	JUN
TRAF1	UCSC	Homo sapiens	0.458379	fdr	3.76921	0.000170133	3.76921	TRAF1
WDHD1	UCSC	Homo sapiens	-0.215812	fdr	3.76808	0.000170578	3.76808	WDHD1
SMOX	UCSC	Homo sapiens	-0.205931	fdr	3.76281	0.000172658	3.76281	SMOX
PKIB	UCSC	Homo sapiens	0.431689	fdr	3.76233	0.00017285	3.76233	PKIB
FERMT3	UCSC	Homo sapiens	0.2375	fdr	3.74771	0.000178769	3.74771	FERMT3
MOB3C	UCSC	Homo sapiens	-0.268452	fdr	3.74771	0.000178769	3.74771	MOB3C
ENPP2	UCSC	Homo sapiens	-1.47232	fdr	3.74649	0.000179269	3.74649	ENPP2
LEPREL2	UCSC	Homo sapiens	-1.14409	fdr	3.74105	0.000181531	3.74105	LEPREL2
CDT1	UCSC	Homo sapiens	-0.267933	fdr	3.73664	0.000183383	3.73664	CDT1
SERPINA1	UCSC	Homo sapiens	0.286135	fdr	3.73291	0.000184965	3.73291	SERPINA1
C16orf72	UCSC	Homo sapiens	0.276335	fdr	3.73215	0.000185291	3.73215	C16orf72
GIPC3	UCSC	Homo sapiens	0.856353	fdr	3.73215	0.000185291	3.73215	GIPC3
SUN2	UCSC	Homo sapiens	0.202342	fdr	3.73215	0.000185291	3.73215	SUN2
ZNF512B	UCSC	Homo sapiens	-0.237844	fdr	3.72547	0.000188159	3.72547	ZNF512B
GPD1L	UCSC	Homo sapiens	-0.277709	fdr	3.72476	0.000188469	3.72476	GPD1L
ACVRL1	UCSC	Homo sapiens	-0.667107	fdr	3.72449	0.000188588	3.72449	ACVRL1
FFAR4	UCSC	Homo sapiens	-0.260008	fdr	3.71826	0.00019131	3.71826	FFAR4
RARA	UCSC	Homo sapiens	-0.45844	fdr	3.7169	0.000191911	3.7169	RARA
RFX5	UCSC	Homo sapiens	0.230107	fdr	3.70102	0.000199059	3.70102	RFX5
SYS1	UCSC	Homo sapiens	-0.219863	fdr	3.69968	0.000199672	3.69968	SYS1
TCF7L2	UCSC	Homo sapiens	0.360463	fdr	3.6927	0.000202908	3.6927	TCF7L2
FAM129A	UCSC	Homo sapiens	0.187783	fdr	3.69264	0.000202936	3.69264	FAM129A
RAC2	UCSC	Homo sapiens	0.227677	fdr	3.69097	0.00020372	3.69097	RAC2
CDK5RAP3	UCSC	Homo sapiens	-0.251913	fdr	3.68979	0.000204272	3.68979	CDK5RAP3
TIMD4	UCSC	Homo sapiens	-1.30536	fdr	3.68934	0.000204484	3.68934	TIMD4
ADAMTSL4	UCSC	Homo sapiens	-0.393076	fdr	3.6843	0.000206873	3.6843	ADAMTSL4
BEST1	UCSC	Homo sapiens	-0.328846	fdr	3.65681	0.000220391	3.65681	BEST1
ACAT2	UCSC	Homo sapiens	0.190427	fdr	3.65478	0.000221419	3.65478	ACAT2
VOPP1	UCSC	Homo sapiens	0.228304	fdr	3.65286	0.000222402	3.65286	VOPP1
MMP2	UCSC	Homo sapiens	-0.251107	fdr	3.65023	0.000223751	3.65023	MMP2
JAKMIP2	UCSC	Homo sapiens	1.16216	fdr	3.6489	0.000224438	3.6489	JAKMIP2
ZNF385A	UCSC	Homo sapiens	-0.184347	fdr	3.63541	0.000231523	3.63541	ZNF385A
UST	UCSC	Homo sapiens	0.309744	fdr	3.63444	0.000232039	3.63444	UST
IMPA2	UCSC	Homo sapiens	-0.403531	fdr	3.63033	0.000234245	3.63033	IMPA2
VASH1	UCSC	Homo sapiens	0.16297	fdr	3.63033	0.000234245	3.63033	VASH1
ERRFI1	UCSC	Homo sapiens	-0.607402	fdr	3.61643	0.000241861	3.61643	ERRFI1
CCL5	UCSC	Homo sapiens	0.477188	fdr	3.60732	0.000246991	3.60732	CCL5
PEA15	UCSC	Homo sapiens	0.199629	fdr	3.59775	0.000252492	3.59775	PEA15
TNFRSF10D	UCSC	Homo sapiens	-0.293858	fdr	3.59537	0.000253878	3.59537	TNFRSF10D
PCDHGB7	UCSC	Homo sapiens	0.539252	fdr	3.59212	0.000255788	3.59212	PCDHGB7
TAPBPL	UCSC	Homo sapiens	-0.298768	fdr	3.58799	0.000258232	3.58799	TAPBPL
CCDC71L	UCSC	Homo sapiens	0.408366	fdr	3.56148	0.000274486	3.56148	CCDC71L
SLC2A8	UCSC	Homo sapiens	-0.281729	fdr	3.55632	0.000277764	3.55632	SLC2A8
SKP2	UCSC	Homo sapiens	-0.250724	fdr	3.55535	0.000278385	3.55535	SKP2
SLC27A1	UCSC	Homo sapiens	0.29207	fdr	3.55481	0.000278734	3.55481	SLC27A1
IER3	UCSC	Homo sapiens	-0.362463	fdr	3.55415	0.000279159	3.55415	IER3
AMOTL1	UCSC	Homo sapiens	-0.762089	fdr	3.55032	0.000281631	3.55032	AMOTL1
NINJ1	UCSC	Homo sapiens	-0.270474	fdr	3.5425	0.000286746	3.5425	NINJ1
MREG	UCSC	Homo sapiens	0.516185	fdr	3.53455	0.000292046	3.53455	MREG
CHORDC1	UCSC	Homo sapiens	0.269618	fdr	3.5312	0.000294303	3.5312	CHORDC1
C12orf57	UCSC	Homo sapiens	0.583387	fdr	3.52793	0.000296533	3.52793	C12orf57
SPTA1	UCSC	Homo sapiens	-0.785815	fdr	3.51993	0.000302047	3.51993	SPTA1
RBL1	UCSC	Homo sapiens	-0.237729	fdr	3.51938	0.000302424	3.51938	RBL1
KDELC2	UCSC	Homo sapiens	-0.22072	fdr	3.51877	0.000302848	3.51877	KDELC2
EIF4E3	UCSC	Homo sapiens	0.420957	fdr	3.51223	0.000307445	3.51223	EIF4E3
SHMT1	UCSC	Homo sapiens	-0.214228	fdr	3.5114	0.000308034	3.5114	SHMT1
PPP2R5B	UCSC	Homo sapiens	0.418227	fdr	3.50934	0.000309502	3.50934	PPP2R5B
DHRS7	UCSC	Homo sapiens	-0.240281	fdr	3.49727	0.000318225	3.49727	DHRS7
AKNA	UCSC	Homo sapiens	0.182184	fdr	3.49537	0.000319615	3.49537	AKNA
KCNK6	UCSC	Homo sapiens	-0.251534	fdr	3.49537	0.000319615	3.49537	KCNK6
TMTC4	UCSC	Homo sapiens	-0.364818	fdr	3.49452	0.000320243	3.49452	TMTC4
ERLIN2	UCSC	Homo sapiens	-0.213069	fdr	3.49091	0.000322914	3.49091	ERLIN2
SLC37A4	UCSC	Homo sapiens	-0.219774	fdr	3.48889	0.000324425	3.48889	SLC37A4
ULK2	UCSC	Homo sapiens	-0.291297	fdr	3.482	0.000329607	3.482	ULK2
GPR84	UCSC	Homo sapiens	0.246991	fdr	3.47901	0.00033189	3.47901	GPR84
RBBP8	UCSC	Homo sapiens	-0.205785	fdr	3.46015	0.000346617	3.46015	RBBP8
ROR2	UCSC	Homo sapiens	-0.792288	fdr	3.46015	0.000346617	3.46015	ROR2
HNRNPH3	UCSC	Homo sapiens	0.156632	fdr	3.4598	0.000346895	3.4598	HNRNPH3
SELL	UCSC	Homo sapiens	-0.771629	fdr	3.45662	0.000349444	3.45662	SELL
EZH2	UCSC	Homo sapiens	-0.183181	fdr	3.45175	0.000353386	3.45175	EZH2
RASA1	UCSC	Homo sapiens	0.22865	fdr	3.45075	0.0003542	3.45075	RASA1
ARHGAP33	UCSC	Homo sapiens	-0.479421	fdr	3.44748	0.000356877	3.44748	ARHGAP33
TGFBR1	UCSC	Homo sapiens	0.240331	fdr	3.44615	0.000357976	3.44615	TGFBR1
RAB32	UCSC	Homo sapiens	-0.193195	fdr	3.4391	0.000363835	3.4391	RAB32
SEMA4A	UCSC	Homo sapiens	0.235563	fdr	3.43514	0.000367168	3.43514	SEMA4A
ANPEP	UCSC	Homo sapiens	1.57885	fdr	3.42619	0.000374809	3.42619	ANPEP
MCF2L	UCSC	Homo sapiens	-0.32469	fdr	3.41423	0.000385275	3.41423	MCF2L
FAIM3	UCSC	Homo sapiens	0.315929	fdr	3.40655	0.000392151	3.40655	FAIM3
PLEKHA7	UCSC	Homo sapiens	-0.701948	fdr	3.40216	0.000396131	3.40216	PLEKHA7
SLC22A18	UCSC	Homo sapiens	-0.284006	fdr	3.3992	0.000398842	3.3992	SLC22A18
SH3D21	UCSC	Homo sapiens	-0.521893	fdr	3.39792	0.000400017	3.39792	SH3D21
AP1S2	UCSC	Homo sapiens	0.24333	fdr	3.39277	0.000404786	3.39277	AP1S2
DDX11	UCSC	Homo sapiens	-0.245597	fdr	3.39139	0.000406074	3.39139	DDX11
EBP	UCSC	Homo sapiens	0.214911	fdr	3.38865	0.000408651	3.38865	EBP
NOL4L	UCSC	Homo sapiens	0.225069	fdr	3.38782	0.000409434	3.38782	NOL4L
CDK14	UCSC	Homo sapiens	0.368174	fdr	3.37651	0.000420231	3.37651	CDK14
ATP6V1F	UCSC	Homo sapiens	0.216972	fdr	3.37563	0.000421083	3.37563	ATP6V1F
HEATR6	UCSC	Homo sapiens	0.202401	fdr	3.37208	0.000424542	3.37208	HEATR6
GP9	UCSC	Homo sapiens	-2.65859	fdr	3.36408	0.000432435	3.36408	GP9
RDX	UCSC	Homo sapiens	-0.237906	fdr	3.35377	0.000442824	3.35377	RDX
TIMM17A	UCSC	Homo sapiens	0.21349	fdr	3.35313	0.000443471	3.35313	TIMM17A
MYO6	UCSC	Homo sapiens	0.240871	fdr	3.34976	0.000446927	3.34976	MYO6
TNFRSF18	UCSC	Homo sapiens	1.54959	fdr	3.33642	0.000460873	3.33642	TNFRSF18
SH3TC1	UCSC	Homo sapiens	0.173742	fdr	3.33315	0.00046436	3.33315	SH3TC1
FDPS	UCSC	Homo sapiens	0.205247	fdr	3.33052	0.000467177	3.33052	FDPS
HPCAL1	UCSC	Homo sapiens	0.233389	fdr	3.32982	0.000467924	3.32982	HPCAL1
CATSPER1	UCSC	Homo sapiens	0.855736	fdr	3.32899	0.000468825	3.32899	CATSPER1
DPEP2	UCSC	Homo sapiens	-0.648318	fdr	3.31917	0.000479544	3.31917	DPEP2
DONSON	UCSC	Homo sapiens	-0.193753	fdr	3.3072	0.00049295	3.3072	DONSON
LUCAT1	UCSC	Homo sapiens	1.23257	fdr	3.30287	0.000497888	3.30287	LUCAT1
SNHG12	UCSC	Homo sapiens	-0.323526	fdr	3.29853	0.000502886	3.29853	SNHG12
PXN	UCSC	Homo sapiens	-0.222695	fdr	3.29356	0.000508677	3.29356	PXN
NAP1L1	UCSC	Homo sapiens	0.167043	fdr	3.29044	0.000512345	3.29044	NAP1L1
EMB	UCSC	Homo sapiens	-0.335512	fdr	3.28458	0.000519308	3.28458	EMB
PLIN3	UCSC	Homo sapiens	0.200192	fdr	3.27916	0.000525829	3.27916	PLIN3
LYVE1	UCSC	Homo sapiens	-1.9891	fdr	3.27332	0.000532943	3.27332	LYVE1
RANBP17	UCSC	Homo sapiens	-0.731653	fdr	3.26817	0.000539304	3.26817	RANBP17
BCL2A1	UCSC	Homo sapiens	0.476642	fdr	3.26814	0.000539343	3.26814	BCL2A1
KPNA2	UCSC	Homo sapiens	0.180788	fdr	3.25911	0.000550663	3.25911	KPNA2
DSN1	UCSC	Homo sapiens	-0.219773	fdr	3.24841	0.0005644	3.24841	DSN1
DECR1	UCSC	Homo sapiens	-0.213945	fdr	3.24734	0.000565791	3.24734	DECR1
CEP85	UCSC	Homo sapiens	-0.220497	fdr	3.23926	0.000576427	3.23926	CEP85
SESN3	UCSC	Homo sapiens	-0.297855	fdr	3.23756	0.000578677	3.23756	SESN3
TAOK3	UCSC	Homo sapiens	0.18079	fdr	3.21988	0.00060273	3.21988	TAOK3
KCTD5	UCSC	Homo sapiens	-0.272958	fdr	3.21748	0.00060606	3.21748	KCTD5
PRRG4	UCSC	Homo sapiens	-0.622993	fdr	3.21675	0.000607083	3.21675	PRRG4
MLLT6	UCSC	Homo sapiens	0.228909	fdr	3.21645	0.000607506	3.21645	MLLT6
RHBDF2	UCSC	Homo sapiens	-0.193191	fdr	3.21138	0.000614643	3.21138	RHBDF2
AMPD3	UCSC	Homo sapiens	0.164339	fdr	3.20672	0.000621263	3.20672	AMPD3
MTURN	UCSC	Homo sapiens	-0.353708	fdr	3.20584	0.000622528	3.20584	MTURN
ATP10A	UCSC	Homo sapiens	0.323252	fdr	3.20419	0.000624896	3.20419	ATP10A
HSPH1	UCSC	Homo sapiens	0.182857	fdr	3.20419	0.000624896	3.20419	HSPH1
CACNA2D4	UCSC	Homo sapiens	0.382755	fdr	3.20034	0.000630459	3.20034	CACNA2D4
SIDT1	UCSC	Homo sapiens	-0.729942	fdr	3.1925	0.000641953	3.1925	SIDT1
RAPGEF1	UCSC	Homo sapiens	0.150051	fdr	3.18646	0.000650935	3.18646	RAPGEF1
DCSTAMP	UCSC	Homo sapiens	1.08143	fdr	3.18179	0.00065797	3.18179	DCSTAMP
ATF4	UCSC	Homo sapiens	0.201718	fdr	3.17509	0.000668213	3.17509	ATF4
RALA	UCSC	Homo sapiens	0.23164	fdr	3.17023	0.00067573	3.17023	RALA
KIF20A	UCSC	Homo sapiens	0.187864	fdr	3.16959	0.000676715	3.16959	KIF20A
IRF8	UCSC	Homo sapiens	-0.192285	fdr	3.16902	0.000677607	3.16902	IRF8
C17orf96	UCSC	Homo sapiens	0.65699	fdr	3.16495	0.000683994	3.16495	C17orf96
ZNF267	UCSC	Homo sapiens	0.240777	fdr	3.1645	0.000684706	3.1645	ZNF267
FBXO31	UCSC	Homo sapiens	0.312176	fdr	3.15671	0.000697087	3.15671	FBXO31
AHCYL1	UCSC	Homo sapiens	0.15569	fdr	3.15367	0.000701981	3.15367	AHCYL1
APOC1	UCSC	Homo sapiens	-0.215375	fdr	3.1524	0.000704041	3.1524	APOC1
LIMA1	UCSC	Homo sapiens	0.180802	fdr	3.1524	0.000704041	3.1524	LIMA1
RB1CC1	UCSC	Homo sapiens	0.253345	fdr	3.1524	0.000704041	3.1524	RB1CC1
RBP7	UCSC	Homo sapiens	-1.21568	fdr	3.14977	0.000708329	3.14977	RBP7
MTCL1	UCSC	Homo sapiens	-0.431705	fdr	3.14733	0.000712309	3.14733	MTCL1
CTNNAL1	UCSC	Homo sapiens	-0.246934	fdr	3.14676	0.000713253	3.14676	CTNNAL1
SLC24A1	UCSC	Homo sapiens	-0.339596	fdr	3.14282	0.000719753	3.14282	SLC24A1
G0S2	UCSC	Homo sapiens	0.45077	fdr	3.13697	0.000729515	3.13697	G0S2
FGD2	UCSC	Homo sapiens	-0.275531	fdr	3.13416	0.000734239	3.13416	FGD2
STEAP4	UCSC	Homo sapiens	-1.7336	fdr	3.12645	0.000747393	3.12645	STEAP4
IL17RB	UCSC	Homo sapiens	-0.985663	fdr	3.1262	0.000747826	3.1262	IL17RB
FCGR2C	UCSC	Homo sapiens	-1.26805	fdr	3.12602	0.000748132	3.12602	FCGR2C
MYO1A	UCSC	Homo sapiens	-0.815463	fdr	3.12602	0.000748132	3.12602	MYO1A
RFX2	UCSC	Homo sapiens	0.391657	fdr	3.12602	0.000748132	3.12602	RFX2
F13A1	UCSC	Homo sapiens	-2.35288	fdr	3.12245	0.000754317	3.12245	F13A1
MIAT	UCSC	Homo sapiens	-1.61081	fdr	3.11918	0.000760016	3.11918	MIAT
UTP6	UCSC	Homo sapiens	0.164235	fdr	3.11821	0.000761705	3.11821	UTP6
ARHGEF10	UCSC	Homo sapiens	-0.513213	fdr	3.11723	0.000763423	3.11723	ARHGEF10
TRAK2	UCSC	Homo sapiens	0.184728	fdr	3.11676	0.000764265	3.11676	TRAK2
MS4A4A	UCSC	Homo sapiens	-0.263485	fdr	3.1135	0.000770023	3.1135	MS4A4A
HLA-E	UCSC	Homo sapiens	-0.19666	fdr	3.11025	0.000775808	3.11025	HLA-E
KANK1	UCSC	Homo sapiens	0.785496	fdr	3.10364	0.000787692	3.10364	KANK1
OSM	UCSC	Homo sapiens	0.4912	fdr	3.10364	0.000787692	3.10364	OSM
SLC2A9	UCSC	Homo sapiens	-0.333847	fdr	3.09987	0.000794569	3.09987	SLC2A9
POLD1	UCSC	Homo sapiens	-0.193739	fdr	3.09887	0.00079639	3.09887	POLD1
ARID3B	UCSC	Homo sapiens	-0.265605	fdr	3.09727	0.00079934	3.09727	ARID3B
TMEM51	UCSC	Homo sapiens	0.235868	fdr	3.09703	0.000799787	3.09703	TMEM51
PLK1	UCSC	Homo sapiens	0.197564	fdr	3.09145	0.00081012	3.09145	PLK1
JUP	UCSC	Homo sapiens	0.314923	fdr	3.08852	0.000815607	3.08852	JUP
WNT5B	UCSC	Homo sapiens	-1.18868	fdr	3.08543	0.000821425	3.08543	WNT5B
ALDH3B1	UCSC	Homo sapiens	-0.205612	fdr	3.08153	0.000828833	3.08153	ALDH3B1
GPRIN3	UCSC	Homo sapiens	0.285862	fdr	3.08153	0.000828833	3.08153	GPRIN3
ARHGEF1	UCSC	Homo sapiens	-0.179288	fdr	3.08057	0.000830677	3.08057	ARHGEF1
RAB42	UCSC	Homo sapiens	-0.215067	fdr	3.07979	0.000832164	3.07979	RAB42
NLRP1	UCSC	Homo sapiens	-0.489619	fdr	3.07871	0.000834239	3.07871	NLRP1
CD36	UCSC	Homo sapiens	0.244235	fdr	3.07164	0.000847937	3.07164	CD36
SEMA4B	UCSC	Homo sapiens	-0.247385	fdr	3.06572	0.000859571	3.06572	SEMA4B
DACT3	UCSC	Homo sapiens	0.216998	fdr	3.06406	0.000862853	3.06406	DACT3
TP53INP1	UCSC	Homo sapiens	-0.299074	fdr	3.06398	0.000863017	3.06398	TP53INP1
RAB33A	UCSC	Homo sapiens	0.800533	fdr	3.0587	0.000873572	3.0587	RAB33A
IVNS1ABP	UCSC	Homo sapiens	0.129849	fdr	3.05578	0.000879475	3.05578	IVNS1ABP
SMPD1	UCSC	Homo sapiens	-0.305768	fdr	3.05435	0.000882378	3.05435	SMPD1
ZNF664	UCSC	Homo sapiens	0.175349	fdr	3.05435	0.000882378	3.05435	ZNF664
CREB3L2	UCSC	Homo sapiens	-0.138186	fdr	3.05183	0.0008875	3.05183	CREB3L2
TSPAN15	UCSC	Homo sapiens	-0.238012	fdr	3.05183	0.0008875	3.05183	TSPAN15
WIPI2	UCSC	Homo sapiens	0.172691	fdr	3.0502	0.000890839	3.0502	WIPI2
SPINT1	UCSC	Homo sapiens	0.338995	fdr	3.0477	0.000895987	3.0477	SPINT1
KIAA2022	UCSC	Homo sapiens	-0.883739	fdr	3.04742	0.000896566	3.04742	KIAA2022
FLT4	UCSC	Homo sapiens	-1.17226	fdr	3.0461	0.000899299	3.0461	FLT4
DIRC2	UCSC	Homo sapiens	-0.276872	fdr	3.04477	0.00090205	3.04477	DIRC2
MLC1	UCSC	Homo sapiens	-0.676414	fdr	3.0443	0.00090302	3.0443	MLC1
ZC3H12D	UCSC	Homo sapiens	0.421232	fdr	3.04358	0.000904521	3.04358	ZC3H12D
GALM	UCSC	Homo sapiens	0.18793	fdr	3.04345	0.000904805	3.04345	GALM
BZW2	UCSC	Homo sapiens	0.20941	fdr	3.0431	0.000905522	3.0431	BZW2
FAH	UCSC	Homo sapiens	-0.266843	fdr	3.04197	0.000907882	3.04197	FAH
LRRC45	UCSC	Homo sapiens	-0.291524	fdr	3.03995	0.00091211	3.03995	LRRC45
BLVRA	UCSC	Homo sapiens	-0.300211	fdr	3.03609	0.000920268	3.03609	BLVRA
RFC2	UCSC	Homo sapiens	-0.217809	fdr	3.0359	0.000920652	3.0359	RFC2
CHDH	UCSC	Homo sapiens	-0.897121	fdr	3.03456	0.000923506	3.03456	CHDH
TK2	UCSC	Homo sapiens	-0.188217	fdr	3.03456	0.000923506	3.03456	TK2
CDV3	UCSC	Homo sapiens	0.129478	fdr	3.02658	0.000940628	3.02658	CDV3
SEPN1	UCSC	Homo sapiens	-0.23145	fdr	3.02658	0.000940628	3.02658	SEPN1
WDR3	UCSC	Homo sapiens	0.179182	fdr	3.02658	0.000940628	3.02658	WDR3
FSCN1	UCSC	Homo sapiens	-0.225288	fdr	3.02231	0.000949937	3.02231	FSCN1
DLG5	UCSC	Homo sapiens	-0.508419	fdr	3.01841	0.000958502	3.01841	DLG5
FUT8-AS1	UCSC	Homo sapiens	0.478782	fdr	3.01363	0.00096911	3.01363	FUT8-AS1
POLE	UCSC	Homo sapiens	-0.236683	fdr	3.00293	0.000993275	3.00293	POLE
PELI1	UCSC	Homo sapiens	-0.250426	fdr	3.00165	0.000996211	3.00165	PELI1
SEMA7A	UCSC	Homo sapiens	-0.258141	fdr	2.99144	0.0010199	2.99144	SEMA7A
CD1E	UCSC	Homo sapiens	0.349325	fdr	2.99066	0.00102175	2.99066	CD1E
KRAS	UCSC	Homo sapiens	0.244508	fdr	2.98988	0.00102357	2.98988	KRAS
NPDC1	UCSC	Homo sapiens	-0.664665	fdr	2.98746	0.0010293	2.98746	NPDC1
HSPA7	UCSC	Homo sapiens	-1.06943	fdr	2.98197	0.00104238	2.98197	HSPA7
ZNF704	UCSC	Homo sapiens	-0.559852	fdr	2.98197	0.00104238	2.98197	ZNF704
OFD1	UCSC	Homo sapiens	-0.286879	fdr	2.97602	0.00105678	2.97602	OFD1
PTMS	UCSC	Homo sapiens	0.194184	fdr	2.9682	0.00107598	2.9682	PTMS
DSCC1	UCSC	Homo sapiens	-0.271751	fdr	2.96378	0.00108697	2.96378	DSCC1
APOL4	UCSC	Homo sapiens	-1.22813	fdr	2.95776	0.00110215	2.95776	APOL4
PFKL	UCSC	Homo sapiens	0.210769	fdr	2.954	0.00111174	2.954	PFKL
GABARAPL2	UCSC	Homo sapiens	0.211481	fdr	2.95308	0.00111408	2.95308	GABARAPL2
ITM2B	UCSC	Homo sapiens	-0.212437	fdr	2.94328	0.00113952	2.94328	ITM2B
MYRF	UCSC	Homo sapiens	-1.23479	fdr	2.94281	0.00114075	2.94281	MYRF
MMP12	UCSC	Homo sapiens	1.72376	fdr	2.94015	0.00114775	2.94015	MMP12
MANBA	UCSC	Homo sapiens	-0.151127	fdr	2.9358	0.0011593	2.9358	MANBA
SDS	UCSC	Homo sapiens	0.163372	fdr	2.93309	0.00116658	2.93309	SDS
CASP8	UCSC	Homo sapiens	0.171012	fdr	2.92859	0.00117873	2.92859	CASP8
CAPS	UCSC	Homo sapiens	-0.829757	fdr	2.9285	0.00117896	2.9285	CAPS
TTI1	UCSC	Homo sapiens	-0.197749	fdr	2.9285	0.00117896	2.9285	TTI1
TOMM34	UCSC	Homo sapiens	0.252248	fdr	2.92714	0.00118266	2.92714	TOMM34
IFI27	UCSC	Homo sapiens	0.609998	fdr	2.92667	0.00118394	2.92667	IFI27
APOL1	UCSC	Homo sapiens	-0.442103	fdr	2.92586	0.00118614	2.92586	APOL1
PCYT1A	UCSC	Homo sapiens	0.204338	fdr	2.92586	0.00118614	2.92586	PCYT1A
RGS18	UCSC	Homo sapiens	-0.521016	fdr	2.92586	0.00118614	2.92586	RGS18
STX1A	UCSC	Homo sapiens	0.611862	fdr	2.92586	0.00118614	2.92586	STX1A
TNIP1	UCSC	Homo sapiens	0.229396	fdr	2.92586	0.00118614	2.92586	TNIP1
CCNG1	UCSC	Homo sapiens	0.227352	fdr	2.92483	0.00118896	2.92483	CCNG1
PRDX1	UCSC	Homo sapiens	0.173402	fdr	2.92483	0.00118896	2.92483	PRDX1
FBXL19	UCSC	Homo sapiens	0.29117	fdr	2.92268	0.00119487	2.92268	FBXL19
PTPN9	UCSC	Homo sapiens	0.16076	fdr	2.91894	0.00120521	2.91894	PTPN9
MPRIP	UCSC	Homo sapiens	-0.205469	fdr	2.91884	0.00120547	2.91884	MPRIP
C6orf223	UCSC	Homo sapiens	1.1106	fdr	2.91241	0.00122346	2.91241	C6orf223
RABAC1	UCSC	Homo sapiens	0.279094	fdr	2.91148	0.00122607	2.91148	RABAC1
SLC38A10	UCSC	Homo sapiens	-0.175397	fdr	2.91009	0.00123002	2.91009	SLC38A10
SLC22A23	UCSC	Homo sapiens	-0.542032	fdr	2.90683	0.00123929	2.90683	SLC22A23
ANKFY1	UCSC	Homo sapiens	-0.156094	fdr	2.9064	0.00124051	2.9064	ANKFY1
GSPT1	UCSC	Homo sapiens	0.139705	fdr	2.90452	0.00124589	2.90452	GSPT1
NCF4	UCSC	Homo sapiens	-0.206025	fdr	2.90183	0.00125364	2.90183	NCF4
HIF1A	UCSC	Homo sapiens	0.186861	fdr	2.8997	0.00125979	2.8997	HIF1A
CPD	UCSC	Homo sapiens	-0.163579	fdr	2.89678	0.00126831	2.89678	CPD
SDC4	UCSC	Homo sapiens	-0.30953	fdr	2.89678	0.00126831	2.89678	SDC4
CEACAM1	UCSC	Homo sapiens	-1.08019	fdr	2.89594	0.00127076	2.89594	CEACAM1
GLCCI1	UCSC	Homo sapiens	0.230594	fdr	2.89262	0.00128049	2.89262	GLCCI1
HEXA	UCSC	Homo sapiens	-0.172127	fdr	2.89259	0.00128057	2.89259	HEXA
BCL2L11	UCSC	Homo sapiens	-0.313437	fdr	2.88717	0.00129668	2.88717	BCL2L11
LSS	UCSC	Homo sapiens	0.16184	fdr	2.88422	0.00130552	2.88422	LSS
CCR5	UCSC	Homo sapiens	0.244616	fdr	2.87964	0.00131936	2.87964	CCR5
CCR9	UCSC	Homo sapiens	-1.77575	fdr	2.87964	0.00131936	2.87964	CCR9
SLC11A1	UCSC	Homo sapiens	-0.244132	fdr	2.87964	0.00131936	2.87964	SLC11A1
G3BP1	UCSC	Homo sapiens	0.151266	fdr	2.86908	0.00135184	2.86908	G3BP1
CCR2	UCSC	Homo sapiens	-1.47822	fdr	2.86719	0.00135771	2.86719	CCR2
PPM1N	UCSC	Homo sapiens	0.570744	fdr	2.86006	0.00138018	2.86006	PPM1N
CRYBG3	UCSC	Homo sapiens	-0.259841	fdr	2.8593	0.00138261	2.8593	CRYBG3
EPHB2	UCSC	Homo sapiens	0.275087	fdr	2.8593	0.00138261	2.8593	EPHB2
TNFSF13	UCSC	Homo sapiens	-0.340692	fdr	2.85556	0.00139457	2.85556	TNFSF13
PPIC	UCSC	Homo sapiens	-0.448426	fdr	2.85197	0.00140615	2.85197	PPIC
TNFSF15	UCSC	Homo sapiens	0.330863	fdr	2.85192	0.0014063	2.85192	TNFSF15
LINC00265	UCSC	Homo sapiens	-0.611343	fdr	2.85048	0.00141097	2.85048	LINC00265
ABCC1	UCSC	Homo sapiens	-0.163219	fdr	2.85032	0.00141151	2.85032	ABCC1
LINC00890	UCSC	Homo sapiens	-1.05267	fdr	2.84952	0.00141409	2.84952	LINC00890
SLC39A1	UCSC	Homo sapiens	0.214685	fdr	2.84899	0.00141582	2.84899	SLC39A1
BRPF3	UCSC	Homo sapiens	-0.251257	fdr	2.84269	0.00143653	2.84269	BRPF3
DUSP5	UCSC	Homo sapiens	-0.606781	fdr	2.83377	0.00146634	2.83377	DUSP5
CECR6	UCSC	Homo sapiens	-0.246951	fdr	2.83005	0.00147895	2.83005	CECR6
CBR3	UCSC	Homo sapiens	0.681784	fdr	2.82377	0.00150047	2.82377	CBR3
APOL6	UCSC	Homo sapiens	-0.228825	fdr	2.81901	0.00151702	2.81901	APOL6
CD82	UCSC	Homo sapiens	0.226511	fdr	2.81421	0.00153387	2.81421	CD82
TNFRSF10B	UCSC	Homo sapiens	0.15787	fdr	2.81421	0.00153387	2.81421	TNFRSF10B
FASN	UCSC	Homo sapiens	0.169389	fdr	2.8064	0.00156169	2.8064	FASN
FAM109A	UCSC	Homo sapiens	0.292296	fdr	2.80523	0.00156591	2.80523	FAM109A
PTGER2	UCSC	Homo sapiens	0.797629	fdr	2.79927	0.00158754	2.79927	PTGER2
BLVRB	UCSC	Homo sapiens	-0.235107	fdr	2.79912	0.00158812	2.79912	BLVRB
GLRX3	UCSC	Homo sapiens	0.167096	fdr	2.79912	0.00158812	2.79912	GLRX3
ST3GAL1	UCSC	Homo sapiens	-0.229832	fdr	2.79817	0.00159159	2.79817	ST3GAL1
RUNX1	UCSC	Homo sapiens	-0.197164	fdr	2.79682	0.00159654	2.79682	RUNX1
BCAN	UCSC	Homo sapiens	-0.503757	fdr	2.7901	0.00162142	2.7901	BCAN
NRAS	UCSC	Homo sapiens	0.216397	fdr	2.7891	0.00162516	2.7891	NRAS
AHSA2	UCSC	Homo sapiens	-0.413013	fdr	2.7857	0.00163796	2.7857	AHSA2
COBLL1	UCSC	Homo sapiens	-1.00085	fdr	2.7857	0.00163796	2.7857	COBLL1
WIPF1	UCSC	Homo sapiens	0.169646	fdr	2.7857	0.00163796	2.7857	WIPF1
ZNF395	UCSC	Homo sapiens	-1.33493	fdr	2.78458	0.00164219	2.78458	ZNF395
ADSS	UCSC	Homo sapiens	0.187282	fdr	2.78438	0.00164292	2.78438	ADSS
TMED10	UCSC	Homo sapiens	0.167474	fdr	2.77394	0.00168292	2.77394	TMED10
NPC1	UCSC	Homo sapiens	-0.157976	fdr	2.77349	0.00168465	2.77349	NPC1
RFC4	UCSC	Homo sapiens	-0.185032	fdr	2.76548	0.00171602	2.76548	RFC4
CAPN5	UCSC	Homo sapiens	-0.625544	fdr	2.76429	0.00172071	2.76429	CAPN5
PMM1	UCSC	Homo sapiens	-0.275151	fdr	2.75887	0.00174233	2.75887	PMM1
HLA-DQB1	UCSC	Homo sapiens	0.407672	fdr	2.75856	0.00174358	2.75856	HLA-DQB1
DNASE2	UCSC	Homo sapiens	-0.206677	fdr	2.75843	0.0017441	2.75843	DNASE2
KIAA1191	UCSC	Homo sapiens	0.184983	fdr	2.75645	0.00175205	2.75645	KIAA1191
MTMR9LP	UCSC	Homo sapiens	-0.534457	fdr	2.75624	0.0017529	2.75624	MTMR9LP
WDR13	UCSC	Homo sapiens	0.25456	fdr	2.75602	0.0017538	2.75602	WDR13
ABHD6	UCSC	Homo sapiens	0.30408	fdr	2.74856	0.00178417	2.74856	ABHD6
ARHGAP1	UCSC	Homo sapiens	-0.15841	fdr	2.74856	0.00178417	2.74856	ARHGAP1
EGLN1	UCSC	Homo sapiens	0.229685	fdr	2.74704	0.00179042	2.74704	EGLN1
ADAM17	UCSC	Homo sapiens	0.185083	fdr	2.74432	0.0018017	2.74432	ADAM17
CDC25B	UCSC	Homo sapiens	0.188434	fdr	2.73468	0.00184215	2.73468	CDC25B
ORC6	UCSC	Homo sapiens	-0.232648	fdr	2.7313	0.00185654	2.7313	ORC6
C10orf2	UCSC	Homo sapiens	0.280485	fdr	2.73021	0.0018612	2.73021	C10orf2
GRAP	UCSC	Homo sapiens	-0.544935	fdr	2.73021	0.0018612	2.73021	GRAP
CLN8	UCSC	Homo sapiens	0.285671	fdr	2.71938	0.00190817	2.71938	CLN8
CENPU	UCSC	Homo sapiens	-0.218874	fdr	2.71547	0.00192544	2.71547	CENPU
GNG2	UCSC	Homo sapiens	0.240939	fdr	2.71508	0.00192716	2.71508	GNG2
TANC1	UCSC	Homo sapiens	-0.230889	fdr	2.70737	0.00196171	2.70737	TANC1
NSUN5P2	UCSC	Homo sapiens	-0.412778	fdr	2.70202	0.00198602	2.70202	NSUN5P2
FAM115A	UCSC	Homo sapiens	-0.325168	fdr	2.70186	0.00198676	2.70186	FAM115A
LTC4S	UCSC	Homo sapiens	-0.679569	fdr	2.70143	0.00198869	2.70143	LTC4S
HMGB2	UCSC	Homo sapiens	-0.155619	fdr	2.69768	0.00200593	2.69768	HMGB2
ACAP3	UCSC	Homo sapiens	-0.302538	fdr	2.68845	0.00204901	2.68845	ACAP3
GNPTAB	UCSC	Homo sapiens	-0.161925	fdr	2.68623	0.00205955	2.68623	GNPTAB
CTTNBP2	UCSC	Homo sapiens	-0.317126	fdr	2.68503	0.00206525	2.68503	CTTNBP2
C3orf70	UCSC	Homo sapiens	-0.39853	fdr	2.68416	0.00206938	2.68416	C3orf70
CSF1	UCSC	Homo sapiens	0.402356	fdr	2.68074	0.00208575	2.68074	CSF1
JAZF1	UCSC	Homo sapiens	0.2381	fdr	2.68074	0.00208575	2.68074	JAZF1
TARBP1	UCSC	Homo sapiens	-0.273458	fdr	2.68074	0.00208575	2.68074	TARBP1
RYBP	UCSC	Homo sapiens	0.246955	fdr	2.6806	0.0020864	2.6806	RYBP
MLLT11	UCSC	Homo sapiens	0.233604	fdr	2.67812	0.00209834	2.67812	MLLT11
NINJ2	UCSC	Homo sapiens	-0.29175	fdr	2.67804	0.00209876	2.67804	NINJ2
NAA40	UCSC	Homo sapiens	-0.194719	fdr	2.67744	0.00210163	2.67744	NAA40
RILPL2	UCSC	Homo sapiens	0.193736	fdr	2.65663	0.0022048	2.65663	RILPL2
ACAN	UCSC	Homo sapiens	1.74496	fdr	2.65534	0.00221137	2.65534	ACAN
HMGCR	UCSC	Homo sapiens	0.189939	fdr	2.65179	0.0022295	2.65179	HMGCR
LRRC16A	UCSC	Homo sapiens	-0.285413	fdr	2.65179	0.0022295	2.65179	LRRC16A
SLC38A1	UCSC	Homo sapiens	0.813896	fdr	2.65179	0.0022295	2.65179	SLC38A1
ZMAT1	UCSC	Homo sapiens	-0.737065	fdr	2.65179	0.0022295	2.65179	ZMAT1
BCL9L	UCSC	Homo sapiens	-0.195069	fdr	2.65101	0.00223351	2.65101	BCL9L
PABPC1L	UCSC	Homo sapiens	-0.560794	fdr	2.64927	0.00224249	2.64927	PABPC1L
RUNX2	UCSC	Homo sapiens	-0.377022	fdr	2.64847	0.00224662	2.64847	RUNX2
GSTM4	UCSC	Homo sapiens	-0.21915	fdr	2.64772	0.00225053	2.64772	GSTM4
CDC7	UCSC	Homo sapiens	-0.24723	fdr	2.64505	0.00226439	2.64505	CDC7
SLA2	UCSC	Homo sapiens	-1.22921	fdr	2.6438	0.00227091	2.6438	SLA2
GALNT2	UCSC	Homo sapiens	-0.200237	fdr	2.64299	0.00227515	2.64299	GALNT2
ZNF449	UCSC	Homo sapiens	-0.332872	fdr	2.64017	0.00228999	2.64017	ZNF449
ZNF367	UCSC	Homo sapiens	-0.296782	fdr	2.63809	0.00230097	2.63809	ZNF367
GLIPR2	UCSC	Homo sapiens	-0.421681	fdr	2.63567	0.00231383	2.63567	GLIPR2
PTAFR	UCSC	Homo sapiens	-0.222744	fdr	2.63266	0.00232993	2.63266	PTAFR
IGSF10	UCSC	Homo sapiens	-0.59262	fdr	2.62269	0.00238404	2.62269	IGSF10
CELF6	UCSC	Homo sapiens	-0.679435	fdr	2.62227	0.00238635	2.62227	CELF6
STRIP2	UCSC	Homo sapiens	-0.47808	fdr	2.6205	0.00239606	2.6205	STRIP2
SAPCD2	UCSC	Homo sapiens	0.212934	fdr	2.6171	0.00241492	2.6171	SAPCD2
RRP1B	UCSC	Homo sapiens	0.156125	fdr	2.61489	0.00242724	2.61489	RRP1B
HK2	UCSC	Homo sapiens	-0.158693	fdr	2.61443	0.0024298	2.61443	HK2
PTGIR	UCSC	Homo sapiens	0.691063	fdr	2.6127	0.00243947	2.6127	PTGIR
ARHGAP30	UCSC	Homo sapiens	0.154401	fdr	2.61038	0.00245254	2.61038	ARHGAP30
FKBP4	UCSC	Homo sapiens	0.2016	fdr	2.61036	0.0024527	2.61036	FKBP4
SLBP	UCSC	Homo sapiens	-0.148761	fdr	2.60996	0.00245496	2.60996	SLBP
LYZ	UCSC	Homo sapiens	-0.197626	fdr	2.60918	0.00245935	2.60918	LYZ
LRRCC1	UCSC	Homo sapiens	-0.439096	fdr	2.60777	0.00246736	2.60777	LRRCC1
TIMELESS	UCSC	Homo sapiens	-0.141738	fdr	2.60777	0.00246736	2.60777	TIMELESS
CPPED1	UCSC	Homo sapiens	0.190959	fdr	2.60664	0.00247379	2.60664	CPPED1
KIAA0247	UCSC	Homo sapiens	-0.162045	fdr	2.60638	0.00247526	2.60638	KIAA0247
IL17RA	UCSC	Homo sapiens	-0.133649	fdr	2.60604	0.00247719	2.60604	IL17RA
HSPA4	UCSC	Homo sapiens	0.128041	fdr	2.60579	0.00247862	2.60579	HSPA4
C1orf115	UCSC	Homo sapiens	-0.50549	fdr	2.60275	0.00249605	2.60275	C1orf115
EIF4G2	UCSC	Homo sapiens	0.131219	fdr	2.60206	0.0025	2.60206	EIF4G2
PDP2	UCSC	Homo sapiens	0.219325	fdr	2.60117	0.00250512	2.60117	PDP2
VPS37B	UCSC	Homo sapiens	0.235155	fdr	2.60113	0.00250537	2.60113	VPS37B
FERMT2	UCSC	Homo sapiens	0.285957	fdr	2.59504	0.00254072	2.59504	FERMT2
DDX58	UCSC	Homo sapiens	0.361828	fdr	2.58781	0.00258341	2.58781	DDX58
IL10RA	UCSC	Homo sapiens	0.188513	fdr	2.58781	0.00258341	2.58781	IL10RA
UNG	UCSC	Homo sapiens	-0.241435	fdr	2.58661	0.00259051	2.58661	UNG
POLA2	UCSC	Homo sapiens	-0.185396	fdr	2.58448	0.00260325	2.58448	POLA2
PAQR6	UCSC	Homo sapiens	-0.538191	fdr	2.5835	0.00260917	2.5835	PAQR6
CCDC170	UCSC	Homo sapiens	-0.362264	fdr	2.58044	0.00262763	2.58044	CCDC170
MOB1A	UCSC	Homo sapiens	0.184017	fdr	2.58044	0.00262763	2.58044	MOB1A
SIGLEC9	UCSC	Homo sapiens	0.142691	fdr	2.57912	0.00263563	2.57912	SIGLEC9
TESC	UCSC	Homo sapiens	-0.27353	fdr	2.57145	0.00268259	2.57145	TESC
TNFAIP2	UCSC	Homo sapiens	-0.199599	fdr	2.57051	0.00268835	2.57051	TNFAIP2
ARID3A	UCSC	Homo sapiens	-0.181289	fdr	2.56754	0.00270682	2.56754	ARID3A
PRKCA	UCSC	Homo sapiens	-0.140293	fdr	2.56643	0.00271378	2.56643	PRKCA
CDIP1	UCSC	Homo sapiens	-0.216872	fdr	2.56568	0.00271842	2.56568	CDIP1
CHN2	UCSC	Homo sapiens	-0.38779	fdr	2.56424	0.00272748	2.56424	CHN2
NCK1	UCSC	Homo sapiens	0.215177	fdr	2.56313	0.00273447	2.56313	NCK1
NEB	UCSC	Homo sapiens	-0.914012	fdr	2.56029	0.00275239	2.56029	NEB
TNRC6C	UCSC	Homo sapiens	-0.537945	fdr	2.55992	0.00275472	2.55992	TNRC6C
HDAC7	UCSC	Homo sapiens	0.230938	fdr	2.55976	0.00275575	2.55976	HDAC7
MSR1	UCSC	Homo sapiens	0.189216	fdr	2.55958	0.00275689	2.55958	MSR1
PTGR1	UCSC	Homo sapiens	0.197752	fdr	2.55796	0.00276723	2.55796	PTGR1
SPATA20	UCSC	Homo sapiens	-0.204462	fdr	2.55376	0.00279411	2.55376	SPATA20
CDC20	UCSC	Homo sapiens	0.196022	fdr	2.54674	0.00283959	2.54674	CDC20
SH3RF3	UCSC	Homo sapiens	-0.253486	fdr	2.54181	0.00287206	2.54181	SH3RF3
TREM2	UCSC	Homo sapiens	-0.207396	fdr	2.54181	0.00287206	2.54181	TREM2
VSIG4	UCSC	Homo sapiens	-0.179583	fdr	2.54024	0.00288241	2.54024	VSIG4
C17orf62	UCSC	Homo sapiens	-0.165711	fdr	2.53682	0.00290526	2.53682	C17orf62
ATG16L2	UCSC	Homo sapiens	-0.352424	fdr	2.5357	0.00291271	2.5357	ATG16L2
PRIM1	UCSC	Homo sapiens	-0.189953	fdr	2.53064	0.00294683	2.53064	PRIM1
MEF2A	UCSC	Homo sapiens	-0.183117	fdr	2.52936	0.00295556	2.52936	MEF2A
MED12L	UCSC	Homo sapiens	-1.16186	fdr	2.52912	0.00295718	2.52912	MED12L
ARHGEF6	UCSC	Homo sapiens	-0.148276	fdr	2.52603	0.00297831	2.52603	ARHGEF6
TSPO	UCSC	Homo sapiens	0.220515	fdr	2.5223	0.00300403	2.5223	TSPO
DDIT4L	UCSC	Homo sapiens	0.351156	fdr	2.52205	0.00300575	2.52205	DDIT4L
PAFAH1B2	UCSC	Homo sapiens	0.160143	fdr	2.51893	0.00302739	2.51893	PAFAH1B2
MSH2	UCSC	Homo sapiens	-0.164169	fdr	2.51345	0.00306583	2.51345	MSH2
HAPLN4	UCSC	Homo sapiens	1.08882	fdr	2.51343	0.003066	2.51343	HAPLN4
2020-03-01	UCSC	Homo sapiens	-0.869876	fdr	2.50368	0.00313557	2.50368	2020-03-01
THAP9-AS1	UCSC	Homo sapiens	-0.376482	fdr	2.50148	0.00315154	2.50148	THAP9-AS1
CYFIP2	UCSC	Homo sapiens	0.476035	fdr	2.50098	0.00315513	2.50098	CYFIP2
SNX12	UCSC	Homo sapiens	0.144177	fdr	2.49681	0.00318559	2.49681	SNX12
GSTO1	UCSC	Homo sapiens	0.197201	fdr	2.49547	0.00319545	2.49547	GSTO1
KLHL3	UCSC	Homo sapiens	-0.673771	fdr	2.49139	0.00322562	2.49139	KLHL3
PDLIM5	UCSC	Homo sapiens	0.139024	fdr	2.48885	0.00324448	2.48885	PDLIM5
ADM	UCSC	Homo sapiens	-0.45815	fdr	2.48742	0.00325521	2.48742	ADM
DNM1L	UCSC	Homo sapiens	0.155435	fdr	2.48609	0.00326523	2.48609	DNM1L
SLC46A1	UCSC	Homo sapiens	-0.155093	fdr	2.486	0.00326586	2.486	SLC46A1
BID	UCSC	Homo sapiens	0.199256	fdr	2.48533	0.00327092	2.48533	BID
GSN	UCSC	Homo sapiens	0.172304	fdr	2.48533	0.00327092	2.48533	GSN
MYBL1	UCSC	Homo sapiens	-0.413252	fdr	2.48533	0.00327092	2.48533	MYBL1
PHKA2	UCSC	Homo sapiens	-0.223826	fdr	2.48533	0.00327092	2.48533	PHKA2
GARS	UCSC	Homo sapiens	0.195857	fdr	2.48049	0.00330757	2.48049	GARS
BACE2	UCSC	Homo sapiens	-0.258308	fdr	2.47902	0.00331878	2.47902	BACE2
LPIN2	UCSC	Homo sapiens	-0.132719	fdr	2.47704	0.00333398	2.47704	LPIN2
SAMD9	UCSC	Homo sapiens	0.34271	fdr	2.47664	0.003337	2.47664	SAMD9
PANK3	UCSC	Homo sapiens	0.181049	fdr	2.47392	0.00335797	2.47392	PANK3
MMS22L	UCSC	Homo sapiens	-0.262662	fdr	2.47313	0.0033641	2.47313	MMS22L
ACYP2	UCSC	Homo sapiens	0.356017	fdr	2.46889	0.00339711	2.46889	ACYP2
ACKR2	UCSC	Homo sapiens	-1.0037	fdr	2.46563	0.00342269	2.46563	ACKR2
SMAD6	UCSC	Homo sapiens	-0.259279	fdr	2.4639	0.00343636	2.4639	SMAD6
CD80	UCSC	Homo sapiens	0.54824	fdr	2.46369	0.00343805	2.46369	CD80
LIMK1	UCSC	Homo sapiens	0.182357	fdr	2.46348	0.00343967	2.46348	LIMK1
TJP1	UCSC	Homo sapiens	0.173343	fdr	2.46153	0.00345518	2.46153	TJP1
ZFAND5	UCSC	Homo sapiens	0.158803	fdr	2.46153	0.00345518	2.46153	ZFAND5
PDPN	UCSC	Homo sapiens	0.207861	fdr	2.46114	0.00345826	2.46114	PDPN
ASPM	UCSC	Homo sapiens	0.213856	fdr	2.45467	0.0035102	2.45467	ASPM
FJX1	UCSC	Homo sapiens	0.516173	fdr	2.44739	0.00356955	2.44739	FJX1
LOXL3	UCSC	Homo sapiens	-0.211816	fdr	2.44717	0.00357129	2.44717	LOXL3
HSPA1A	UCSC	Homo sapiens	0.264763	fdr	2.44523	0.0035873	2.44523	HSPA1A
KPNB1	UCSC	Homo sapiens	0.114725	fdr	2.44326	0.00360363	2.44326	KPNB1
PTGDS	UCSC	Homo sapiens	-0.51665	fdr	2.44225	0.00361198	2.44225	PTGDS
MCM5	UCSC	Homo sapiens	-0.229167	fdr	2.43635	0.00366143	2.43635	MCM5
RMND5A	UCSC	Homo sapiens	0.19737	fdr	2.43453	0.00367676	2.43453	RMND5A
DCBLD2	UCSC	Homo sapiens	-0.252908	fdr	2.43211	0.00369738	2.43211	DCBLD2
PILRA	UCSC	Homo sapiens	0.224215	fdr	2.42719	0.00373948	2.42719	PILRA
PRKAR1B	UCSC	Homo sapiens	0.360631	fdr	2.42391	0.00376778	2.42391	PRKAR1B
RANBP9	UCSC	Homo sapiens	-0.142876	fdr	2.4182	0.00381766	2.4182	RANBP9
TMEM37	UCSC	Homo sapiens	-0.381551	fdr	2.41482	0.00384753	2.41482	TMEM37
HIPK3	UCSC	Homo sapiens	0.228038	fdr	2.41394	0.00385533	2.41394	HIPK3
ESYT2	UCSC	Homo sapiens	0.15086	fdr	2.41392	0.00385545	2.41392	ESYT2
CCNB2	UCSC	Homo sapiens	0.176264	fdr	2.41216	0.00387118	2.41216	CCNB2
PHACTR1	UCSC	Homo sapiens	-0.261195	fdr	2.41154	0.0038767	2.41154	PHACTR1
PRKAB1	UCSC	Homo sapiens	-0.225742	fdr	2.41154	0.0038767	2.41154	PRKAB1
TONSL	UCSC	Homo sapiens	-0.219497	fdr	2.41154	0.0038767	2.41154	TONSL
CDCA4	UCSC	Homo sapiens	-0.206421	fdr	2.40797	0.00390866	2.40797	CDCA4
PLCG2	UCSC	Homo sapiens	-0.142102	fdr	2.40427	0.00394209	2.40427	PLCG2
CSTA	UCSC	Homo sapiens	-0.548178	fdr	2.40301	0.00395359	2.40301	CSTA
ZNF44	UCSC	Homo sapiens	-0.392476	fdr	2.40301	0.00395359	2.40301	ZNF44
TMPO-AS1	UCSC	Homo sapiens	-0.302026	fdr	2.40209	0.00396196	2.40209	TMPO-AS1
GATAD1	UCSC	Homo sapiens	-0.173983	fdr	2.40203	0.00396253	2.40203	GATAD1
FOXRED2	UCSC	Homo sapiens	-0.16957	fdr	2.39841	0.00399571	2.39841	FOXRED2
TMEM154	UCSC	Homo sapiens	-0.293984	fdr	2.39782	0.00400109	2.39782	TMEM154
MBOAT1	UCSC	Homo sapiens	-0.365801	fdr	2.39352	0.00404091	2.39352	MBOAT1
FANCL	UCSC	Homo sapiens	-0.271024	fdr	2.38232	0.00414653	2.38232	FANCL
BCL7A	UCSC	Homo sapiens	-0.274234	fdr	2.37451	0.00422174	2.37451	BCL7A
ICAM1	UCSC	Homo sapiens	0.192247	fdr	2.36901	0.00427552	2.36901	ICAM1
SLC48A1	UCSC	Homo sapiens	-0.297006	fdr	2.36888	0.00427686	2.36888	SLC48A1
TMEM14A	UCSC	Homo sapiens	0.396587	fdr	2.36852	0.00428038	2.36852	TMEM14A
NDOR1	UCSC	Homo sapiens	-0.228942	fdr	2.35385	0.00442741	2.35385	NDOR1
NTSR1	UCSC	Homo sapiens	2.02637	fdr	2.35286	0.00443756	2.35286	NTSR1
PIK3CA	UCSC	Homo sapiens	0.22277	fdr	2.3521	0.00444528	2.3521	PIK3CA
EMR3	UCSC	Homo sapiens	-0.496774	fdr	2.34493	0.00451926	2.34493	EMR3
MFN1	UCSC	Homo sapiens	0.193866	fdr	2.34087	0.00456176	2.34087	MFN1
RSL24D1	UCSC	Homo sapiens	0.222485	fdr	2.3407	0.00456351	2.3407	RSL24D1
APOE	UCSC	Homo sapiens	-0.187875	fdr	2.3404	0.00456669	2.3404	APOE
HMGA2	UCSC	Homo sapiens	0.514992	fdr	2.34023	0.00456851	2.34023	HMGA2
CMTM7	UCSC	Homo sapiens	-0.21802	fdr	2.33891	0.00458238	2.33891	CMTM7
SDCBP	UCSC	Homo sapiens	0.178665	fdr	2.33579	0.00461545	2.33579	SDCBP
SLC16A3	UCSC	Homo sapiens	0.194768	fdr	2.33399	0.00463457	2.33399	SLC16A3
B4GALT6	UCSC	Homo sapiens	-0.490113	fdr	2.32907	0.00468742	2.32907	B4GALT6
DPF3	UCSC	Homo sapiens	0.310745	fdr	2.32905	0.00468756	2.32905	DPF3
RNF19A	UCSC	Homo sapiens	0.171501	fdr	2.32905	0.00468756	2.32905	RNF19A
DPY19L1	UCSC	Homo sapiens	-0.268231	fdr	2.3277	0.00470224	2.3277	DPY19L1
ARHGAP10	UCSC	Homo sapiens	0.228657	fdr	2.32533	0.00472795	2.32533	ARHGAP10
ZBTB1	UCSC	Homo sapiens	0.186616	fdr	2.31972	0.00478934	2.31972	ZBTB1
LGALS8	UCSC	Homo sapiens	-0.146852	fdr	2.3179	0.00480955	2.3179	LGALS8
LTB4R2	UCSC	Homo sapiens	-0.70295	fdr	2.31643	0.00482581	2.31643	LTB4R2
MAP1LC3B	UCSC	Homo sapiens	0.170834	fdr	2.31515	0.0048401	2.31515	MAP1LC3B
S100PBP	UCSC	Homo sapiens	-0.254709	fdr	2.31505	0.00484122	2.31505	S100PBP
SLC25A25	UCSC	Homo sapiens	0.299222	fdr	2.31505	0.00484122	2.31505	SLC25A25
SERPINB8	UCSC	Homo sapiens	0.240012	fdr	2.31468	0.00484525	2.31468	SERPINB8
PKD2L1	UCSC	Homo sapiens	-0.352972	fdr	2.31454	0.00484688	2.31454	PKD2L1
UBP1	UCSC	Homo sapiens	0.163325	fdr	2.31451	0.00484719	2.31451	UBP1
VCAN	UCSC	Homo sapiens	-1.09116	fdr	2.31407	0.00485205	2.31407	VCAN
NDE1	UCSC	Homo sapiens	0.188757	fdr	2.31358	0.00485761	2.31358	NDE1
FNDC3B	UCSC	Homo sapiens	0.158616	fdr	2.31198	0.00487553	2.31198	FNDC3B
UTP3	UCSC	Homo sapiens	0.163622	fdr	2.31113	0.00488508	2.31113	UTP3
GBP3	UCSC	Homo sapiens	-0.316662	fdr	2.3107	0.0048899	2.3107	GBP3
RGS2	UCSC	Homo sapiens	0.433723	fdr	2.30558	0.00494789	2.30558	RGS2
SMO	UCSC	Homo sapiens	-1.3499	fdr	2.30552	0.00494859	2.30552	SMO
LONRF1	UCSC	Homo sapiens	0.279976	fdr	2.30302	0.00497715	2.30302	LONRF1
KAT2A	UCSC	Homo sapiens	-0.237247	fdr	2.30029	0.00500856	2.30029	KAT2A
NFATC1	UCSC	Homo sapiens	0.302346	fdr	2.29927	0.00502028	2.29927	NFATC1
M1AP	UCSC	Homo sapiens	-0.461611	fdr	2.29907	0.00502263	2.29907	M1AP
TRIM47	UCSC	Homo sapiens	0.435884	fdr	2.29907	0.00502263	2.29907	TRIM47
HAUS5	UCSC	Homo sapiens	-0.243283	fdr	2.29248	0.00509945	2.29248	HAUS5
ADAM19	UCSC	Homo sapiens	0.522776	fdr	2.28806	0.00515157	2.28806	ADAM19
GPC4	UCSC	Homo sapiens	0.173014	fdr	2.28082	0.00523819	2.28082	GPC4
ARHGAP17	UCSC	Homo sapiens	0.149761	fdr	2.27946	0.00525463	2.27946	ARHGAP17
RNASE2	UCSC	Homo sapiens	-0.335069	fdr	2.27929	0.00525663	2.27929	RNASE2
NUDT8	UCSC	Homo sapiens	-0.591202	fdr	2.27866	0.00526424	2.27866	NUDT8
PHF2	UCSC	Homo sapiens	-0.24007	fdr	2.27866	0.00526424	2.27866	PHF2
MFSD12	UCSC	Homo sapiens	0.166705	fdr	2.27463	0.00531333	2.27463	MFSD12
RNF166	UCSC	Homo sapiens	-0.190557	fdr	2.27463	0.00531333	2.27463	RNF166
FAM57A	UCSC	Homo sapiens	-0.337165	fdr	2.27178	0.00534831	2.27178	FAM57A
NCS1	UCSC	Homo sapiens	0.253956	fdr	2.27024	0.00536739	2.27024	NCS1
SLC17A5	UCSC	Homo sapiens	0.150243	fdr	2.27024	0.00536739	2.27024	SLC17A5
SUPT4H1	UCSC	Homo sapiens	0.199305	fdr	2.26807	0.00539424	2.26807	SUPT4H1
MAP1LC3A	UCSC	Homo sapiens	0.673585	fdr	2.26706	0.00540678	2.26706	MAP1LC3A
PARP1	UCSC	Homo sapiens	-0.157545	fdr	2.26604	0.00541955	2.26604	PARP1
NUP85	UCSC	Homo sapiens	-0.158344	fdr	2.26371	0.0054487	2.26371	NUP85
ZNF462	UCSC	Homo sapiens	1.19095	fdr	2.25784	0.00552279	2.25784	ZNF462
SIAE	UCSC	Homo sapiens	-0.254476	fdr	2.25771	0.00552441	2.25771	SIAE
NOD2	UCSC	Homo sapiens	0.592765	fdr	2.25133	0.00560626	2.25133	NOD2
SPG21	UCSC	Homo sapiens	0.133722	fdr	2.24861	0.0056414	2.24861	SPG21
METTL7B	UCSC	Homo sapiens	-0.602527	fdr	2.24775	0.00565262	2.24775	METTL7B
FCGR2B	UCSC	Homo sapiens	-1.01099	fdr	2.24626	0.00567204	2.24626	FCGR2B
CELA1	UCSC	Homo sapiens	0.878199	fdr	2.24184	0.00573002	2.24184	CELA1
PRKACB	UCSC	Homo sapiens	-0.238385	fdr	2.24106	0.00574033	2.24106	PRKACB
SLAMF8	UCSC	Homo sapiens	0.212875	fdr	2.23956	0.00576021	2.23956	SLAMF8
TMEM183A	UCSC	Homo sapiens	0.652694	fdr	2.23956	0.00576021	2.23956	TMEM183A
GABRA3	UCSC	Homo sapiens	-0.230625	fdr	2.23903	0.00576727	2.23903	GABRA3
IFNAR1	UCSC	Homo sapiens	0.193719	fdr	2.23903	0.00576727	2.23903	IFNAR1
SEC16A	UCSC	Homo sapiens	-0.166329	fdr	2.23903	0.00576727	2.23903	SEC16A
IFIH1	UCSC	Homo sapiens	0.240628	fdr	2.23743	0.00578856	2.23743	IFIH1
SH3BP5L	UCSC	Homo sapiens	0.240213	fdr	2.2364	0.00580224	2.2364	SH3BP5L
ADRBK2	UCSC	Homo sapiens	0.207708	fdr	2.23613	0.00580586	2.23613	ADRBK2
PTPLAD2	UCSC	Homo sapiens	-0.289857	fdr	2.23605	0.00580699	2.23605	PTPLAD2
BLNK	UCSC	Homo sapiens	-0.149418	fdr	2.23553	0.00581394	2.23553	BLNK
STT3A	UCSC	Homo sapiens	0.150096	fdr	2.23553	0.00581394	2.23553	STT3A
UBAP1	UCSC	Homo sapiens	0.164507	fdr	2.23042	0.00588274	2.23042	UBAP1
XRCC2	UCSC	Homo sapiens	-0.345523	fdr	2.22777	0.00591869	2.22777	XRCC2
C15orf38	UCSC	Homo sapiens	-0.183046	fdr	2.22715	0.00592721	2.22715	C15orf38
EPT1	UCSC	Homo sapiens	0.187619	fdr	2.2246	0.0059621	2.2246	EPT1
CDK2	UCSC	Homo sapiens	-0.200896	fdr	2.22328	0.00598028	2.22328	CDK2
MYO19	UCSC	Homo sapiens	-0.229544	fdr	2.22285	0.00598615	2.22285	MYO19
VAV3	UCSC	Homo sapiens	-0.230737	fdr	2.22285	0.00598615	2.22285	VAV3
ICAM3	UCSC	Homo sapiens	-0.275782	fdr	2.22271	0.00598809	2.22271	ICAM3
TMEM102	UCSC	Homo sapiens	0.318677	fdr	2.2205	0.00601867	2.2205	TMEM102
TMEM106C	UCSC	Homo sapiens	-0.154159	fdr	2.21977	0.00602883	2.21977	TMEM106C
ZNF507	UCSC	Homo sapiens	-0.329716	fdr	2.21793	0.00605441	2.21793	ZNF507
DOC2A	UCSC	Homo sapiens	-0.486308	fdr	2.21739	0.00606196	2.21739	DOC2A
NCK2	UCSC	Homo sapiens	-0.205191	fdr	2.21721	0.00606438	2.21721	NCK2
DNAJB6	UCSC	Homo sapiens	0.14306	fdr	2.21536	0.00609032	2.21536	DNAJB6
CENPBD1P1	UCSC	Homo sapiens	0.199998	fdr	2.21369	0.00611379	2.21369	CENPBD1P1
PAN2	UCSC	Homo sapiens	-0.196391	fdr	2.21369	0.00611379	2.21369	PAN2
CDC42EP3	UCSC	Homo sapiens	0.272323	fdr	2.20984	0.00616823	2.20984	CDC42EP3
B3GNT7	UCSC	Homo sapiens	-0.683655	fdr	2.20921	0.00617722	2.20921	B3GNT7
KNSTRN	UCSC	Homo sapiens	0.147189	fdr	2.20921	0.00617722	2.20921	KNSTRN
WDR35	UCSC	Homo sapiens	0.251384	fdr	2.20921	0.00617722	2.20921	WDR35
PARP2	UCSC	Homo sapiens	-0.174962	fdr	2.20738	0.00620329	2.20738	PARP2
PSPH	UCSC	Homo sapiens	0.23972	fdr	2.20703	0.00620833	2.20703	PSPH
UCHL1	UCSC	Homo sapiens	0.28496	fdr	2.20703	0.00620833	2.20703	UCHL1
DCTN4	UCSC	Homo sapiens	-0.1582	fdr	2.20599	0.00622314	2.20599	DCTN4
RAD9A	UCSC	Homo sapiens	-0.242056	fdr	2.20538	0.00623184	2.20538	RAD9A
CD151	UCSC	Homo sapiens	0.25899	fdr	2.20232	0.00627601	2.20232	CD151
PAPOLA	UCSC	Homo sapiens	0.143469	fdr	2.20232	0.00627601	2.20232	PAPOLA
NEDD9	UCSC	Homo sapiens	0.323365	fdr	2.20175	0.00628426	2.20175	NEDD9
DSC2	UCSC	Homo sapiens	-0.196077	fdr	2.19906	0.00632328	2.19906	DSC2
ZNF311	UCSC	Homo sapiens	-0.851839	fdr	2.19702	0.00635307	2.19702	ZNF311
HRH1	UCSC	Homo sapiens	-0.742897	fdr	2.18867	0.00647632	2.18867	HRH1
METTL9	UCSC	Homo sapiens	-0.190282	fdr	2.18867	0.00647632	2.18867	METTL9
SP140	UCSC	Homo sapiens	-0.232651	fdr	2.18816	0.00648401	2.18816	SP140
USP16	UCSC	Homo sapiens	0.170295	fdr	2.18687	0.0065032	2.18687	USP16
ERV3-1	UCSC	Homo sapiens	-0.451007	fdr	2.18435	0.00654106	2.18435	ERV3-1
DENND5A	UCSC	Homo sapiens	0.164465	fdr	2.17897	0.00662265	2.17897	DENND5A
ARHGAP20	UCSC	Homo sapiens	-0.406441	fdr	2.17428	0.00669461	2.17428	ARHGAP20
PCED1B-AS1	UCSC	Homo sapiens	-0.213602	fdr	2.17149	0.00673767	2.17149	PCED1B-AS1
GSE1	UCSC	Homo sapiens	-0.216328	fdr	2.17089	0.00674705	2.17089	GSE1
HADH	UCSC	Homo sapiens	-0.154977	fdr	2.16754	0.00679929	2.16754	HADH
MASTL	UCSC	Homo sapiens	-0.198123	fdr	2.16754	0.00679929	2.16754	MASTL
RAB3IL1	UCSC	Homo sapiens	-0.175048	fdr	2.16451	0.00684677	2.16451	RAB3IL1
ANO6	UCSC	Homo sapiens	-0.17025	fdr	2.16419	0.00685192	2.16419	ANO6
LRRC39	UCSC	Homo sapiens	0.221638	fdr	2.1633	0.00686595	2.1633	LRRC39
APBA2	UCSC	Homo sapiens	-0.339276	fdr	2.16124	0.00689853	2.16124	APBA2
PGAP2	UCSC	Homo sapiens	-0.273634	fdr	2.15764	0.00695599	2.15764	PGAP2
SLC28A3	UCSC	Homo sapiens	1.71049	fdr	2.15216	0.00704431	2.15216	SLC28A3
INPPL1	UCSC	Homo sapiens	-0.164226	fdr	2.14837	0.00710611	2.14837	INPPL1
PER1	UCSC	Homo sapiens	0.259076	fdr	2.14831	0.00710712	2.14831	PER1
TMEM52B	UCSC	Homo sapiens	0.1684	fdr	2.14831	0.00710712	2.14831	TMEM52B
ANKRD24	UCSC	Homo sapiens	-0.967424	fdr	2.13399	0.00734531	2.13399	ANKRD24
PRR11	UCSC	Homo sapiens	0.153449	fdr	2.1308	0.00739953	2.1308	PRR11
CLSTN3	UCSC	Homo sapiens	0.358056	fdr	2.13001	0.00741292	2.13001	CLSTN3
VPS52	UCSC	Homo sapiens	-0.170569	fdr	2.12886	0.00743262	2.12886	VPS52
MRPL44	UCSC	Homo sapiens	0.209827	fdr	2.1239	0.00751802	2.1239	MRPL44
NHLRC3	UCSC	Homo sapiens	-0.181305	fdr	2.12341	0.00752645	2.12341	NHLRC3
VAV2	UCSC	Homo sapiens	-0.253846	fdr	2.1214	0.00756138	2.1214	VAV2
C22orf46	UCSC	Homo sapiens	-0.225044	fdr	2.12115	0.00756571	2.12115	C22orf46
LOC100131564	UCSC	Homo sapiens	-0.535992	fdr	2.11942	0.00759587	2.11942	LOC100131564
MARVELD3	UCSC	Homo sapiens	-0.606305	fdr	2.11942	0.00759587	2.11942	MARVELD3
OSBPL7	UCSC	Homo sapiens	-0.287436	fdr	2.11942	0.00759587	2.11942	OSBPL7
CCNH	UCSC	Homo sapiens	0.193563	fdr	2.11435	0.00768519	2.11435	CCNH
CLEC2D	UCSC	Homo sapiens	-0.538048	fdr	2.11435	0.00768519	2.11435	CLEC2D
PTPRN2	UCSC	Homo sapiens	-0.93479	fdr	2.11032	0.00775681	2.11032	PTPRN2
AREL1	UCSC	Homo sapiens	0.13917	fdr	2.10871	0.0077855	2.10871	AREL1
HDAC3	UCSC	Homo sapiens	0.155584	fdr	2.10642	0.00782667	2.10642	HDAC3
ZNF496	UCSC	Homo sapiens	-0.24715	fdr	2.10637	0.00782756	2.10637	ZNF496
NFE2L2	UCSC	Homo sapiens	0.143711	fdr	2.10514	0.00784977	2.10514	NFE2L2
NRIP3	UCSC	Homo sapiens	0.277706	fdr	2.10514	0.00784977	2.10514	NRIP3
ZNF385B	UCSC	Homo sapiens	0.710815	fdr	2.10514	0.00784977	2.10514	ZNF385B
FAM160B2	UCSC	Homo sapiens	-0.256548	fdr	2.10487	0.00785471	2.10487	FAM160B2
PLIN2	UCSC	Homo sapiens	0.267427	fdr	2.10435	0.00786412	2.10435	PLIN2
AGAP1	UCSC	Homo sapiens	-0.360083	fdr	2.09896	0.00796229	2.09896	AGAP1
ACTR1A	UCSC	Homo sapiens	0.146396	fdr	2.09871	0.00796689	2.09871	ACTR1A
HSD17B11	UCSC	Homo sapiens	0.212507	fdr	2.09065	0.00811607	2.09065	HSD17B11
PECAM1	UCSC	Homo sapiens	0.14598	fdr	2.08903	0.00814651	2.08903	PECAM1
PDLIM4	UCSC	Homo sapiens	1.17068	fdr	2.08324	0.00825581	2.08324	PDLIM4
RAB6A	UCSC	Homo sapiens	0.152622	fdr	2.08303	0.00825975	2.08303	RAB6A
ZGRF1	UCSC	Homo sapiens	-0.333523	fdr	2.08303	0.00825975	2.08303	ZGRF1
SIPA1L2	UCSC	Homo sapiens	-0.167941	fdr	2.08063	0.00830549	2.08063	SIPA1L2
FAM213B	UCSC	Homo sapiens	0.236848	fdr	2.08054	0.00830738	2.08054	FAM213B
FOXO1	UCSC	Homo sapiens	-0.681413	fdr	2.07967	0.00832405	2.07967	FOXO1
MORF4L1	UCSC	Homo sapiens	0.120032	fdr	2.07967	0.00832405	2.07967	MORF4L1
SEH1L	UCSC	Homo sapiens	0.156904	fdr	2.07967	0.00832405	2.07967	SEH1L
SPRYD4	UCSC	Homo sapiens	0.284014	fdr	2.07967	0.00832405	2.07967	SPRYD4
GAL	UCSC	Homo sapiens	2.49763	fdr	2.07796	0.00835673	2.07796	GAL
SS18	UCSC	Homo sapiens	0.153837	fdr	2.07346	0.00844393	2.07346	SS18
XPC	UCSC	Homo sapiens	-0.192629	fdr	2.07297	0.00845329	2.07297	XPC
OSBPL1A	UCSC	Homo sapiens	-0.170923	fdr	2.07096	0.00849268	2.07096	OSBPL1A
LOC100505592	UCSC	Homo sapiens	-0.210151	fdr	2.07095	0.00849288	2.07095	LOC100505592
CD101	UCSC	Homo sapiens	0.177708	fdr	2.07043	0.00850292	2.07043	CD101
DERL3	UCSC	Homo sapiens	-0.280415	fdr	2.07043	0.00850292	2.07043	DERL3
CCDC136	UCSC	Homo sapiens	-0.692097	fdr	2.07036	0.00850439	2.07036	CCDC136
CALML4	UCSC	Homo sapiens	-0.26065	fdr	2.07002	0.00851098	2.07002	CALML4
RAB5A	UCSC	Homo sapiens	0.184996	fdr	2.07002	0.00851098	2.07002	RAB5A
PGA5	UCSC	Homo sapiens	-0.356637	fdr	2.06902	0.00853052	2.06902	PGA5
AAED1	UCSC	Homo sapiens	0.235586	fdr	2.06827	0.00854544	2.06827	AAED1
ZBTB2	UCSC	Homo sapiens	0.229089	fdr	2.06606	0.00858903	2.06606	ZBTB2
ARMCX1	UCSC	Homo sapiens	0.201078	fdr	2.06551	0.00859988	2.06551	ARMCX1
KIAA0922	UCSC	Homo sapiens	-0.248132	fdr	2.06551	0.00859988	2.06551	KIAA0922
SEMA3A	UCSC	Homo sapiens	0.278054	fdr	2.06551	0.00859988	2.06551	SEMA3A
SLC16A9	UCSC	Homo sapiens	-1.32142	fdr	2.06551	0.00859988	2.06551	SLC16A9
ZNF331	UCSC	Homo sapiens	-0.382365	fdr	2.06551	0.00859988	2.06551	ZNF331
RASAL1	UCSC	Homo sapiens	0.244744	fdr	2.06456	0.00861862	2.06456	RASAL1
TTK	UCSC	Homo sapiens	0.165242	fdr	2.06404	0.008629	2.06404	TTK
RGL1	UCSC	Homo sapiens	-0.158006	fdr	2.0604	0.00870157	2.0604	RGL1
ARRB1	UCSC	Homo sapiens	0.134205	fdr	2.05963	0.00871714	2.05963	ARRB1
HLA-DRA	UCSC	Homo sapiens	0.192214	fdr	2.05878	0.00873409	2.05878	HLA-DRA
CUL2	UCSC	Homo sapiens	0.171917	fdr	2.05801	0.00874957	2.05801	CUL2
LOC100505622	UCSC	Homo sapiens	0.71809	fdr	2.05701	0.00876979	2.05701	LOC100505622
CTSL	UCSC	Homo sapiens	0.154835	fdr	2.05581	0.00879398	2.05581	CTSL
KIAA1211L	UCSC	Homo sapiens	-0.334958	fdr	2.05581	0.00879398	2.05581	KIAA1211L
GATAD2A	UCSC	Homo sapiens	0.184994	fdr	2.05376	0.00883564	2.05376	GATAD2A
KLHL9	UCSC	Homo sapiens	-0.207892	fdr	2.05376	0.00883564	2.05376	KLHL9
ANXA6	UCSC	Homo sapiens	-0.183454	fdr	2.05312	0.00884875	2.05312	ANXA6
SLC27A4	UCSC	Homo sapiens	0.187064	fdr	2.05167	0.00887839	2.05167	SLC27A4
RHNO1	UCSC	Homo sapiens	-0.139693	fdr	2.05015	0.0089094	2.05015	RHNO1
PABPC4	UCSC	Homo sapiens	-0.150488	fdr	2.04712	0.00897171	2.04712	PABPC4
REXO2	UCSC	Homo sapiens	0.261479	fdr	2.04499	0.00901601	2.04499	REXO2
MND1	UCSC	Homo sapiens	-0.261614	fdr	2.04229	0.00907223	2.04229	MND1
FADS2	UCSC	Homo sapiens	0.183515	fdr	2.04171	0.0090843	2.04171	FADS2
CASP5	UCSC	Homo sapiens	0.497101	fdr	2.03999	0.00912037	2.03999	CASP5
GPX3	UCSC	Homo sapiens	-0.250951	fdr	2.0399	0.00912229	2.0399	GPX3
FAM198B	UCSC	Homo sapiens	0.211186	fdr	2.03959	0.00912866	2.03959	FAM198B
CHST12	UCSC	Homo sapiens	0.453907	fdr	2.03948	0.00913103	2.03948	CHST12
AP2A2	UCSC	Homo sapiens	-0.126303	fdr	2.03848	0.00915199	2.03848	AP2A2
SEC31B	UCSC	Homo sapiens	-0.469603	fdr	2.03706	0.00918205	2.03706	SEC31B
CARD9	UCSC	Homo sapiens	-0.198313	fdr	2.03605	0.00920335	2.03605	CARD9
ADCY4	UCSC	Homo sapiens	-0.808224	fdr	2.03599	0.00920468	2.03599	ADCY4
PDE4A	UCSC	Homo sapiens	0.291005	fdr	2.03598	0.00920492	2.03598	PDE4A
HIGD1A	UCSC	Homo sapiens	0.159177	fdr	2.02786	0.00937869	2.02786	HIGD1A
PPAP2A	UCSC	Homo sapiens	0.219137	fdr	2.02613	0.00941608	2.02613	PPAP2A
MNS1	UCSC	Homo sapiens	-0.422289	fdr	2.02318	0.00948019	2.02318	MNS1
MIR146A	UCSC	Homo sapiens	1.01896	fdr	2.0192	0.0095676	2.0192	MIR146A
NAGK	UCSC	Homo sapiens	0.153852	fdr	2.0189	0.00957408	2.0189	NAGK
SLC39A13	UCSC	Homo sapiens	0.212836	fdr	2.014	0.00968278	2.014	SLC39A13
TUBGCP6	UCSC	Homo sapiens	-0.180985	fdr	2.014	0.00968278	2.014	TUBGCP6
IL22RA2	UCSC	Homo sapiens	-0.969763	fdr	2.01208	0.00972565	2.01208	IL22RA2
MCM2	UCSC	Homo sapiens	-0.202355	fdr	2.01208	0.00972565	2.01208	MCM2
PPCDC	UCSC	Homo sapiens	-0.222365	fdr	2.01208	0.00972565	2.01208	PPCDC
RUFY4	UCSC	Homo sapiens	-1.38562	fdr	2.01208	0.00972565	2.01208	RUFY4
PTCH2	UCSC	Homo sapiens	-0.71755	fdr	2.01119	0.00974572	2.01119	PTCH2
CCDC132	UCSC	Homo sapiens	0.163838	fdr	2.01088	0.00975254	2.01088	CCDC132
HAT1	UCSC	Homo sapiens	-0.170778	fdr	2.01088	0.00975254	2.01088	HAT1
TPM4	UCSC	Homo sapiens	0.115502	fdr	2.01035	0.0097646	2.01035	TPM4
ABCE1	UCSC	Homo sapiens	0.185638	fdr	2.01032	0.00976513	2.01032	ABCE1
ABHD14B	UCSC	Homo sapiens	-0.256848	fdr	2.00862	0.00980351	2.00862	ABHD14B
AKR7A2	UCSC	Homo sapiens	-0.17128	fdr	2.00588	0.0098656	2.00588	AKR7A2
ARL6IP1	UCSC	Homo sapiens	0.15358	fdr	2.00333	0.00992354	2.00333	ARL6IP1
EPHB6	UCSC	Homo sapiens	-0.608935	fdr	2.00272	0.00993756	2.00272	EPHB6
HERC2P2	UCSC	Homo sapiens	-0.18427	fdr	2.00084	0.0099807	2.00084	HERC2P2
ZNF862	UCSC	Homo sapiens	-0.314623	fdr	1.99818	0.0100419	1.99818	ZNF862
UBE2D3	UCSC	Homo sapiens	0.138263	fdr	1.99808	0.0100442	1.99808	UBE2D3
MCM8	UCSC	Homo sapiens	-0.19276	fdr	1.9974	0.0100601	1.9974	MCM8
EVI2A	UCSC	Homo sapiens	0.217715	fdr	1.99734	0.0100615	1.99734	EVI2A
DOCK4	UCSC	Homo sapiens	-0.148265	fdr	1.99698	0.0100699	1.99698	DOCK4
MCM7	UCSC	Homo sapiens	-0.167772	fdr	1.99698	0.0100699	1.99698	MCM7
WSCD1	UCSC	Homo sapiens	-0.494658	fdr	1.99543	0.0101057	1.99543	WSCD1
PCSK7	UCSC	Homo sapiens	-0.175209	fdr	1.9913	0.0102024	1.9913	PCSK7
ERBB2IP	UCSC	Homo sapiens	0.178521	fdr	1.98728	0.0102972	1.98728	ERBB2IP
KDM5C	UCSC	Homo sapiens	0.153079	fdr	1.98592	0.0103295	1.98592	KDM5C
MIEF1	UCSC	Homo sapiens	0.137659	fdr	1.98592	0.0103295	1.98592	MIEF1
VNN1	UCSC	Homo sapiens	0.724474	fdr	1.98454	0.0103623	1.98454	VNN1
PTPRE	UCSC	Homo sapiens	0.142612	fdr	1.98033	0.0104632	1.98033	PTPRE
SPRYD7	UCSC	Homo sapiens	0.251872	fdr	1.98033	0.0104632	1.98033	SPRYD7
CDH1	UCSC	Homo sapiens	-0.257746	fdr	1.97946	0.0104844	1.97946	CDH1
CHP1	UCSC	Homo sapiens	0.11487	fdr	1.97881	0.0104999	1.97881	CHP1
SEC16B	UCSC	Homo sapiens	-0.505355	fdr	1.97881	0.0104999	1.97881	SEC16B
SLC9A7	UCSC	Homo sapiens	0.277574	fdr	1.97812	0.0105167	1.97812	SLC9A7
CSNK1G3	UCSC	Homo sapiens	0.26107	fdr	1.97691	0.0105459	1.97691	CSNK1G3
CCND3	UCSC	Homo sapiens	-0.221548	fdr	1.97597	0.0105688	1.97597	CCND3
AGPAT1	UCSC	Homo sapiens	-0.162314	fdr	1.97443	0.0106063	1.97443	AGPAT1
PRDM1	UCSC	Homo sapiens	-0.175949	fdr	1.97443	0.0106063	1.97443	PRDM1
PDP1	UCSC	Homo sapiens	0.225595	fdr	1.96881	0.0107445	1.96881	PDP1
PLXNA2	UCSC	Homo sapiens	-0.312743	fdr	1.96881	0.0107445	1.96881	PLXNA2
ASF1B	UCSC	Homo sapiens	-0.179211	fdr	1.96746	0.010778	1.96746	ASF1B
CMTM8	UCSC	Homo sapiens	-1.04158	fdr	1.96531	0.0108314	1.96531	CMTM8
BAG3	UCSC	Homo sapiens	0.178697	fdr	1.96395	0.0108655	1.96395	BAG3
MGAT4A	UCSC	Homo sapiens	-0.16485	fdr	1.9636	0.0108743	1.9636	MGAT4A
PTPN12	UCSC	Homo sapiens	0.135211	fdr	1.9636	0.0108743	1.9636	PTPN12
GUCY1B3	UCSC	Homo sapiens	0.459684	fdr	1.96355	0.0108756	1.96355	GUCY1B3
RCN3	UCSC	Homo sapiens	-0.649366	fdr	1.96311	0.0108866	1.96311	RCN3
C19orf57	UCSC	Homo sapiens	-0.539261	fdr	1.96167	0.0109227	1.96167	C19orf57
NARG2	UCSC	Homo sapiens	-0.220861	fdr	1.96152	0.0109264	1.96152	NARG2
BCAR1	UCSC	Homo sapiens	0.569181	fdr	1.96087	0.0109429	1.96087	BCAR1
MTRR	UCSC	Homo sapiens	0.191205	fdr	1.95939	0.0109803	1.95939	MTRR
TBL2	UCSC	Homo sapiens	0.196659	fdr	1.9592	0.0109849	1.9592	TBL2
TMEM156	UCSC	Homo sapiens	0.254904	fdr	1.95613	0.0110628	1.95613	TMEM156
STX4	UCSC	Homo sapiens	0.164566	fdr	1.95591	0.0110684	1.95591	STX4
TUFT1	UCSC	Homo sapiens	-0.314875	fdr	1.95369	0.0111252	1.95369	TUFT1
DOCK11	UCSC	Homo sapiens	0.160245	fdr	1.9471	0.0112954	1.9471	DOCK11
KLHL21	UCSC	Homo sapiens	-0.21264	fdr	1.94631	0.0113158	1.94631	KLHL21
LONRF3	UCSC	Homo sapiens	0.368074	fdr	1.94605	0.0113227	1.94605	LONRF3
AFF3	UCSC	Homo sapiens	-1.30954	fdr	1.9454	0.0113398	1.9454	AFF3
TUBA1C	UCSC	Homo sapiens	0.177079	fdr	1.9454	0.0113398	1.9454	TUBA1C
ENO2	UCSC	Homo sapiens	0.487317	fdr	1.94433	0.0113677	1.94433	ENO2
MTDH	UCSC	Homo sapiens	0.180256	fdr	1.94432	0.011368	1.94432	MTDH
ABHD5	UCSC	Homo sapiens	-0.236032	fdr	1.94328	0.0113952	1.94328	ABHD5
CCDC14	UCSC	Homo sapiens	-0.30482	fdr	1.94328	0.0113952	1.94328	CCDC14
KDM6B	UCSC	Homo sapiens	-0.295697	fdr	1.9416	0.0114394	1.9416	KDM6B
USP14	UCSC	Homo sapiens	0.123859	fdr	1.9416	0.0114394	1.9416	USP14
POLD3	UCSC	Homo sapiens	-0.166313	fdr	1.9414	0.0114447	1.9414	POLD3
TP53	UCSC	Homo sapiens	0.126149	fdr	1.9414	0.0114447	1.9414	TP53
TADA2A	UCSC	Homo sapiens	-0.194515	fdr	1.93957	0.0114928	1.93957	TADA2A
UVRAG	UCSC	Homo sapiens	0.200255	fdr	1.93957	0.0114928	1.93957	UVRAG
MAP3K3	UCSC	Homo sapiens	-0.1422	fdr	1.93259	0.0116791	1.93259	MAP3K3
FMN1	UCSC	Homo sapiens	-0.26325	fdr	1.93177	0.0117012	1.93177	FMN1
VPS45	UCSC	Homo sapiens	-0.158919	fdr	1.93153	0.0117078	1.93153	VPS45
GHRL	UCSC	Homo sapiens	0.41005	fdr	1.92781	0.0118084	1.92781	GHRL
FAM207A	UCSC	Homo sapiens	0.228891	fdr	1.92679	0.0118362	1.92679	FAM207A
RNMT	UCSC	Homo sapiens	0.149941	fdr	1.92629	0.0118499	1.92629	RNMT
YBX1	UCSC	Homo sapiens	0.13364	fdr	1.92555	0.01187	1.92555	YBX1
PAQR4	UCSC	Homo sapiens	-0.20672	fdr	1.92293	0.0119418	1.92293	PAQR4
PDE3B	UCSC	Homo sapiens	-0.260827	fdr	1.91832	0.0120692	1.91832	PDE3B
PAQR5	UCSC	Homo sapiens	-0.556255	fdr	1.91312	0.0122147	1.91312	PAQR5
OBSL1	UCSC	Homo sapiens	-0.298593	fdr	1.91204	0.0122449	1.91204	OBSL1
PLOD3	UCSC	Homo sapiens	0.154183	fdr	1.91197	0.0122471	1.91197	PLOD3
DUT	UCSC	Homo sapiens	-0.167812	fdr	1.91191	0.0122486	1.91191	DUT
TAZ	UCSC	Homo sapiens	-0.203519	fdr	1.91028	0.0122948	1.91028	TAZ
SRPX	UCSC	Homo sapiens	-0.949868	fdr	1.90656	0.0124006	1.90656	SRPX
SLC36A1	UCSC	Homo sapiens	-0.118586	fdr	1.90643	0.0124042	1.90643	SLC36A1
KIAA0513	UCSC	Homo sapiens	-0.158243	fdr	1.90485	0.0124496	1.90485	KIAA0513
DZIP1L	UCSC	Homo sapiens	-0.422955	fdr	1.90441	0.0124622	1.90441	DZIP1L
NPLOC4	UCSC	Homo sapiens	0.116721	fdr	1.9043	0.0124651	1.9043	NPLOC4
ZFYVE20	UCSC	Homo sapiens	-0.166335	fdr	1.90255	0.0125155	1.90255	ZFYVE20
CLTCL1	UCSC	Homo sapiens	-0.35245	fdr	1.90245	0.0125186	1.90245	CLTCL1
GNAQ	UCSC	Homo sapiens	0.186477	fdr	1.90245	0.0125186	1.90245	GNAQ
SIDT2	UCSC	Homo sapiens	-0.300728	fdr	1.89824	0.0126404	1.89824	SIDT2
ACTN1	UCSC	Homo sapiens	0.16219	fdr	1.89724	0.0126695	1.89724	ACTN1
GMNN	UCSC	Homo sapiens	-0.18475	fdr	1.89486	0.0127391	1.89486	GMNN
ACOT11	UCSC	Homo sapiens	-0.204077	fdr	1.89425	0.012757	1.89425	ACOT11
GUCY1A3	UCSC	Homo sapiens	0.450447	fdr	1.89379	0.0127707	1.89379	GUCY1A3
MYLK2	UCSC	Homo sapiens	-0.890698	fdr	1.89379	0.0127707	1.89379	MYLK2
POLR1B	UCSC	Homo sapiens	0.149225	fdr	1.89363	0.0127753	1.89363	POLR1B
CAPRIN2	UCSC	Homo sapiens	-0.338627	fdr	1.89262	0.0128049	1.89262	CAPRIN2
NLRC5	UCSC	Homo sapiens	-0.248318	fdr	1.89262	0.0128049	1.89262	NLRC5
RPUSD4	UCSC	Homo sapiens	0.208129	fdr	1.88814	0.0129378	1.88814	RPUSD4
ZNF175	UCSC	Homo sapiens	-0.247563	fdr	1.88814	0.0129378	1.88814	ZNF175
S100A4	UCSC	Homo sapiens	0.141555	fdr	1.88751	0.0129566	1.88751	S100A4
DDIT4	UCSC	Homo sapiens	0.1884	fdr	1.88691	0.0129745	1.88691	DDIT4
IFRD1	UCSC	Homo sapiens	-0.159757	fdr	1.88691	0.0129745	1.88691	IFRD1
SCCPDH	UCSC	Homo sapiens	-0.136071	fdr	1.88614	0.0129976	1.88614	SCCPDH
FAM222A	UCSC	Homo sapiens	-0.509698	fdr	1.88305	0.0130902	1.88305	FAM222A
AURKC	UCSC	Homo sapiens	-0.778513	fdr	1.88081	0.0131582	1.88081	AURKC
HSP90B1	UCSC	Homo sapiens	-0.130089	fdr	1.88081	0.0131582	1.88081	HSP90B1
TUBB2A	UCSC	Homo sapiens	0.237005	fdr	1.88039	0.0131708	1.88039	TUBB2A
IL6R	UCSC	Homo sapiens	-0.109025	fdr	1.87867	0.013223	1.87867	IL6R
SPINT2	UCSC	Homo sapiens	-0.205209	fdr	1.87856	0.0132265	1.87856	SPINT2
ENO1	UCSC	Homo sapiens	0.173105	fdr	1.87427	0.0133577	1.87427	ENO1
C1orf112	UCSC	Homo sapiens	-0.184745	fdr	1.87377	0.0133732	1.87377	C1orf112
EPHX2	UCSC	Homo sapiens	-0.412224	fdr	1.8722	0.0134214	1.8722	EPHX2
COL8A2	UCSC	Homo sapiens	-0.2459	fdr	1.87204	0.0134265	1.87204	COL8A2
ABI1	UCSC	Homo sapiens	0.139164	fdr	1.87196	0.0134287	1.87196	ABI1
CAT	UCSC	Homo sapiens	-0.153826	fdr	1.87191	0.0134305	1.87191	CAT
RRS1	UCSC	Homo sapiens	0.202926	fdr	1.86762	0.0135638	1.86762	RRS1
BLOC1S6	UCSC	Homo sapiens	0.166956	fdr	1.86245	0.0137262	1.86245	BLOC1S6
C8orf88	UCSC	Homo sapiens	0.583281	fdr	1.8598	0.0138102	1.8598	C8orf88
LOC100505812	UCSC	Homo sapiens	0.230466	fdr	1.8598	0.0138102	1.8598	LOC100505812
CD320	UCSC	Homo sapiens	-0.245104	fdr	1.85823	0.0138601	1.85823	CD320
IDH3A	UCSC	Homo sapiens	0.147179	fdr	1.858	0.0138676	1.858	IDH3A
MACC1	UCSC	Homo sapiens	0.340028	fdr	1.858	0.0138676	1.858	MACC1
TMEM229B	UCSC	Homo sapiens	-0.428458	fdr	1.85754	0.0138822	1.85754	TMEM229B
PCK2	UCSC	Homo sapiens	0.142237	fdr	1.85567	0.0139422	1.85567	PCK2
PREX2	UCSC	Homo sapiens	-0.341257	fdr	1.85567	0.0139422	1.85567	PREX2
CCL1	UCSC	Homo sapiens	1.23821	fdr	1.8548	0.0139701	1.8548	CCL1
ALDH1L2	UCSC	Homo sapiens	0.335377	fdr	1.85313	0.0140239	1.85313	ALDH1L2
CNBP	UCSC	Homo sapiens	0.132996	fdr	1.85249	0.0140446	1.85249	CNBP
NIPAL2	UCSC	Homo sapiens	-0.276228	fdr	1.85047	0.0141101	1.85047	NIPAL2
ZYX	UCSC	Homo sapiens	0.177758	fdr	1.85047	0.0141101	1.85047	ZYX
HIST1H2BK	UCSC	Homo sapiens	0.371776	fdr	1.84885	0.0141628	1.84885	HIST1H2BK
CCDC113	UCSC	Homo sapiens	-0.574926	fdr	1.84671	0.0142328	1.84671	CCDC113
CDC25A	UCSC	Homo sapiens	-0.161891	fdr	1.84609	0.0142532	1.84609	CDC25A
DOK3	UCSC	Homo sapiens	0.184225	fdr	1.84423	0.0143142	1.84423	DOK3
TSPAN5	UCSC	Homo sapiens	-0.572723	fdr	1.83622	0.0145806	1.83622	TSPAN5
CD86	UCSC	Homo sapiens	-0.172529	fdr	1.8355	0.0146049	1.8355	CD86
TMEM117	UCSC	Homo sapiens	-0.303982	fdr	1.83375	0.0146639	1.83375	TMEM117
NCOA3	UCSC	Homo sapiens	0.165527	fdr	1.83309	0.0146861	1.83309	NCOA3
CCDC86	UCSC	Homo sapiens	0.218831	fdr	1.83008	0.0147882	1.83008	CCDC86
WEE1	UCSC	Homo sapiens	-0.191252	fdr	1.82715	0.0148883	1.82715	WEE1
SPATA33	UCSC	Homo sapiens	-0.38029	fdr	1.82417	0.0149911	1.82417	SPATA33
HLA-DRB1	UCSC	Homo sapiens	0.231714	fdr	1.81671	0.0152509	1.81671	HLA-DRB1
LDLR	UCSC	Homo sapiens	-0.124107	fdr	1.816	0.0152758	1.816	LDLR
GINM1	UCSC	Homo sapiens	-0.217299	fdr	1.81548	0.0152938	1.81548	GINM1
GLA	UCSC	Homo sapiens	0.164506	fdr	1.81548	0.0152938	1.81548	GLA
ADAMTS12	UCSC	Homo sapiens	-0.98273	fdr	1.81387	0.0153507	1.81387	ADAMTS12
CHAF1B	UCSC	Homo sapiens	-0.197789	fdr	1.81356	0.0153619	1.81356	CHAF1B
MYBPH	UCSC	Homo sapiens	0.334984	fdr	1.81303	0.0153805	1.81303	MYBPH
RNF157	UCSC	Homo sapiens	-0.397787	fdr	1.81303	0.0153805	1.81303	RNF157
RPN2	UCSC	Homo sapiens	-0.155271	fdr	1.81069	0.0154634	1.81069	RPN2
NME7	UCSC	Homo sapiens	0.39501	fdr	1.80728	0.0155854	1.80728	NME7
SESN2	UCSC	Homo sapiens	-0.160926	fdr	1.80728	0.0155854	1.80728	SESN2
CLEC5A	UCSC	Homo sapiens	0.142946	fdr	1.80701	0.0155951	1.80701	CLEC5A
GINS4	UCSC	Homo sapiens	-0.167394	fdr	1.80556	0.0156474	1.80556	GINS4
SPHK1	UCSC	Homo sapiens	0.341864	fdr	1.80468	0.0156791	1.80468	SPHK1
TPCN1	UCSC	Homo sapiens	-0.162502	fdr	1.80468	0.0156791	1.80468	TPCN1
MPZL1	UCSC	Homo sapiens	0.137726	fdr	1.80414	0.0156986	1.80414	MPZL1
TMEM173	UCSC	Homo sapiens	-0.192454	fdr	1.80352	0.0157211	1.80352	TMEM173
CMBL	UCSC	Homo sapiens	-0.330423	fdr	1.80308	0.0157369	1.80308	CMBL
SLU7	UCSC	Homo sapiens	0.174416	fdr	1.80287	0.0157444	1.80287	SLU7
IGSF6	UCSC	Homo sapiens	0.136212	fdr	1.80194	0.0157784	1.80194	IGSF6
ENDOD1	UCSC	Homo sapiens	-0.266992	fdr	1.80169	0.0157874	1.80169	ENDOD1
SH2D3C	UCSC	Homo sapiens	0.208767	fdr	1.80104	0.0158112	1.80104	SH2D3C
MTSS1	UCSC	Homo sapiens	0.196636	fdr	1.80055	0.0158289	1.80055	MTSS1
THEMIS2	UCSC	Homo sapiens	-0.173016	fdr	1.79883	0.0158916	1.79883	THEMIS2
C15orf57	UCSC	Homo sapiens	0.207384	fdr	1.79845	0.0159054	1.79845	C15orf57
SFMBT1	UCSC	Homo sapiens	-0.217492	fdr	1.79734	0.0159462	1.79734	SFMBT1
BRCA1	UCSC	Homo sapiens	-0.166978	fdr	1.79695	0.0159608	1.79695	BRCA1
FADS1	UCSC	Homo sapiens	0.132534	fdr	1.79053	0.0161983	1.79053	FADS1
CASK	UCSC	Homo sapiens	0.235909	fdr	1.79039	0.0162035	1.79039	CASK
SCAMP4	UCSC	Homo sapiens	0.15283	fdr	1.79021	0.0162103	1.79021	SCAMP4
TWSG1	UCSC	Homo sapiens	0.293874	fdr	1.78826	0.0162832	1.78826	TWSG1
RINL	UCSC	Homo sapiens	-0.212076	fdr	1.78547	0.0163882	1.78547	RINL
DCAF12	UCSC	Homo sapiens	-0.150395	fdr	1.78416	0.0164378	1.78416	DCAF12
MSH5-SAPCD1	UCSC	Homo sapiens	-0.96549	fdr	1.78416	0.0164378	1.78416	MSH5-SAPCD1
LOC100294145	UCSC	Homo sapiens	-0.216398	fdr	1.78327	0.0164714	1.78327	LOC100294145
CCNE1	UCSC	Homo sapiens	-0.269375	fdr	1.78317	0.0164752	1.78317	CCNE1
NLK	UCSC	Homo sapiens	0.205081	fdr	1.78178	0.0165282	1.78178	NLK
CDK7	UCSC	Homo sapiens	0.240211	fdr	1.78058	0.0165739	1.78058	CDK7
MRPL27	UCSC	Homo sapiens	0.208214	fdr	1.77907	0.0166316	1.77907	MRPL27
NSDHL	UCSC	Homo sapiens	0.186301	fdr	1.77821	0.0166644	1.77821	NSDHL
LOC100506730	UCSC	Homo sapiens	-0.43578	fdr	1.77819	0.0166651	1.77819	LOC100506730
FBXO33	UCSC	Homo sapiens	0.198052	fdr	1.778	0.0166724	1.778	FBXO33
NRG4	UCSC	Homo sapiens	-2.37242	fdr	1.77785	0.0166783	1.77785	NRG4
TP53RK	UCSC	Homo sapiens	0.20467	fdr	1.77785	0.0166783	1.77785	TP53RK
GNPNAT1	UCSC	Homo sapiens	0.223943	fdr	1.76892	0.0170247	1.76892	GNPNAT1
LOC728637	UCSC	Homo sapiens	1.35238	fdr	1.76892	0.0170247	1.76892	LOC728637
ABCB6	UCSC	Homo sapiens	0.439254	fdr	1.76787	0.0170661	1.76787	ABCB6
ZNF624	UCSC	Homo sapiens	-0.274154	fdr	1.76209	0.0172946	1.76209	ZNF624
CTTN	UCSC	Homo sapiens	0.593019	fdr	1.76154	0.0173167	1.76154	CTTN
TRERF1	UCSC	Homo sapiens	0.221076	fdr	1.7601	0.017374	1.7601	TRERF1
EEF2K	UCSC	Homo sapiens	0.214467	fdr	1.75914	0.0174126	1.75914	EEF2K
DAG1	UCSC	Homo sapiens	-0.259761	fdr	1.75879	0.0174263	1.75879	DAG1
C19orf66	UCSC	Homo sapiens	0.207127	fdr	1.75795	0.0174604	1.75795	C19orf66
MOB2	UCSC	Homo sapiens	0.266249	fdr	1.75668	0.0175115	1.75668	MOB2
ZNF318	UCSC	Homo sapiens	0.150853	fdr	1.75668	0.0175115	1.75668	ZNF318
ZNF366	UCSC	Homo sapiens	-0.375425	fdr	1.75653	0.0175174	1.75653	ZNF366
MUM1	UCSC	Homo sapiens	0.157028	fdr	1.75629	0.0175272	1.75629	MUM1
BVES	UCSC	Homo sapiens	-0.184736	fdr	1.75617	0.0175321	1.75617	BVES
PHF10	UCSC	Homo sapiens	-0.195387	fdr	1.755	0.0175792	1.755	PHF10
LOC100129550	UCSC	Homo sapiens	-0.422369	fdr	1.75449	0.0175997	1.75449	LOC100129550
DAPK3	UCSC	Homo sapiens	0.219385	fdr	1.75142	0.0177246	1.75142	DAPK3
DPH2	UCSC	Homo sapiens	0.198198	fdr	1.75109	0.0177382	1.75109	DPH2
PDE1B	UCSC	Homo sapiens	-0.225488	fdr	1.74738	0.0178903	1.74738	PDE1B
SPTBN2	UCSC	Homo sapiens	-1.24327	fdr	1.74673	0.0179171	1.74673	SPTBN2
LIG1	UCSC	Homo sapiens	-0.128684	fdr	1.7445	0.0180095	1.7445	LIG1
CCDC93	UCSC	Homo sapiens	-0.125569	fdr	1.74181	0.0181214	1.74181	CCDC93
MPND	UCSC	Homo sapiens	0.251901	fdr	1.74147	0.0181354	1.74147	MPND
CD22	UCSC	Homo sapiens	0.703098	fdr	1.73704	0.0183214	1.73704	CD22
FYB	UCSC	Homo sapiens	-0.166381	fdr	1.73607	0.0183622	1.73607	FYB
CACNA2D3	UCSC	Homo sapiens	-0.720768	fdr	1.73386	0.0184559	1.73386	CACNA2D3
GRIN3A	UCSC	Homo sapiens	-0.312204	fdr	1.73309	0.0184888	1.73309	GRIN3A
MRPL54	UCSC	Homo sapiens	0.251223	fdr	1.73309	0.0184888	1.73309	MRPL54
ACLY	UCSC	Homo sapiens	0.114623	fdr	1.73214	0.0185292	1.73214	ACLY
WASF1	UCSC	Homo sapiens	0.28846	fdr	1.73214	0.0185292	1.73214	WASF1
FAM69A	UCSC	Homo sapiens	-0.39547	fdr	1.73178	0.0185448	1.73178	FAM69A
PCBP1	UCSC	Homo sapiens	0.130152	fdr	1.73067	0.0185923	1.73067	PCBP1
C3	UCSC	Homo sapiens	-0.135322	fdr	1.73062	0.0185944	1.73062	C3
CHIT1	UCSC	Homo sapiens	-0.333591	fdr	1.73039	0.0186042	1.73039	CHIT1
CFD	UCSC	Homo sapiens	-0.343677	fdr	1.72782	0.0187147	1.72782	CFD
DHFR	UCSC	Homo sapiens	-0.173265	fdr	1.72757	0.0187255	1.72757	DHFR
UBE2K	UCSC	Homo sapiens	0.169012	fdr	1.72626	0.0187821	1.72626	UBE2K
COL15A1	UCSC	Homo sapiens	0.292912	fdr	1.72494	0.0188391	1.72494	COL15A1
HSDL2	UCSC	Homo sapiens	-0.191429	fdr	1.72377	0.0188897	1.72377	HSDL2
CMTM3	UCSC	Homo sapiens	0.137778	fdr	1.72217	0.0189595	1.72217	CMTM3
KIAA1324	UCSC	Homo sapiens	-1.087	fdr	1.72217	0.0189595	1.72217	KIAA1324
SAA1	UCSC	Homo sapiens	-0.541324	fdr	1.72217	0.0189595	1.72217	SAA1
OTOA	UCSC	Homo sapiens	0.601701	fdr	1.72064	0.0190265	1.72064	OTOA
ARL4A	UCSC	Homo sapiens	0.302451	fdr	1.71591	0.0192348	1.71591	ARL4A
COMMD9	UCSC	Homo sapiens	0.169432	fdr	1.71484	0.0192824	1.71484	COMMD9
PLCB2	UCSC	Homo sapiens	-0.142772	fdr	1.71357	0.0193389	1.71357	PLCB2
RBBP4	UCSC	Homo sapiens	-0.100443	fdr	1.71353	0.0193407	1.71353	RBBP4
ABCC4	UCSC	Homo sapiens	-0.123349	fdr	1.71296	0.019366	1.71296	ABCC4
RPS19BP1	UCSC	Homo sapiens	0.213004	fdr	1.71227	0.0193966	1.71227	RPS19BP1
TSR3	UCSC	Homo sapiens	0.203314	fdr	1.70358	0.019789	1.70358	TSR3
SLC25A32	UCSC	Homo sapiens	0.188336	fdr	1.70332	0.0198005	1.70332	SLC25A32
EFNB1	UCSC	Homo sapiens	-0.451773	fdr	1.70298	0.0198162	1.70298	EFNB1
TVP23B	UCSC	Homo sapiens	0.241579	fdr	1.70298	0.0198162	1.70298	TVP23B
SPATA13	UCSC	Homo sapiens	0.148006	fdr	1.69852	0.0200205	1.69852	SPATA13
CCRL2	UCSC	Homo sapiens	0.327119	fdr	1.69827	0.0200324	1.69827	CCRL2
ICA1	UCSC	Homo sapiens	-0.235786	fdr	1.69823	0.0200341	1.69823	ICA1
TBC1D25	UCSC	Homo sapiens	0.228797	fdr	1.69707	0.0200877	1.69707	TBC1D25
TXN	UCSC	Homo sapiens	0.188879	fdr	1.69707	0.0200877	1.69707	TXN
RELL2	UCSC	Homo sapiens	0.238282	fdr	1.68949	0.0204415	1.68949	RELL2
TMEM138	UCSC	Homo sapiens	0.140114	fdr	1.68704	0.0205569	1.68704	TMEM138
CYLD	UCSC	Homo sapiens	0.122915	fdr	1.68531	0.0206392	1.68531	CYLD
SC5D	UCSC	Homo sapiens	0.189382	fdr	1.68523	0.0206429	1.68523	SC5D
RCAN3	UCSC	Homo sapiens	0.252914	fdr	1.684	0.0207014	1.684	RCAN3
C14orf37	UCSC	Homo sapiens	-0.418318	fdr	1.68358	0.0207215	1.68358	C14orf37
MRPL3	UCSC	Homo sapiens	0.14543	fdr	1.68358	0.0207215	1.68358	MRPL3
SLC31A1	UCSC	Homo sapiens	0.118812	fdr	1.68358	0.0207215	1.68358	SLC31A1
ACSL5	UCSC	Homo sapiens	-0.191603	fdr	1.68352	0.0207243	1.68352	ACSL5
IPO4	UCSC	Homo sapiens	0.164502	fdr	1.68352	0.0207243	1.68352	IPO4
TAGLN2	UCSC	Homo sapiens	0.138778	fdr	1.68352	0.0207243	1.68352	TAGLN2
GIPC1	UCSC	Homo sapiens	0.17681	fdr	1.68331	0.0207346	1.68331	GIPC1
CTSH	UCSC	Homo sapiens	0.140101	fdr	1.68206	0.0207942	1.68206	CTSH
DNAJA1	UCSC	Homo sapiens	0.166122	fdr	1.68132	0.0208295	1.68132	DNAJA1
NCF2	UCSC	Homo sapiens	-0.180911	fdr	1.67942	0.020921	1.67942	NCF2
SAR1A	UCSC	Homo sapiens	0.132317	fdr	1.67942	0.020921	1.67942	SAR1A
ORC3	UCSC	Homo sapiens	-0.15234	fdr	1.67823	0.0209782	1.67823	ORC3
AARS2	UCSC	Homo sapiens	-0.173572	fdr	1.67809	0.0209852	1.67809	AARS2
LHFPL2	UCSC	Homo sapiens	0.138998	fdr	1.67737	0.0210198	1.67737	LHFPL2
PLXDC2	UCSC	Homo sapiens	-0.17581	fdr	1.6753	0.0211203	1.6753	PLXDC2
RAC1	UCSC	Homo sapiens	0.126492	fdr	1.67387	0.0211898	1.67387	RAC1
PHKB	UCSC	Homo sapiens	-0.118039	fdr	1.67268	0.021248	1.67268	PHKB
NUP62CL	UCSC	Homo sapiens	-0.621733	fdr	1.67133	0.0213141	1.67133	NUP62CL
UBE2S	UCSC	Homo sapiens	0.18072	fdr	1.66914	0.0214221	1.66914	UBE2S
SLC39A6	UCSC	Homo sapiens	0.154742	fdr	1.66861	0.0214479	1.66861	SLC39A6
LAMP1	UCSC	Homo sapiens	-0.115938	fdr	1.66847	0.0214548	1.66847	LAMP1
SNX19	UCSC	Homo sapiens	-0.135144	fdr	1.66645	0.0215551	1.66645	SNX19
TBX18	UCSC	Homo sapiens	-0.232446	fdr	1.66632	0.0215614	1.66632	TBX18
DAPK1	UCSC	Homo sapiens	-0.112318	fdr	1.66533	0.0216107	1.66533	DAPK1
B4GALT5	UCSC	Homo sapiens	0.141506	fdr	1.6638	0.0216872	1.6638	B4GALT5
2020-03-03	UCSC	Homo sapiens	-0.250718	fdr	1.66016	0.0218694	1.66016	2020-03-03
S100Z	UCSC	Homo sapiens	-0.626895	fdr	1.65894	0.0219311	1.65894	S100Z
BEX4	UCSC	Homo sapiens	0.176981	fdr	1.65647	0.0220561	1.65647	BEX4
AURKA	UCSC	Homo sapiens	0.130682	fdr	1.65357	0.0222038	1.65357	AURKA
FUT8	UCSC	Homo sapiens	0.10874	fdr	1.65259	0.022254	1.65259	FUT8
CACUL1	UCSC	Homo sapiens	0.134424	fdr	1.65209	0.0222797	1.65209	CACUL1
HSF4	UCSC	Homo sapiens	-0.722917	fdr	1.65141	0.0223144	1.65141	HSF4
ADHFE1	UCSC	Homo sapiens	-1.02849	fdr	1.64947	0.0224145	1.64947	ADHFE1
ZNFX1	UCSC	Homo sapiens	0.1518	fdr	1.64947	0.0224145	1.64947	ZNFX1
AGT	UCSC	Homo sapiens	-0.745032	fdr	1.64748	0.0225173	1.64748	AGT
C20orf27	UCSC	Homo sapiens	-0.162109	fdr	1.64748	0.0225173	1.64748	C20orf27
NFAM1	UCSC	Homo sapiens	-0.14191	fdr	1.6474	0.0225215	1.6474	NFAM1
TUBB4B	UCSC	Homo sapiens	0.17036	fdr	1.64301	0.0227506	1.64301	TUBB4B
CHST11	UCSC	Homo sapiens	0.141935	fdr	1.64039	0.0228881	1.64039	CHST11
PHACTR2	UCSC	Homo sapiens	0.216109	fdr	1.63978	0.0229203	1.63978	PHACTR2
CSF1R	UCSC	Homo sapiens	-0.139493	fdr	1.63831	0.0229979	1.63831	CSF1R
FUCA1	UCSC	Homo sapiens	-0.132229	fdr	1.63831	0.0229979	1.63831	FUCA1
IQGAP1	UCSC	Homo sapiens	0.0990483	fdr	1.63831	0.0229979	1.63831	IQGAP1
COL18A1	UCSC	Homo sapiens	-0.404667	fdr	1.63742	0.0230449	1.63742	COL18A1
LOC100507600	UCSC	Homo sapiens	0.633438	fdr	1.63742	0.0230449	1.63742	LOC100507600
MYOZ1	UCSC	Homo sapiens	-0.395395	fdr	1.63617	0.0231115	1.63617	MYOZ1
C2orf49	UCSC	Homo sapiens	0.270023	fdr	1.63402	0.0232265	1.63402	C2orf49
SPSB1	UCSC	Homo sapiens	-0.158474	fdr	1.63402	0.0232265	1.63402	SPSB1
MEST	UCSC	Homo sapiens	-0.48864	fdr	1.63306	0.0232779	1.63306	MEST
BRIP1	UCSC	Homo sapiens	-0.212891	fdr	1.63302	0.0232798	1.63302	BRIP1
CBWD1	UCSC	Homo sapiens	0.175736	fdr	1.6314	0.0233666	1.6314	CBWD1
APMAP	UCSC	Homo sapiens	-0.143009	fdr	1.63053	0.0234135	1.63053	APMAP
FIGNL1	UCSC	Homo sapiens	-0.193756	fdr	1.63053	0.0234135	1.63053	FIGNL1
SUGT1	UCSC	Homo sapiens	0.159066	fdr	1.63053	0.0234135	1.63053	SUGT1
RASGEF1A	UCSC	Homo sapiens	0.548686	fdr	1.62818	0.0235409	1.62818	RASGEF1A
CFB	UCSC	Homo sapiens	-0.786795	fdr	1.62638	0.0236386	1.62638	CFB
TMEM91	UCSC	Homo sapiens	-0.717135	fdr	1.62634	0.0236408	1.62634	TMEM91
CDCA7L	UCSC	Homo sapiens	-0.154009	fdr	1.62467	0.023732	1.62467	CDCA7L
CUL3	UCSC	Homo sapiens	0.138943	fdr	1.62451	0.0237404	1.62451	CUL3
BMP2K	UCSC	Homo sapiens	0.12732	fdr	1.62213	0.0238712	1.62213	BMP2K
RTN2	UCSC	Homo sapiens	0.275418	fdr	1.61702	0.0241535	1.61702	RTN2
GRSF1	UCSC	Homo sapiens	0.11858	fdr	1.61637	0.0241896	1.61637	GRSF1
RWDD2B	UCSC	Homo sapiens	0.248607	fdr	1.61376	0.0243357	1.61376	RWDD2B
EPS8	UCSC	Homo sapiens	0.145995	fdr	1.61142	0.024467	1.61142	EPS8
LINC01268	UCSC	Homo sapiens	-0.534857	fdr	1.61142	0.024467	1.61142	LINC01268
LOC100507642	UCSC	Homo sapiens	0.261736	fdr	1.61057	0.0245149	1.61057	LOC100507642
MIR378J	UCSC	Homo sapiens	-2.20824	fdr	1.61057	0.0245149	1.61057	MIR378J
SUFU	UCSC	Homo sapiens	-0.14049	fdr	1.61057	0.0245149	1.61057	SUFU
ULBP2	UCSC	Homo sapiens	0.313934	fdr	1.61057	0.0245149	1.61057	ULBP2
RAPH1	UCSC	Homo sapiens	0.258449	fdr	1.60998	0.0245483	1.60998	RAPH1
CLEC7A	UCSC	Homo sapiens	-0.178642	fdr	1.60984	0.0245559	1.60984	CLEC7A
NBEAL2	UCSC	Homo sapiens	-0.182499	fdr	1.60944	0.0245786	1.60944	NBEAL2
TFB2M	UCSC	Homo sapiens	0.21312	fdr	1.6054	0.0248084	1.6054	TFB2M
ARNTL	UCSC	Homo sapiens	0.178422	fdr	1.60454	0.0248576	1.60454	ARNTL
B3GNT9	UCSC	Homo sapiens	-0.420812	fdr	1.60367	0.0249077	1.60367	B3GNT9
GADD45B	UCSC	Homo sapiens	-0.377271	fdr	1.60249	0.0249751	1.60249	GADD45B
CES1P1	UCSC	Homo sapiens	1.03209	fdr	1.60083	0.0250709	1.60083	CES1P1
FRMD4B	UCSC	Homo sapiens	-0.139154	fdr	1.60083	0.0250709	1.60083	FRMD4B
PTP4A2	UCSC	Homo sapiens	0.103821	fdr	1.60014	0.0251108	1.60014	PTP4A2
MSTO2P	UCSC	Homo sapiens	-0.425751	fdr	1.59931	0.0251586	1.59931	MSTO2P
E2F1	UCSC	Homo sapiens	-0.203665	fdr	1.59779	0.0252471	1.59779	E2F1
AIG1	UCSC	Homo sapiens	-0.223844	fdr	1.59775	0.0252492	1.59775	AIG1
ASMTL-AS1	UCSC	Homo sapiens	-1.37191	fdr	1.59711	0.0252865	1.59711	ASMTL-AS1
CASS4	UCSC	Homo sapiens	-0.5037	fdr	1.59551	0.0253799	1.59551	CASS4
LARS	UCSC	Homo sapiens	0.0986147	fdr	1.59551	0.0253799	1.59551	LARS
PHLDB1	UCSC	Homo sapiens	0.256686	fdr	1.59433	0.025449	1.59433	PHLDB1
CPE	UCSC	Homo sapiens	-0.677196	fdr	1.59424	0.025454	1.59424	CPE
FAM60A	UCSC	Homo sapiens	0.174378	fdr	1.59204	0.0255835	1.59204	FAM60A
CMTM4	UCSC	Homo sapiens	-0.26508	fdr	1.59106	0.0256414	1.59106	CMTM4
HIVEP1	UCSC	Homo sapiens	0.210729	fdr	1.59106	0.0256414	1.59106	HIVEP1
LRWD1	UCSC	Homo sapiens	0.245267	fdr	1.59106	0.0256414	1.59106	LRWD1
APLF	UCSC	Homo sapiens	0.548741	fdr	1.59104	0.0256427	1.59104	APLF
CD300A	UCSC	Homo sapiens	-0.148589	fdr	1.59015	0.0256949	1.59015	CD300A
BAHCC1	UCSC	Homo sapiens	-1.42339	fdr	1.59011	0.0256976	1.59011	BAHCC1
LRRC3	UCSC	Homo sapiens	0.344674	fdr	1.58802	0.0258214	1.58802	LRRC3
ID2	UCSC	Homo sapiens	-0.152033	fdr	1.58673	0.0258981	1.58673	ID2
ATP1A1	UCSC	Homo sapiens	0.124878	fdr	1.58622	0.0259287	1.58622	ATP1A1
RNF145	UCSC	Homo sapiens	0.13694	fdr	1.5858	0.025954	1.5858	RNF145
ZNF682	UCSC	Homo sapiens	-0.675691	fdr	1.58458	0.026027	1.58458	ZNF682
OCSTAMP	UCSC	Homo sapiens	1.46919	fdr	1.58216	0.0261723	1.58216	OCSTAMP
LOC100507217	UCSC	Homo sapiens	0.181223	fdr	1.57624	0.0265315	1.57624	LOC100507217
SYK	UCSC	Homo sapiens	-0.124001	fdr	1.57624	0.0265315	1.57624	SYK
SCOC-AS1	UCSC	Homo sapiens	-0.591876	fdr	1.57613	0.026538	1.57613	SCOC-AS1
CASP2	UCSC	Homo sapiens	-0.181604	fdr	1.57399	0.0266692	1.57399	CASP2
ZNF518B	UCSC	Homo sapiens	0.197702	fdr	1.5739	0.0266744	1.5739	ZNF518B
KPNA1	UCSC	Homo sapiens	0.114544	fdr	1.57371	0.0266861	1.57371	KPNA1
CRLF3	UCSC	Homo sapiens	0.143828	fdr	1.57073	0.0268702	1.57073	CRLF3
CNRIP1	UCSC	Homo sapiens	-0.201145	fdr	1.56799	0.0270402	1.56799	CNRIP1
EML5	UCSC	Homo sapiens	-0.466127	fdr	1.56799	0.0270402	1.56799	EML5
SNX5	UCSC	Homo sapiens	-0.106193	fdr	1.56799	0.0270402	1.56799	SNX5
CBWD2	UCSC	Homo sapiens	0.198786	fdr	1.56714	0.0270933	1.56714	CBWD2
CA11	UCSC	Homo sapiens	0.474287	fdr	1.56521	0.0272142	1.56521	CA11
ZDHHC3	UCSC	Homo sapiens	-0.141403	fdr	1.56521	0.0272142	1.56521	ZDHHC3
DOK2	UCSC	Homo sapiens	-0.344404	fdr	1.56382	0.0273013	1.56382	DOK2
HMGN4	UCSC	Homo sapiens	0.159697	fdr	1.56382	0.0273013	1.56382	HMGN4
COPA	UCSC	Homo sapiens	0.091733	fdr	1.56254	0.0273817	1.56254	COPA
MIF	UCSC	Homo sapiens	0.185442	fdr	1.56145	0.0274502	1.56145	MIF
PSAP	UCSC	Homo sapiens	0.151633	fdr	1.56145	0.0274502	1.56145	PSAP
KCTD6	UCSC	Homo sapiens	-0.333506	fdr	1.56057	0.0275059	1.56057	KCTD6
MAF1	UCSC	Homo sapiens	0.173069	fdr	1.55999	0.0275432	1.55999	MAF1
PTPRG-AS1	UCSC	Homo sapiens	-0.537031	fdr	1.55999	0.0275432	1.55999	PTPRG-AS1
HSPG2	UCSC	Homo sapiens	-0.3013	fdr	1.55808	0.0276642	1.55808	HSPG2
HSP90AB1	UCSC	Homo sapiens	0.131505	fdr	1.55806	0.0276657	1.55806	HSP90AB1
AHI1	UCSC	Homo sapiens	-0.361698	fdr	1.55759	0.0276956	1.55759	AHI1
ASRGL1	UCSC	Homo sapiens	-0.226729	fdr	1.55613	0.0277889	1.55613	ASRGL1
ATE1	UCSC	Homo sapiens	0.173038	fdr	1.55613	0.0277889	1.55613	ATE1
CLPX	UCSC	Homo sapiens	0.126888	fdr	1.55613	0.0277889	1.55613	CLPX
RELB	UCSC	Homo sapiens	0.283907	fdr	1.55613	0.0277889	1.55613	RELB
SNRK	UCSC	Homo sapiens	-0.156041	fdr	1.55581	0.0278091	1.55581	SNRK
SOCS3	UCSC	Homo sapiens	0.387984	fdr	1.55487	0.0278692	1.55487	SOCS3
FAM102A	UCSC	Homo sapiens	-0.242564	fdr	1.55151	0.0280861	1.55151	FAM102A
NIPSNAP1	UCSC	Homo sapiens	0.145866	fdr	1.55151	0.0280861	1.55151	NIPSNAP1
CDHR1	UCSC	Homo sapiens	1.12536	fdr	1.54526	0.0284929	1.54526	CDHR1
MPG	UCSC	Homo sapiens	-0.261074	fdr	1.54227	0.0286901	1.54227	MPG
UGDH	UCSC	Homo sapiens	0.171122	fdr	1.54227	0.0286901	1.54227	UGDH
TYMS	UCSC	Homo sapiens	-0.13191	fdr	1.54095	0.0287771	1.54095	TYMS
ASTN2	UCSC	Homo sapiens	-0.388748	fdr	1.54075	0.0287906	1.54075	ASTN2
SLC22A5	UCSC	Homo sapiens	-0.515757	fdr	1.53686	0.0290498	1.53686	SLC22A5
PFDN4	UCSC	Homo sapiens	0.321863	fdr	1.53242	0.0293483	1.53242	PFDN4
AFF1	UCSC	Homo sapiens	-0.157557	fdr	1.53226	0.0293589	1.53226	AFF1
CCBL2	UCSC	Homo sapiens	0.161248	fdr	1.53226	0.0293589	1.53226	CCBL2
C16orf54	UCSC	Homo sapiens	0.256596	fdr	1.52971	0.0295315	1.52971	C16orf54
DDX12P	UCSC	Homo sapiens	-0.306456	fdr	1.52816	0.0296374	1.52816	DDX12P
FN3KRP	UCSC	Homo sapiens	-0.180848	fdr	1.52599	0.0297855	1.52599	FN3KRP
MRPL52	UCSC	Homo sapiens	0.14106	fdr	1.52532	0.0298319	1.52532	MRPL52
N4BP3	UCSC	Homo sapiens	1.47197	fdr	1.52532	0.0298319	1.52532	N4BP3
ANK1	UCSC	Homo sapiens	-1.27668	fdr	1.52524	0.0298372	1.52524	ANK1
LOC441081	UCSC	Homo sapiens	-0.587347	fdr	1.52415	0.029912	1.52415	LOC441081
BTN3A1	UCSC	Homo sapiens	-0.231963	fdr	1.52383	0.0299347	1.52383	BTN3A1
CDKN2B-AS1	UCSC	Homo sapiens	-0.691261	fdr	1.52383	0.0299347	1.52383	CDKN2B-AS1
PYHIN1	UCSC	Homo sapiens	-0.805046	fdr	1.52383	0.0299347	1.52383	PYHIN1
ILDR2	UCSC	Homo sapiens	-0.156629	fdr	1.51925	0.0302514	1.51925	ILDR2
NIFK-AS1	UCSC	Homo sapiens	0.454612	fdr	1.5175	0.0303739	1.5175	NIFK-AS1
SLC23A2	UCSC	Homo sapiens	-0.0914147	fdr	1.51602	0.0304779	1.51602	SLC23A2
PLD3	UCSC	Homo sapiens	-0.16001	fdr	1.51503	0.030547	1.51503	PLD3
MAN2A2	UCSC	Homo sapiens	-0.192678	fdr	1.51453	0.0305821	1.51453	MAN2A2
LARP1	UCSC	Homo sapiens	0.104481	fdr	1.50805	0.0310418	1.50805	LARP1
NAA15	UCSC	Homo sapiens	0.124852	fdr	1.50794	0.0310499	1.50794	NAA15
DDX10	UCSC	Homo sapiens	0.185774	fdr	1.50674	0.0311355	1.50674	DDX10
MAST2	UCSC	Homo sapiens	0.12756	fdr	1.50469	0.0312832	1.50469	MAST2
KIAA1614	UCSC	Homo sapiens	0.55521	fdr	1.50397	0.0313348	1.50397	KIAA1614
POLA1	UCSC	Homo sapiens	-0.121582	fdr	1.50397	0.0313348	1.50397	POLA1
LRPAP1	UCSC	Homo sapiens	-0.165322	fdr	1.50259	0.0314348	1.50259	LRPAP1
PHF23	UCSC	Homo sapiens	0.143059	fdr	1.50256	0.0314369	1.50256	PHF23
CD99L2	UCSC	Homo sapiens	-0.168696	fdr	1.4992	0.0316814	1.4992	CD99L2
E2F5	UCSC	Homo sapiens	0.595785	fdr	1.4966	0.0318711	1.4966	E2F5
PLEKHM2	UCSC	Homo sapiens	0.121078	fdr	1.4966	0.0318711	1.4966	PLEKHM2
DOPEY2	UCSC	Homo sapiens	0.159659	fdr	1.49615	0.0319046	1.49615	DOPEY2
MARVELD1	UCSC	Homo sapiens	0.219704	fdr	1.49477	0.0320056	1.49477	MARVELD1
RPUSD1	UCSC	Homo sapiens	0.212909	fdr	1.4945	0.0320259	1.4945	RPUSD1
CORO6	UCSC	Homo sapiens	-0.686375	fdr	1.49297	0.0321387	1.49297	CORO6
CCDC28A	UCSC	Homo sapiens	0.276352	fdr	1.49267	0.0321609	1.49267	CCDC28A
CEP41	UCSC	Homo sapiens	-0.197641	fdr	1.49166	0.0322359	1.49166	CEP41
NAPA	UCSC	Homo sapiens	0.140099	fdr	1.48849	0.0324718	1.48849	NAPA
NEK2	UCSC	Homo sapiens	0.173511	fdr	1.48849	0.0324718	1.48849	NEK2
SPIN1	UCSC	Homo sapiens	-0.112818	fdr	1.48849	0.0324718	1.48849	SPIN1
PIH1D1	UCSC	Homo sapiens	0.17278	fdr	1.48821	0.0324931	1.48821	PIH1D1
ATP11C	UCSC	Homo sapiens	-0.157512	fdr	1.48789	0.0325173	1.48789	ATP11C
SLC30A1	UCSC	Homo sapiens	-0.18129	fdr	1.48789	0.0325173	1.48789	SLC30A1
TMEM205	UCSC	Homo sapiens	-0.277523	fdr	1.48789	0.0325173	1.48789	TMEM205
TPST2	UCSC	Homo sapiens	-0.127589	fdr	1.48681	0.0325977	1.48681	TPST2
CCDC102A	UCSC	Homo sapiens	-0.433012	fdr	1.48451	0.0327711	1.48451	CCDC102A
C16orf45	UCSC	Homo sapiens	0.537766	fdr	1.48439	0.0327803	1.48439	C16orf45
FBXO5	UCSC	Homo sapiens	-0.163546	fdr	1.48312	0.0328764	1.48312	FBXO5
PITPNB	UCSC	Homo sapiens	0.154031	fdr	1.48295	0.0328889	1.48295	PITPNB
MIR631	UCSC	Homo sapiens	-1.43038	fdr	1.48048	0.0330764	1.48048	MIR631
SGCB	UCSC	Homo sapiens	-0.3105	fdr	1.47907	0.033184	1.47907	SGCB
SRD5A3	UCSC	Homo sapiens	-0.189215	fdr	1.47907	0.033184	1.47907	SRD5A3
VDAC2	UCSC	Homo sapiens	0.150993	fdr	1.47907	0.033184	1.47907	VDAC2
GUSB	UCSC	Homo sapiens	-0.125211	fdr	1.47795	0.0332701	1.47795	GUSB
ZNF334	UCSC	Homo sapiens	-0.34614	fdr	1.47795	0.0332701	1.47795	ZNF334
RYR1	UCSC	Homo sapiens	-0.878382	fdr	1.4777	0.0332886	1.4777	RYR1
ANKRD23	UCSC	Homo sapiens	-0.469323	fdr	1.47714	0.0333322	1.47714	ANKRD23
POP1	UCSC	Homo sapiens	0.205237	fdr	1.47665	0.0333693	1.47665	POP1
POFUT1	UCSC	Homo sapiens	-0.119832	fdr	1.47619	0.0334051	1.47619	POFUT1
TRPC2	UCSC	Homo sapiens	-1.08372	fdr	1.47571	0.0334418	1.47571	TRPC2
CDH24	UCSC	Homo sapiens	-0.606457	fdr	1.47534	0.0334707	1.47534	CDH24
ANGEL1	UCSC	Homo sapiens	-0.195976	fdr	1.47254	0.0336866	1.47254	ANGEL1
GFRA2	UCSC	Homo sapiens	-1.79479	fdr	1.4725	0.0336898	1.4725	GFRA2
AQP9	UCSC	Homo sapiens	1.02119	fdr	1.4709	0.0338144	1.4709	AQP9
RNF13	UCSC	Homo sapiens	0.182419	fdr	1.46907	0.0339571	1.46907	RNF13
CLN5	UCSC	Homo sapiens	-0.204924	fdr	1.46889	0.0339709	1.46889	CLN5
ACSS3	UCSC	Homo sapiens	-0.409015	fdr	1.46865	0.03399	1.46865	ACSS3
HERPUD1	UCSC	Homo sapiens	0.112767	fdr	1.46694	0.0341243	1.46694	HERPUD1
MAPK9	UCSC	Homo sapiens	-0.158517	fdr	1.46682	0.0341334	1.46682	MAPK9
NCAPD3	UCSC	Homo sapiens	-0.0948667	fdr	1.4667	0.0341426	1.4667	NCAPD3
SHC3	UCSC	Homo sapiens	0.903837	fdr	1.46449	0.0343171	1.46449	SHC3
UHRF2	UCSC	Homo sapiens	-0.171916	fdr	1.46449	0.0343171	1.46449	UHRF2
MID1IP1	UCSC	Homo sapiens	0.175324	fdr	1.46416	0.0343433	1.46416	MID1IP1
OXSR1	UCSC	Homo sapiens	0.136617	fdr	1.4617	0.0345383	1.4617	OXSR1
RANBP2	UCSC	Homo sapiens	0.088748	fdr	1.46057	0.0346281	1.46057	RANBP2
DHCR24	UCSC	Homo sapiens	0.134981	fdr	1.45934	0.0347267	1.45934	DHCR24
ETV6	UCSC	Homo sapiens	0.147901	fdr	1.45934	0.0347267	1.45934	ETV6
PNPO	UCSC	Homo sapiens	-0.128755	fdr	1.45934	0.0347267	1.45934	PNPO
ARHGAP4	UCSC	Homo sapiens	-0.119067	fdr	1.45844	0.0347982	1.45844	ARHGAP4
ARCN1	UCSC	Homo sapiens	0.112223	fdr	1.45583	0.035008	1.45583	ARCN1
HINT3	UCSC	Homo sapiens	0.211535	fdr	1.45487	0.0350859	1.45487	HINT3
OAT	UCSC	Homo sapiens	0.135897	fdr	1.4547	0.0350994	1.4547	OAT
DTD1	UCSC	Homo sapiens	0.211322	fdr	1.45411	0.0351475	1.45411	DTD1
GOLGA8O	UCSC	Homo sapiens	-0.818436	fdr	1.45411	0.0351475	1.45411	GOLGA8O
ARL6IP5	UCSC	Homo sapiens	0.193565	fdr	1.45389	0.0351651	1.45389	ARL6IP5
GPX8	UCSC	Homo sapiens	-1.00053	fdr	1.45389	0.0351651	1.45389	GPX8
KLHL42	UCSC	Homo sapiens	-0.177765	fdr	1.45386	0.0351673	1.45386	KLHL42
NCKIPSD	UCSC	Homo sapiens	-0.143886	fdr	1.4538	0.0351724	1.4538	NCKIPSD
TNFSF12	UCSC	Homo sapiens	-0.274115	fdr	1.4538	0.0351724	1.4538	TNFSF12
OCRL	UCSC	Homo sapiens	-0.162746	fdr	1.45378	0.035174	1.45378	OCRL
GPN1	UCSC	Homo sapiens	0.149415	fdr	1.45309	0.0352296	1.45309	GPN1
SLFN11	UCSC	Homo sapiens	-0.11428	fdr	1.45302	0.0352353	1.45302	SLFN11
GALNT10	UCSC	Homo sapiens	-0.137188	fdr	1.44958	0.0355161	1.44958	GALNT10
TCF19	UCSC	Homo sapiens	-0.150248	fdr	1.44914	0.0355513	1.44914	TCF19
PARM1	UCSC	Homo sapiens	0.111661	fdr	1.449	0.0355634	1.449	PARM1
RASAL2	UCSC	Homo sapiens	0.183251	fdr	1.44719	0.0357115	1.44719	RASAL2
SLC4A2	UCSC	Homo sapiens	0.144242	fdr	1.44623	0.0357904	1.44623	SLC4A2
GPR82	UCSC	Homo sapiens	0.201665	fdr	1.44551	0.0358499	1.44551	GPR82
ANKH	UCSC	Homo sapiens	0.139813	fdr	1.44453	0.0359314	1.44453	ANKH
SYTL1	UCSC	Homo sapiens	-0.827159	fdr	1.43997	0.0363105	1.43997	SYTL1
TMEM119	UCSC	Homo sapiens	0.287067	fdr	1.43949	0.0363503	1.43949	TMEM119
CYCS	UCSC	Homo sapiens	0.212875	fdr	1.43887	0.0364024	1.43887	CYCS
AP2B1	UCSC	Homo sapiens	0.107352	fdr	1.43803	0.036473	1.43803	AP2B1
CYSLTR1	UCSC	Homo sapiens	-0.189576	fdr	1.43791	0.036483	1.43791	CYSLTR1
COPRS	UCSC	Homo sapiens	0.166536	fdr	1.43711	0.0365499	1.43711	COPRS
USF2	UCSC	Homo sapiens	0.156719	fdr	1.43711	0.0365499	1.43711	USF2
SLC28A1	UCSC	Homo sapiens	-1.28868	fdr	1.43686	0.0365716	1.43686	SLC28A1
POR	UCSC	Homo sapiens	0.187812	fdr	1.43641	0.0366093	1.43641	POR
FLJ44511	UCSC	Homo sapiens	0.804407	fdr	1.43601	0.0366426	1.43601	FLJ44511
ZNF333	UCSC	Homo sapiens	-0.294456	fdr	1.43601	0.0366426	1.43601	ZNF333
CAB39L	UCSC	Homo sapiens	0.276165	fdr	1.43462	0.0367608	1.43462	CAB39L
NMRK1	UCSC	Homo sapiens	-0.210853	fdr	1.43446	0.036774	1.43446	NMRK1
APH1B	UCSC	Homo sapiens	0.193496	fdr	1.43143	0.0370316	1.43143	APH1B
CEBPE	UCSC	Homo sapiens	-0.755363	fdr	1.43133	0.0370403	1.43133	CEBPE
DNAJC10	UCSC	Homo sapiens	-0.128807	fdr	1.42912	0.0372287	1.42912	DNAJC10
TSPAN32	UCSC	Homo sapiens	-0.457104	fdr	1.42912	0.0372287	1.42912	TSPAN32
NRP1	UCSC	Homo sapiens	-0.113849	fdr	1.4274	0.0373767	1.4274	NRP1
HMG20B	UCSC	Homo sapiens	0.148252	fdr	1.42675	0.0374322	1.42675	HMG20B
MRPL48	UCSC	Homo sapiens	0.206459	fdr	1.42599	0.0374983	1.42599	MRPL48
TAPSAR1	UCSC	Homo sapiens	-0.36108	fdr	1.42599	0.0374983	1.42599	TAPSAR1
PNP	UCSC	Homo sapiens	0.188481	fdr	1.42582	0.0375129	1.42582	PNP
AMMECR1	UCSC	Homo sapiens	0.197843	fdr	1.42569	0.0375239	1.42569	AMMECR1
KCNQ5	UCSC	Homo sapiens	-0.724558	fdr	1.42518	0.0375678	1.42518	KCNQ5
AUH	UCSC	Homo sapiens	0.298894	fdr	1.42509	0.0375757	1.42509	AUH
DNAJC9	UCSC	Homo sapiens	-0.108566	fdr	1.42106	0.0379259	1.42106	DNAJC9
ITGB1	UCSC	Homo sapiens	0.143548	fdr	1.42091	0.0379393	1.42091	ITGB1
ITIH4	UCSC	Homo sapiens	-0.534875	fdr	1.42025	0.0379971	1.42025	ITIH4
CHTF18	UCSC	Homo sapiens	-0.215724	fdr	1.42002	0.0380173	1.42002	CHTF18
TPM3	UCSC	Homo sapiens	0.0880724	fdr	1.41989	0.0380287	1.41989	TPM3
ANO10	UCSC	Homo sapiens	0.173135	fdr	1.41915	0.0380935	1.41915	ANO10
CROT	UCSC	Homo sapiens	-0.239388	fdr	1.41915	0.0380935	1.41915	CROT
LPHN1	UCSC	Homo sapiens	-0.618549	fdr	1.41585	0.0383841	1.41585	LPHN1
PSMD11	UCSC	Homo sapiens	0.121125	fdr	1.41585	0.0383841	1.41585	PSMD11
ZDHHC23	UCSC	Homo sapiens	-0.86902	fdr	1.41585	0.0383841	1.41585	ZDHHC23
CIPC	UCSC	Homo sapiens	0.165449	fdr	1.41476	0.0384801	1.41476	CIPC
CHEK2	UCSC	Homo sapiens	-0.169746	fdr	1.41317	0.0386219	1.41317	CHEK2
AHCTF1	UCSC	Homo sapiens	0.111439	fdr	1.41306	0.0386314	1.41306	AHCTF1
WDR12	UCSC	Homo sapiens	0.168288	fdr	1.41255	0.0386769	1.41255	WDR12
SMARCA1	UCSC	Homo sapiens	0.164374	fdr	1.41208	0.0387187	1.41208	SMARCA1
AP4E1	UCSC	Homo sapiens	0.1765	fdr	1.41124	0.0387937	1.41124	AP4E1
MYBBP1A	UCSC	Homo sapiens	0.123867	fdr	1.41124	0.0387937	1.41124	MYBBP1A
NCKAP5	UCSC	Homo sapiens	-0.190812	fdr	1.41124	0.0387937	1.41124	NCKAP5
NUDCD1	UCSC	Homo sapiens	0.155417	fdr	1.41124	0.0387937	1.41124	NUDCD1
ZCCHC5	UCSC	Homo sapiens	1.74894	fdr	1.41124	0.0387937	1.41124	ZCCHC5
ATF2	UCSC	Homo sapiens	0.157452	fdr	1.41067	0.0388441	1.41067	ATF2
CAMK2B	UCSC	Homo sapiens	-0.257565	fdr	1.41067	0.0388441	1.41067	CAMK2B
GPR18	UCSC	Homo sapiens	0.385711	fdr	1.41067	0.0388441	1.41067	GPR18
ACBD3	UCSC	Homo sapiens	0.160442	fdr	1.40865	0.0390257	1.40865	ACBD3
BTAF1	UCSC	Homo sapiens	-0.191991	fdr	1.40865	0.0390257	1.40865	BTAF1
PBDC1	UCSC	Homo sapiens	0.18215	fdr	1.40865	0.0390257	1.40865	PBDC1
ZBTB38	UCSC	Homo sapiens	0.181228	fdr	1.40865	0.0390257	1.40865	ZBTB38
FAM204A	UCSC	Homo sapiens	0.153403	fdr	1.40833	0.0390546	1.40833	FAM204A
UBXN11	UCSC	Homo sapiens	-0.21738	fdr	1.40786	0.0390969	1.40786	UBXN11
ENPP4	UCSC	Homo sapiens	-0.226761	fdr	1.40751	0.0391279	1.40751	ENPP4
STRAP	UCSC	Homo sapiens	0.12933	fdr	1.40751	0.0391279	1.40751	STRAP
ZFAS1	UCSC	Homo sapiens	0.130358	fdr	1.40751	0.0391279	1.40751	ZFAS1
GSDMD	UCSC	Homo sapiens	-0.19999	fdr	1.40603	0.0392619	1.40603	GSDMD
TMEM254	UCSC	Homo sapiens	-0.178666	fdr	1.4056	0.0393006	1.4056	TMEM254
FABP6	UCSC	Homo sapiens	1.44063	fdr	1.40523	0.0393346	1.40523	FABP6
MRPL47	UCSC	Homo sapiens	0.148211	fdr	1.40517	0.0393395	1.40517	MRPL47
PGK1	UCSC	Homo sapiens	0.134429	fdr	1.40463	0.0393885	1.40463	PGK1
NSMF	UCSC	Homo sapiens	0.190891	fdr	1.40382	0.0394619	1.40382	NSMF
ZSWIM4	UCSC	Homo sapiens	0.302874	fdr	1.40382	0.0394619	1.40382	ZSWIM4
CALD1	UCSC	Homo sapiens	0.597811	fdr	1.40324	0.0395152	1.40324	CALD1
SNRNP35	UCSC	Homo sapiens	0.227789	fdr	1.39794	0.0400003	1.39794	SNRNP35
PGS1	UCSC	Homo sapiens	-0.251403	fdr	1.39629	0.0401523	1.39629	PGS1
CEBPG	UCSC	Homo sapiens	0.153027	fdr	1.39555	0.0402204	1.39555	CEBPG
MAN2B2	UCSC	Homo sapiens	-0.14207	fdr	1.39555	0.0402204	1.39555	MAN2B2
ESD	UCSC	Homo sapiens	0.115031	fdr	1.39497	0.0402749	1.39497	ESD
GRIN2D	UCSC	Homo sapiens	0.247187	fdr	1.39497	0.0402749	1.39497	GRIN2D
[truncated: 13,709 more rows]

## Sheet: AntibodyTreated WT vs KO
id	source	species	log_fc_value	prob_field	log_prob_value	prob_value	log_prob_finite_value	gene_symbol
FUT7	UCSC	Homo sapiens	1.20393	fdr	2.81652	0.00152575	2.81652	FUT7
MAMDC2	UCSC	Homo sapiens	0.984993	fdr	2.81652	0.00152575	2.81652	MAMDC2
PCDH12	UCSC	Homo sapiens	1.19758	fdr	2.81652	0.00152575	2.81652	PCDH12
PTPN14	UCSC	Homo sapiens	1.79356	fdr	2.81652	0.00152575	2.81652	PTPN14
SGCB	UCSC	Homo sapiens	0.843342	fdr	2.81652	0.00152575	2.81652	SGCB
TSPEAR-AS1	UCSC	Homo sapiens	1.78226	fdr	2.81652	0.00152575	2.81652	TSPEAR-AS1
TTN-AS1	UCSC	Homo sapiens	1.51841	fdr	2.81652	0.00152575	2.81652	TTN-AS1
ZNF366	UCSC	Homo sapiens	1.24615	fdr	2.81652	0.00152575	2.81652	ZNF366
TNFRSF25	UCSC	Homo sapiens	1.24727	fdr	2.68239	0.00207783	2.68239	TNFRSF25
ACAP1	UCSC	Homo sapiens	0.878439	fdr	2.61776	0.00241125	2.61776	ACAP1
GPRC5C	UCSC	Homo sapiens	1.85149	fdr	2.59237	0.0025564	2.59237	GPRC5C
LDB2	UCSC	Homo sapiens	2.01061	fdr	2.59237	0.0025564	2.59237	LDB2
MEFV	UCSC	Homo sapiens	1.29814	fdr	2.59237	0.0025564	2.59237	MEFV
AMICA1	UCSC	Homo sapiens	1.01005	fdr	2.46964	0.00339124	2.46964	AMICA1
C10orf54	UCSC	Homo sapiens	0.581918	fdr	2.46964	0.00339124	2.46964	C10orf54
MCF2L	UCSC	Homo sapiens	0.780073	fdr	2.45831	0.00348091	2.45831	MCF2L
SLC43A2	UCSC	Homo sapiens	0.531276	fdr	2.45831	0.00348091	2.45831	SLC43A2
FCGBP	UCSC	Homo sapiens	1.5159	fdr	2.41309	0.00386284	2.41309	FCGBP
RGS18	UCSC	Homo sapiens	0.872937	fdr	2.38407	0.00412978	2.38407	RGS18
ADAM19	UCSC	Homo sapiens	1.01676	fdr	2.37796	0.00418836	2.37796	ADAM19
FILIP1L	UCSC	Homo sapiens	0.566059	fdr	2.37796	0.00418836	2.37796	FILIP1L
KLF2	UCSC	Homo sapiens	-1.22728	fdr	2.37796	0.00418836	2.37796	KLF2
COL26A1	UCSC	Homo sapiens	0.945937	fdr	2.37627	0.00420469	2.37627	COL26A1
DLGAP3	UCSC	Homo sapiens	1.28462	fdr	2.37627	0.00420469	2.37627	DLGAP3
FAM149A	UCSC	Homo sapiens	0.592758	fdr	2.37627	0.00420469	2.37627	FAM149A
FCRL4	UCSC	Homo sapiens	1.46482	fdr	2.37627	0.00420469	2.37627	FCRL4
GNA15	UCSC	Homo sapiens	0.512804	fdr	2.37627	0.00420469	2.37627	GNA15
HMHA1	UCSC	Homo sapiens	0.428499	fdr	2.37627	0.00420469	2.37627	HMHA1
KIF17	UCSC	Homo sapiens	1.13859	fdr	2.37627	0.00420469	2.37627	KIF17
MVB12B	UCSC	Homo sapiens	1.02209	fdr	2.37627	0.00420469	2.37627	MVB12B
RNASE1	UCSC	Homo sapiens	1.02524	fdr	2.37627	0.00420469	2.37627	RNASE1
SPATA18	UCSC	Homo sapiens	1.14979	fdr	2.37627	0.00420469	2.37627	SPATA18
SPNS2	UCSC	Homo sapiens	0.931049	fdr	2.37627	0.00420469	2.37627	SPNS2
SLC40A1	UCSC	Homo sapiens	0.583111	fdr	2.35758	0.00438955	2.35758	SLC40A1
FSCN1	UCSC	Homo sapiens	0.471214	fdr	2.24883	0.00563856	2.24883	FSCN1
MB21D1	UCSC	Homo sapiens	0.492679	fdr	2.24798	0.00564968	2.24798	MB21D1
PARM1	UCSC	Homo sapiens	0.500798	fdr	2.24297	0.00571521	2.24297	PARM1
GGTA1P	UCSC	Homo sapiens	2.65557	fdr	2.19123	0.0064383	2.19123	GGTA1P
ICAM3	UCSC	Homo sapiens	0.649884	fdr	2.1476	0.00711861	2.1476	ICAM3
DAB2IP	UCSC	Homo sapiens	1.14219	fdr	2.13218	0.00737596	2.13218	DAB2IP
GIMAP8	UCSC	Homo sapiens	0.520691	fdr	2.13218	0.00737596	2.13218	GIMAP8
LEPREL2	UCSC	Homo sapiens	1.5199	fdr	2.13218	0.00737596	2.13218	LEPREL2
TACSTD2	UCSC	Homo sapiens	1.89964	fdr	2.13218	0.00737596	2.13218	TACSTD2
LSS	UCSC	Homo sapiens	0.425013	fdr	2.12844	0.00743983	2.12844	LSS
CCR6	UCSC	Homo sapiens	0.609264	fdr	2.12578	0.00748554	2.12578	CCR6
GIMAP6	UCSC	Homo sapiens	0.437568	fdr	2.12578	0.00748554	2.12578	GIMAP6
KCNQ1	UCSC	Homo sapiens	0.773772	fdr	2.12578	0.00748554	2.12578	KCNQ1
EPHB3	UCSC	Homo sapiens	0.461347	fdr	2.08869	0.00815289	2.08869	EPHB3
CST3	UCSC	Homo sapiens	0.483159	fdr	2.07748	0.0083661	2.07748	CST3
DAB2	UCSC	Homo sapiens	0.334923	fdr	2.07748	0.0083661	2.07748	DAB2
DEPTOR	UCSC	Homo sapiens	0.952098	fdr	2.07748	0.0083661	2.07748	DEPTOR
HLA-DQB1	UCSC	Homo sapiens	0.747578	fdr	2.07748	0.0083661	2.07748	HLA-DQB1
IL18R1	UCSC	Homo sapiens	0.742282	fdr	2.07748	0.0083661	2.07748	IL18R1
KDM7A	UCSC	Homo sapiens	0.478967	fdr	2.07748	0.0083661	2.07748	KDM7A
LRP5	UCSC	Homo sapiens	1.84814	fdr	2.07748	0.0083661	2.07748	LRP5
SAA1	UCSC	Homo sapiens	1.87512	fdr	2.07748	0.0083661	2.07748	SAA1
SOX12	UCSC	Homo sapiens	0.566827	fdr	2.07748	0.0083661	2.07748	SOX12
TBL1X	UCSC	Homo sapiens	0.73103	fdr	2.07748	0.0083661	2.07748	TBL1X
TNFAIP2	UCSC	Homo sapiens	0.323886	fdr	2.07748	0.0083661	2.07748	TNFAIP2
ZCCHC24	UCSC	Homo sapiens	0.403173	fdr	2.07748	0.0083661	2.07748	ZCCHC24
PRKCZ	UCSC	Homo sapiens	0.848074	fdr	2.07122	0.00848741	2.07122	PRKCZ
ZNF467	UCSC	Homo sapiens	0.731762	fdr	2.07122	0.00848741	2.07122	ZNF467
ARID5B	UCSC	Homo sapiens	-0.554673	fdr	2.07061	0.00849938	2.07061	ARID5B
MRC1	UCSC	Homo sapiens	0.920851	fdr	2.0634	0.00864168	2.0634	MRC1
RTN1	UCSC	Homo sapiens	0.356727	fdr	2.0578	0.00875385	2.0578	RTN1
CHST13	UCSC	Homo sapiens	0.649618	fdr	2.0353	0.00921934	2.0353	CHST13
DPYSL3	UCSC	Homo sapiens	-1.34533	fdr	2.0353	0.00921934	2.0353	DPYSL3
EDA2R	UCSC	Homo sapiens	0.569478	fdr	2.0353	0.00921934	2.0353	EDA2R
FAM109A	UCSC	Homo sapiens	0.49802	fdr	2.0353	0.00921934	2.0353	FAM109A
MTMR9LP	UCSC	Homo sapiens	0.517774	fdr	2.0353	0.00921934	2.0353	MTMR9LP
NDRG2	UCSC	Homo sapiens	0.414516	fdr	2.0353	0.00921934	2.0353	NDRG2
NT5DC2	UCSC	Homo sapiens	0.382985	fdr	2.0353	0.00921934	2.0353	NT5DC2
S100A6	UCSC	Homo sapiens	0.290217	fdr	2.0353	0.00921934	2.0353	S100A6
SPSB1	UCSC	Homo sapiens	0.495583	fdr	2.0353	0.00921934	2.0353	SPSB1
GHRL	UCSC	Homo sapiens	0.564869	fdr	2.02616	0.00941532	2.02616	GHRL
HSD17B14	UCSC	Homo sapiens	0.31706	fdr	2.02616	0.00941532	2.02616	HSD17B14
SPNS3	UCSC	Homo sapiens	1.06538	fdr	2.02616	0.00941532	2.02616	SPNS3
CDIP1	UCSC	Homo sapiens	0.48688	fdr	2.02267	0.00949139	2.02267	CDIP1
DUSP5	UCSC	Homo sapiens	1.01329	fdr	2.02267	0.00949139	2.02267	DUSP5
EMR1	UCSC	Homo sapiens	0.549466	fdr	2.02267	0.00949139	2.02267	EMR1
IER2	UCSC	Homo sapiens	-0.327831	fdr	2.02267	0.00949139	2.02267	IER2
MYO1C	UCSC	Homo sapiens	0.360748	fdr	2.02267	0.00949139	2.02267	MYO1C
PSAT1	UCSC	Homo sapiens	0.371087	fdr	2.02267	0.00949139	2.02267	PSAT1
STEAP4	UCSC	Homo sapiens	1.72796	fdr	2.02267	0.00949139	2.02267	STEAP4
HLA-DQB2	UCSC	Homo sapiens	0.680709	fdr	2.01997	0.00955063	2.01997	HLA-DQB2
PSMC4	UCSC	Homo sapiens	0.383701	fdr	2.01997	0.00955063	2.01997	PSMC4
HMGCS1	UCSC	Homo sapiens	0.332544	fdr	2.00513	0.00988254	2.00513	HMGCS1
RGS10	UCSC	Homo sapiens	0.412984	fdr	2.00494	0.00988682	2.00494	RGS10
PELI1	UCSC	Homo sapiens	0.32338	fdr	1.99077	0.0102149	1.99077	PELI1
PMEPA1	UCSC	Homo sapiens	0.684478	fdr	1.99077	0.0102149	1.99077	PMEPA1
TRIP10	UCSC	Homo sapiens	0.400783	fdr	1.99077	0.0102149	1.99077	TRIP10
RHPN2	UCSC	Homo sapiens	0.876176	fdr	1.98924	0.0102508	1.98924	RHPN2
CCDC102A	UCSC	Homo sapiens	0.938321	fdr	1.97571	0.0105752	1.97571	CCDC102A
ARHGEF12	UCSC	Homo sapiens	-0.486706	fdr	1.975	0.0105924	1.975	ARHGEF12
CYSLTR1	UCSC	Homo sapiens	0.463369	fdr	1.975	0.0105924	1.975	CYSLTR1
HSPG2	UCSC	Homo sapiens	0.573764	fdr	1.975	0.0105924	1.975	HSPG2
LOC154872	UCSC	Homo sapiens	1.19539	fdr	1.975	0.0105924	1.975	LOC154872
RAB32	UCSC	Homo sapiens	0.324637	fdr	1.975	0.0105924	1.975	RAB32
SCIMP	UCSC	Homo sapiens	-0.526924	fdr	1.975	0.0105924	1.975	SCIMP
SIGLEC5	UCSC	Homo sapiens	0.391448	fdr	1.975	0.0105924	1.975	SIGLEC5
SLC39A14	UCSC	Homo sapiens	0.3693	fdr	1.975	0.0105924	1.975	SLC39A14
SNCAIP	UCSC	Homo sapiens	1.67528	fdr	1.97423	0.0106113	1.97423	SNCAIP
DOPEY2	UCSC	Homo sapiens	-0.453574	fdr	1.95076	0.0112006	1.95076	DOPEY2
EBI3	UCSC	Homo sapiens	-0.484406	fdr	1.95076	0.0112006	1.95076	EBI3
AGPAT9	UCSC	Homo sapiens	0.470264	fdr	1.93437	0.0116314	1.93437	AGPAT9
CPED1	UCSC	Homo sapiens	0.291759	fdr	1.93437	0.0116314	1.93437	CPED1
HPGDS	UCSC	Homo sapiens	0.303315	fdr	1.93437	0.0116314	1.93437	HPGDS
KRT18	UCSC	Homo sapiens	0.631189	fdr	1.93437	0.0116314	1.93437	KRT18
MAGEF1	UCSC	Homo sapiens	0.289911	fdr	1.93437	0.0116314	1.93437	MAGEF1
SLC16A1	UCSC	Homo sapiens	0.396246	fdr	1.93437	0.0116314	1.93437	SLC16A1
TESC	UCSC	Homo sapiens	0.55619	fdr	1.93437	0.0116314	1.93437	TESC
CTTNBP2	UCSC	Homo sapiens	0.655195	fdr	1.93412	0.011638	1.93412	CTTNBP2
MFSD7	UCSC	Homo sapiens	-0.711135	fdr	1.93412	0.011638	1.93412	MFSD7
P2RY13	UCSC	Homo sapiens	1.62118	fdr	1.93412	0.011638	1.93412	P2RY13
PHLDB1	UCSC	Homo sapiens	-0.559717	fdr	1.93412	0.011638	1.93412	PHLDB1
ZNF385A	UCSC	Homo sapiens	0.384692	fdr	1.93412	0.011638	1.93412	ZNF385A
KIF3C	UCSC	Homo sapiens	0.436754	fdr	1.93395	0.0116425	1.93395	KIF3C
BHLHE41	UCSC	Homo sapiens	0.38306	fdr	1.93091	0.0117244	1.93091	BHLHE41
ST14	UCSC	Homo sapiens	0.448696	fdr	1.93091	0.0117244	1.93091	ST14
ACY3	UCSC	Homo sapiens	1.5858	fdr	1.92312	0.0119367	1.92312	ACY3
NKG7	UCSC	Homo sapiens	-0.883845	fdr	1.92312	0.0119367	1.92312	NKG7
TP53INP1	UCSC	Homo sapiens	0.481689	fdr	1.91962	0.0120332	1.91962	TP53INP1
CX3CR1	UCSC	Homo sapiens	0.791514	fdr	1.91646	0.0121209	1.91646	CX3CR1
PDE4DIP	UCSC	Homo sapiens	-0.56387	fdr	1.91646	0.0121209	1.91646	PDE4DIP
RHOB	UCSC	Homo sapiens	-0.466379	fdr	1.91646	0.0121209	1.91646	RHOB
RPL13A	UCSC	Homo sapiens	0.357864	fdr	1.91646	0.0121209	1.91646	RPL13A
BANK1	UCSC	Homo sapiens	0.803032	fdr	1.91371	0.012198	1.91371	BANK1
RFX2	UCSC	Homo sapiens	-0.463023	fdr	1.90938	0.0123202	1.90938	RFX2
SORL1	UCSC	Homo sapiens	-0.334524	fdr	1.90938	0.0123202	1.90938	SORL1
LDLRAD4	UCSC	Homo sapiens	0.446584	fdr	1.90599	0.0124168	1.90599	LDLRAD4
TNFAIP8L2	UCSC	Homo sapiens	0.260956	fdr	1.90383	0.0124787	1.90383	TNFAIP8L2
P2RY12	UCSC	Homo sapiens	1.59542	fdr	1.90205	0.0125298	1.90205	P2RY12
REEP1	UCSC	Homo sapiens	0.514813	fdr	1.90205	0.0125298	1.90205	REEP1
ELL2	UCSC	Homo sapiens	-0.451072	fdr	1.89894	0.0126201	1.89894	ELL2
TIAM1	UCSC	Homo sapiens	0.372548	fdr	1.89894	0.0126201	1.89894	TIAM1
STK32C	UCSC	Homo sapiens	0.508418	fdr	1.89157	0.012836	1.89157	STK32C
GRAMD3	UCSC	Homo sapiens	0.426326	fdr	1.87351	0.013381	1.87351	GRAMD3
FAM198A	UCSC	Homo sapiens	0.523939	fdr	1.87175	0.0134354	1.87175	FAM198A
LTB	UCSC	Homo sapiens	0.640639	fdr	1.86703	0.0135822	1.86703	LTB
IGFBP4	UCSC	Homo sapiens	1.17255	fdr	1.85795	0.0138693	1.85795	IGFBP4
TRAF3IP3	UCSC	Homo sapiens	-0.358762	fdr	1.85795	0.0138693	1.85795	TRAF3IP3
LRIG1	UCSC	Homo sapiens	0.392857	fdr	1.85643	0.0139177	1.85643	LRIG1
PTAFR	UCSC	Homo sapiens	0.319571	fdr	1.82994	0.0147932	1.82994	PTAFR
CD163L1	UCSC	Homo sapiens	0.702351	fdr	1.82532	0.0149512	1.82532	CD163L1
NR1H3	UCSC	Homo sapiens	-0.660422	fdr	1.8242	0.0149899	1.8242	NR1H3
RHOU	UCSC	Homo sapiens	0.592022	fdr	1.8242	0.0149899	1.8242	RHOU
CCDC88B	UCSC	Homo sapiens	0.36653	fdr	1.82191	0.0150691	1.82191	CCDC88B
FES	UCSC	Homo sapiens	0.387034	fdr	1.82191	0.0150691	1.82191	FES
GPR68	UCSC	Homo sapiens	0.382329	fdr	1.82191	0.0150691	1.82191	GPR68
JAG1	UCSC	Homo sapiens	0.764731	fdr	1.82191	0.0150691	1.82191	JAG1
LEPREL1	UCSC	Homo sapiens	0.485394	fdr	1.82191	0.0150691	1.82191	LEPREL1
PKIB	UCSC	Homo sapiens	1.65101	fdr	1.82191	0.0150691	1.82191	PKIB
PRKCA	UCSC	Homo sapiens	0.325944	fdr	1.82191	0.0150691	1.82191	PRKCA
PRSS36	UCSC	Homo sapiens	0.520699	fdr	1.82191	0.0150691	1.82191	PRSS36
REPIN1	UCSC	Homo sapiens	0.282926	fdr	1.82191	0.0150691	1.82191	REPIN1
RNF19A	UCSC	Homo sapiens	-0.460762	fdr	1.82191	0.0150691	1.82191	RNF19A
SKA1	UCSC	Homo sapiens	-0.314001	fdr	1.82191	0.0150691	1.82191	SKA1
SLC29A1	UCSC	Homo sapiens	0.273735	fdr	1.82191	0.0150691	1.82191	SLC29A1
STK17B	UCSC	Homo sapiens	0.313233	fdr	1.82191	0.0150691	1.82191	STK17B
TLR7	UCSC	Homo sapiens	0.252715	fdr	1.82191	0.0150691	1.82191	TLR7
ATP2A3	UCSC	Homo sapiens	0.369689	fdr	1.81485	0.0153161	1.81485	ATP2A3
C3	UCSC	Homo sapiens	0.381497	fdr	1.81165	0.0154293	1.81165	C3
CECR1	UCSC	Homo sapiens	-0.332876	fdr	1.81162	0.0154305	1.81162	CECR1
CPT1A	UCSC	Homo sapiens	0.724278	fdr	1.80751	0.0155771	1.80751	CPT1A
JHDM1D-AS1	UCSC	Homo sapiens	0.781568	fdr	1.80589	0.0156356	1.80589	JHDM1D-AS1
GAS7	UCSC	Homo sapiens	-0.402441	fdr	1.80482	0.0156739	1.80482	GAS7
DERL3	UCSC	Homo sapiens	0.436966	fdr	1.8029	0.0157434	1.8029	DERL3
KIAA0922	UCSC	Homo sapiens	0.431399	fdr	1.78857	0.0162717	1.78857	KIAA0922
METTL9	UCSC	Homo sapiens	0.231927	fdr	1.77543	0.0167716	1.77543	METTL9
NUAK1	UCSC	Homo sapiens	-0.431494	fdr	1.77543	0.0167716	1.77543	NUAK1
ROR2	UCSC	Homo sapiens	1.04441	fdr	1.77543	0.0167716	1.77543	ROR2
ARAP2	UCSC	Homo sapiens	-0.428536	fdr	1.77516	0.0167818	1.77516	ARAP2
IFNGR1	UCSC	Homo sapiens	0.261112	fdr	1.77516	0.0167818	1.77516	IFNGR1
LRG1	UCSC	Homo sapiens	0.58659	fdr	1.77516	0.0167818	1.77516	LRG1
SESN3	UCSC	Homo sapiens	0.46125	fdr	1.77516	0.0167818	1.77516	SESN3
ZFP36	UCSC	Homo sapiens	-0.423606	fdr	1.77516	0.0167818	1.77516	ZFP36
TANC1	UCSC	Homo sapiens	0.3784	fdr	1.77346	0.0168477	1.77346	TANC1
KIF16B	UCSC	Homo sapiens	-0.294373	fdr	1.77221	0.0168963	1.77221	KIF16B
LAIR1	UCSC	Homo sapiens	-0.393803	fdr	1.77221	0.0168963	1.77221	LAIR1
MPG	UCSC	Homo sapiens	0.313509	fdr	1.77221	0.0168963	1.77221	MPG
NAB2	UCSC	Homo sapiens	-0.41356	fdr	1.77221	0.0168963	1.77221	NAB2
OLFML3	UCSC	Homo sapiens	0.357412	fdr	1.77221	0.0168963	1.77221	OLFML3
SMAD3	UCSC	Homo sapiens	-0.759344	fdr	1.77221	0.0168963	1.77221	SMAD3
SYTL1	UCSC	Homo sapiens	1.20315	fdr	1.77221	0.0168963	1.77221	SYTL1
ITGAL	UCSC	Homo sapiens	-0.313675	fdr	1.7712	0.0169357	1.7712	ITGAL
LDLR	UCSC	Homo sapiens	0.267319	fdr	1.7712	0.0169357	1.7712	LDLR
ADAMTS10	UCSC	Homo sapiens	0.467123	fdr	1.75941	0.0174015	1.75941	ADAMTS10
AKAP6	UCSC	Homo sapiens	-0.521013	fdr	1.75941	0.0174015	1.75941	AKAP6
CARD11	UCSC	Homo sapiens	0.235494	fdr	1.75941	0.0174015	1.75941	CARD11
CD1C	UCSC	Homo sapiens	0.512654	fdr	1.75941	0.0174015	1.75941	CD1C
CXCR3	UCSC	Homo sapiens	0.831401	fdr	1.75941	0.0174015	1.75941	CXCR3
FADS2	UCSC	Homo sapiens	0.32645	fdr	1.75941	0.0174015	1.75941	FADS2
GLO1	UCSC	Homo sapiens	0.227821	fdr	1.75941	0.0174015	1.75941	GLO1
PCDHGC4	UCSC	Homo sapiens	1.1137	fdr	1.75941	0.0174015	1.75941	PCDHGC4
RNASE6	UCSC	Homo sapiens	0.335921	fdr	1.75941	0.0174015	1.75941	RNASE6
RNASET2	UCSC	Homo sapiens	0.376286	fdr	1.75941	0.0174015	1.75941	RNASET2
ELK3	UCSC	Homo sapiens	0.322416	fdr	1.75689	0.0175029	1.75689	ELK3
MYC	UCSC	Homo sapiens	0.275874	fdr	1.75689	0.0175029	1.75689	MYC
ARHGAP22	UCSC	Homo sapiens	0.725	fdr	1.7565	0.0175186	1.7565	ARHGAP22
FAM105A	UCSC	Homo sapiens	0.321998	fdr	1.7565	0.0175186	1.7565	FAM105A
FDFT1	UCSC	Homo sapiens	0.260309	fdr	1.7565	0.0175186	1.7565	FDFT1
FNBP1	UCSC	Homo sapiens	0.385226	fdr	1.7565	0.0175186	1.7565	FNBP1
FRY	UCSC	Homo sapiens	-0.451792	fdr	1.7565	0.0175186	1.7565	FRY
HLA-DPB1	UCSC	Homo sapiens	0.313322	fdr	1.7565	0.0175186	1.7565	HLA-DPB1
IL6R	UCSC	Homo sapiens	0.306765	fdr	1.7565	0.0175186	1.7565	IL6R
MOB3B	UCSC	Homo sapiens	0.969408	fdr	1.7565	0.0175186	1.7565	MOB3B
RAP2B	UCSC	Homo sapiens	-0.372025	fdr	1.7565	0.0175186	1.7565	RAP2B
WASF1	UCSC	Homo sapiens	0.542402	fdr	1.7565	0.0175186	1.7565	WASF1
TNFRSF10D	UCSC	Homo sapiens	0.32998	fdr	1.75417	0.0176128	1.75417	TNFRSF10D
PLEKHG5	UCSC	Homo sapiens	1.03617	fdr	1.75215	0.0176949	1.75215	PLEKHG5
THBS3	UCSC	Homo sapiens	-0.393219	fdr	1.75215	0.0176949	1.75215	THBS3
ACSS1	UCSC	Homo sapiens	0.545716	fdr	1.74837	0.0178495	1.74837	ACSS1
CPM	UCSC	Homo sapiens	-0.323626	fdr	1.74837	0.0178495	1.74837	CPM
DBI	UCSC	Homo sapiens	-0.238826	fdr	1.74837	0.0178495	1.74837	DBI
PLXNA2	UCSC	Homo sapiens	0.395867	fdr	1.74837	0.0178495	1.74837	PLXNA2
SLC25A25	UCSC	Homo sapiens	-0.376715	fdr	1.74837	0.0178495	1.74837	SLC25A25
SCARF1	UCSC	Homo sapiens	0.257076	fdr	1.74826	0.0178544	1.74826	SCARF1
ZNF506	UCSC	Homo sapiens	0.775129	fdr	1.74826	0.0178544	1.74826	ZNF506
GIMAP1	UCSC	Homo sapiens	0.427553	fdr	1.74324	0.0180618	1.74324	GIMAP1
2020-09-03	UCSC	Homo sapiens	0.405844	fdr	1.74324	0.0180618	1.74324	2020-09-03
SLIT2	UCSC	Homo sapiens	1.41639	fdr	1.74324	0.0180618	1.74324	SLIT2
TLR5	UCSC	Homo sapiens	-0.527324	fdr	1.74324	0.0180618	1.74324	TLR5
PCDHGB7	UCSC	Homo sapiens	0.464275	fdr	1.74191	0.018117	1.74191	PCDHGB7
GAS6	UCSC	Homo sapiens	0.758762	fdr	1.7396	0.0182138	1.7396	GAS6
QPRT	UCSC	Homo sapiens	0.303586	fdr	1.7396	0.0182138	1.7396	QPRT
TNFSF10	UCSC	Homo sapiens	0.606122	fdr	1.7396	0.0182138	1.7396	TNFSF10
UGCG	UCSC	Homo sapiens	-0.405288	fdr	1.7396	0.0182138	1.7396	UGCG
ACSS2	UCSC	Homo sapiens	0.260006	fdr	1.73897	0.0182401	1.73897	ACSS2
SYT15	UCSC	Homo sapiens	1.56077	fdr	1.73897	0.0182401	1.73897	SYT15
ACP2	UCSC	Homo sapiens	-0.322041	fdr	1.73883	0.0182462	1.73883	ACP2
LIPG	UCSC	Homo sapiens	-0.28831	fdr	1.73836	0.018266	1.73836	LIPG
MAP2K6	UCSC	Homo sapiens	0.563974	fdr	1.73836	0.018266	1.73836	MAP2K6
GNAI1	UCSC	Homo sapiens	0.263425	fdr	1.73397	0.0184515	1.73397	GNAI1
ABHD2	UCSC	Homo sapiens	-0.33176	fdr	1.73248	0.018515	1.73248	ABHD2
DANCR	UCSC	Homo sapiens	0.545298	fdr	1.73248	0.018515	1.73248	DANCR
PARVG	UCSC	Homo sapiens	0.228626	fdr	1.73248	0.018515	1.73248	PARVG
NPTXR	UCSC	Homo sapiens	-0.81844	fdr	1.72415	0.0188735	1.72415	NPTXR
SEC13	UCSC	Homo sapiens	0.208263	fdr	1.72415	0.0188735	1.72415	SEC13
SYTL3	UCSC	Homo sapiens	-1.10521	fdr	1.72415	0.0188735	1.72415	SYTL3
ASAP1	UCSC	Homo sapiens	-0.246978	fdr	1.72284	0.0189302	1.72284	ASAP1
USP11	UCSC	Homo sapiens	-0.307674	fdr	1.72284	0.0189302	1.72284	USP11
FABP5	UCSC	Homo sapiens	-0.324793	fdr	1.72078	0.0190202	1.72078	FABP5
RETN	UCSC	Homo sapiens	1.33746	fdr	1.72078	0.0190202	1.72078	RETN
ACAT2	UCSC	Homo sapiens	0.296371	fdr	1.71726	0.0191752	1.71726	ACAT2
KCNQ5	UCSC	Homo sapiens	1.05907	fdr	1.71682	0.0191945	1.71682	KCNQ5
KRT8	UCSC	Homo sapiens	1.06904	fdr	1.71682	0.0191945	1.71682	KRT8
LOC100506548	UCSC	Homo sapiens	0.543444	fdr	1.71682	0.0191945	1.71682	LOC100506548
MTUS1	UCSC	Homo sapiens	0.873888	fdr	1.71682	0.0191945	1.71682	MTUS1
SAT1	UCSC	Homo sapiens	0.197172	fdr	1.71558	0.0192495	1.71558	SAT1
JAZF1	UCSC	Homo sapiens	0.206745	fdr	1.71486	0.0192814	1.71486	JAZF1
TRIM5	UCSC	Homo sapiens	0.264433	fdr	1.71	0.0194983	1.71	TRIM5
F13A1	UCSC	Homo sapiens	2.75458	fdr	1.70887	0.0195491	1.70887	F13A1
ADORA1	UCSC	Homo sapiens	0.327353	fdr	1.70845	0.0195681	1.70845	ADORA1
ATP8B2	UCSC	Homo sapiens	0.465082	fdr	1.70845	0.0195681	1.70845	ATP8B2
MSL3	UCSC	Homo sapiens	0.262556	fdr	1.70845	0.0195681	1.70845	MSL3
PYCARD	UCSC	Homo sapiens	0.312838	fdr	1.70845	0.0195681	1.70845	PYCARD
LGALS12	UCSC	Homo sapiens	0.28504	fdr	1.70438	0.0197525	1.70438	LGALS12
AOC1	UCSC	Homo sapiens	0.359728	fdr	1.69281	0.0202855	1.69281	AOC1
FRAT2	UCSC	Homo sapiens	0.371206	fdr	1.69281	0.0202855	1.69281	FRAT2
IMPA2	UCSC	Homo sapiens	0.454696	fdr	1.69281	0.0202855	1.69281	IMPA2
DNMBP	UCSC	Homo sapiens	-0.627029	fdr	1.6913	0.0203561	1.6913	DNMBP
ALDH2	UCSC	Homo sapiens	0.355142	fdr	1.68445	0.0206798	1.68445	ALDH2
CACNA2D4	UCSC	Homo sapiens	-0.51644	fdr	1.68445	0.0206798	1.68445	CACNA2D4
CFP	UCSC	Homo sapiens	-1.25063	fdr	1.68445	0.0206798	1.68445	CFP
PIK3R5	UCSC	Homo sapiens	-0.26992	fdr	1.68445	0.0206798	1.68445	PIK3R5
SEMA4C	UCSC	Homo sapiens	0.218172	fdr	1.68445	0.0206798	1.68445	SEMA4C
SLC1A5	UCSC	Homo sapiens	0.307379	fdr	1.68445	0.0206798	1.68445	SLC1A5
GPA33	UCSC	Homo sapiens	0.956587	fdr	1.68412	0.0206959	1.68412	GPA33
RXRA	UCSC	Homo sapiens	0.242505	fdr	1.68319	0.02074	1.68319	RXRA
KLF6	UCSC	Homo sapiens	-0.31143	fdr	1.67743	0.0210169	1.67743	KLF6
ITM2C	UCSC	Homo sapiens	0.361836	fdr	1.67545	0.0211132	1.67545	ITM2C
MPEG1	UCSC	Homo sapiens	0.292116	fdr	1.67545	0.0211132	1.67545	MPEG1
MPZL2	UCSC	Homo sapiens	1.46559	fdr	1.67545	0.0211132	1.67545	MPZL2
MYO6	UCSC	Homo sapiens	-0.422915	fdr	1.67545	0.0211132	1.67545	MYO6
SRGAP1	UCSC	Homo sapiens	0.378189	fdr	1.67545	0.0211132	1.67545	SRGAP1
PYCR1	UCSC	Homo sapiens	0.602113	fdr	1.67081	0.02134	1.67081	PYCR1
TMEM2	UCSC	Homo sapiens	0.316954	fdr	1.67081	0.02134	1.67081	TMEM2
TMEM97	UCSC	Homo sapiens	0.29655	fdr	1.67081	0.02134	1.67081	TMEM97
PSAP	UCSC	Homo sapiens	-0.332041	fdr	1.66707	0.0215243	1.66707	PSAP
CSF3R	UCSC	Homo sapiens	0.359418	fdr	1.66601	0.0215767	1.66601	CSF3R
LAMB2	UCSC	Homo sapiens	0.910185	fdr	1.66601	0.0215767	1.66601	LAMB2
TMEM62	UCSC	Homo sapiens	-0.298097	fdr	1.66601	0.0215767	1.66601	TMEM62
RASGEF1B	UCSC	Homo sapiens	-0.476443	fdr	1.66579	0.0215881	1.66579	RASGEF1B
ST7	UCSC	Homo sapiens	0.284087	fdr	1.66575	0.0215896	1.66575	ST7
AGO1	UCSC	Homo sapiens	-0.280862	fdr	1.66266	0.021744	1.66266	AGO1
ARHGAP20	UCSC	Homo sapiens	-0.567135	fdr	1.65922	0.0219168	1.65922	ARHGAP20
CAMKK1	UCSC	Homo sapiens	-0.399657	fdr	1.65922	0.0219168	1.65922	CAMKK1
FASN	UCSC	Homo sapiens	0.226216	fdr	1.65922	0.0219168	1.65922	FASN
GIMAP4	UCSC	Homo sapiens	0.308826	fdr	1.65922	0.0219168	1.65922	GIMAP4
IFI27	UCSC	Homo sapiens	-0.858051	fdr	1.65922	0.0219168	1.65922	IFI27
LOC283070	UCSC	Homo sapiens	0.317808	fdr	1.65922	0.0219168	1.65922	LOC283070
LPAR1	UCSC	Homo sapiens	0.204615	fdr	1.65922	0.0219168	1.65922	LPAR1
PECAM1	UCSC	Homo sapiens	-0.245474	fdr	1.65922	0.0219168	1.65922	PECAM1
S100A4	UCSC	Homo sapiens	0.523693	fdr	1.65922	0.0219168	1.65922	S100A4
TBKBP1	UCSC	Homo sapiens	0.485686	fdr	1.65922	0.0219168	1.65922	TBKBP1
FOXO3	UCSC	Homo sapiens	0.257951	fdr	1.6546	0.0221515	1.6546	FOXO3
DBN1	UCSC	Homo sapiens	-1.15521	fdr	1.65349	0.022208	1.65349	DBN1
GPR114	UCSC	Homo sapiens	0.77044	fdr	1.65349	0.022208	1.65349	GPR114
SELPLG	UCSC	Homo sapiens	0.741266	fdr	1.65349	0.022208	1.65349	SELPLG
GCNT2	UCSC	Homo sapiens	0.577727	fdr	1.64916	0.0224303	1.64916	GCNT2
GPT2	UCSC	Homo sapiens	0.343554	fdr	1.64916	0.0224303	1.64916	GPT2
IGF1	UCSC	Homo sapiens	1.04677	fdr	1.64865	0.0224568	1.64865	IGF1
ITGB7	UCSC	Homo sapiens	0.637924	fdr	1.64865	0.0224568	1.64865	ITGB7
NCEH1	UCSC	Homo sapiens	-0.339019	fdr	1.64865	0.0224568	1.64865	NCEH1
PTGDS	UCSC	Homo sapiens	-0.911976	fdr	1.64865	0.0224568	1.64865	PTGDS
RAD51C	UCSC	Homo sapiens	-0.608877	fdr	1.64865	0.0224568	1.64865	RAD51C
TMEM119	UCSC	Homo sapiens	-0.448607	fdr	1.64865	0.0224568	1.64865	TMEM119
VAV3	UCSC	Homo sapiens	-0.538571	fdr	1.64865	0.0224568	1.64865	VAV3
TMEM37	UCSC	Homo sapiens	-0.992565	fdr	1.64839	0.0224704	1.64839	TMEM37
SALL1	UCSC	Homo sapiens	1.34675	fdr	1.64593	0.0225978	1.64593	SALL1
DAB1	UCSC	Homo sapiens	-1.1635	fdr	1.64253	0.0227756	1.64253	DAB1
KIAA1804	UCSC	Homo sapiens	0.500037	fdr	1.64253	0.0227756	1.64253	KIAA1804
CASP5	UCSC	Homo sapiens	-0.733467	fdr	1.6417	0.0228193	1.6417	CASP5
SCD	UCSC	Homo sapiens	0.275213	fdr	1.63943	0.0229388	1.63943	SCD
H6PD	UCSC	Homo sapiens	-0.341191	fdr	1.63864	0.0229808	1.63864	H6PD
TRMT1L	UCSC	Homo sapiens	-0.25939	fdr	1.63864	0.0229808	1.63864	TRMT1L
CDO1	UCSC	Homo sapiens	-0.53294	fdr	1.63787	0.0230212	1.63787	CDO1
CD300A	UCSC	Homo sapiens	0.234763	fdr	1.63068	0.0234056	1.63068	CD300A
PDLIM1	UCSC	Homo sapiens	1.21515	fdr	1.63068	0.0234056	1.63068	PDLIM1
ADK	UCSC	Homo sapiens	-0.254015	fdr	1.63055	0.0234125	1.63055	ADK
CD1E	UCSC	Homo sapiens	0.949675	fdr	1.63055	0.0234125	1.63055	CD1E
CKAP4	UCSC	Homo sapiens	-0.515585	fdr	1.63055	0.0234125	1.63055	CKAP4
INSC	UCSC	Homo sapiens	1.50306	fdr	1.63055	0.0234125	1.63055	INSC
KCTD5	UCSC	Homo sapiens	0.282711	fdr	1.63055	0.0234125	1.63055	KCTD5
PAPSS1	UCSC	Homo sapiens	-0.322457	fdr	1.63055	0.0234125	1.63055	PAPSS1
PLIN2	UCSC	Homo sapiens	-0.488781	fdr	1.63055	0.0234125	1.63055	PLIN2
SH3BGRL3	UCSC	Homo sapiens	-0.364228	fdr	1.63055	0.0234125	1.63055	SH3BGRL3
SIGLEC16	UCSC	Homo sapiens	-0.927511	fdr	1.63055	0.0234125	1.63055	SIGLEC16
TLR4	UCSC	Homo sapiens	0.197914	fdr	1.63055	0.0234125	1.63055	TLR4
TMC8	UCSC	Homo sapiens	0.194879	fdr	1.63055	0.0234125	1.63055	TMC8
TMEM184B	UCSC	Homo sapiens	-0.315401	fdr	1.63055	0.0234125	1.63055	TMEM184B
TNS3	UCSC	Homo sapiens	-0.316201	fdr	1.63055	0.0234125	1.63055	TNS3
WNT5A	UCSC	Homo sapiens	-0.414499	fdr	1.63055	0.0234125	1.63055	WNT5A
ZNF512B	UCSC	Homo sapiens	0.228979	fdr	1.63055	0.0234125	1.63055	ZNF512B
BACE2	UCSC	Homo sapiens	-0.525096	fdr	1.62757	0.0235737	1.62757	BACE2
C14orf37	UCSC	Homo sapiens	-0.809511	fdr	1.62757	0.0235737	1.62757	C14orf37
CASS4	UCSC	Homo sapiens	0.895418	fdr	1.62757	0.0235737	1.62757	CASS4
CYSTM1	UCSC	Homo sapiens	-0.447772	fdr	1.62757	0.0235737	1.62757	CYSTM1
EYA2	UCSC	Homo sapiens	-0.780454	fdr	1.62757	0.0235737	1.62757	EYA2
MAF	UCSC	Homo sapiens	0.299177	fdr	1.62757	0.0235737	1.62757	MAF
RASA1	UCSC	Homo sapiens	-0.292153	fdr	1.62757	0.0235737	1.62757	RASA1
TBL2	UCSC	Homo sapiens	-0.309081	fdr	1.62757	0.0235737	1.62757	TBL2
LOC101927150	UCSC	Homo sapiens	-0.959065	fdr	1.62448	0.023742	1.62448	LOC101927150
DTX4	UCSC	Homo sapiens	0.487952	fdr	1.62438	0.0237473	1.62438	DTX4
ERLIN2	UCSC	Homo sapiens	-0.182371	fdr	1.62438	0.0237473	1.62438	ERLIN2
HIVEP1	UCSC	Homo sapiens	-0.572783	fdr	1.62438	0.0237473	1.62438	HIVEP1
LRRC4	UCSC	Homo sapiens	0.320848	fdr	1.62438	0.0237473	1.62438	LRRC4
SLC7A6	UCSC	Homo sapiens	0.260849	fdr	1.62438	0.0237473	1.62438	SLC7A6
SLC8A1	UCSC	Homo sapiens	-0.251013	fdr	1.62438	0.0237473	1.62438	SLC8A1
COL18A1	UCSC	Homo sapiens	0.616718	fdr	1.61466	0.024285	1.61466	COL18A1
PREX1	UCSC	Homo sapiens	0.254006	fdr	1.61444	0.0242977	1.61444	PREX1
COLGALT2	UCSC	Homo sapiens	-0.562579	fdr	1.61137	0.0244696	1.61137	COLGALT2
FCGR3A	UCSC	Homo sapiens	-0.442698	fdr	1.60678	0.0247298	1.60678	FCGR3A
FFAR2	UCSC	Homo sapiens	-0.87306	fdr	1.60678	0.0247298	1.60678	FFAR2
GM2A	UCSC	Homo sapiens	-0.246224	fdr	1.60678	0.0247298	1.60678	GM2A
PLAC8	UCSC	Homo sapiens	1.1999	fdr	1.60678	0.0247298	1.60678	PLAC8
TPST1	UCSC	Homo sapiens	-1.06588	fdr	1.60678	0.0247298	1.60678	TPST1
CD36	UCSC	Homo sapiens	0.295258	fdr	1.6058	0.0247858	1.6058	CD36
ERMP1	UCSC	Homo sapiens	-0.321611	fdr	1.6058	0.0247858	1.6058	ERMP1
MERTK	UCSC	Homo sapiens	-0.28152	fdr	1.6058	0.0247858	1.6058	MERTK
ITGB3	UCSC	Homo sapiens	0.214318	fdr	1.60422	0.0248762	1.60422	ITGB3
KDELC2	UCSC	Homo sapiens	-0.252986	fdr	1.60352	0.0249164	1.60352	KDELC2
MYH10	UCSC	Homo sapiens	0.307646	fdr	1.60227	0.0249878	1.60227	MYH10
PPAP2A	UCSC	Homo sapiens	-0.24035	fdr	1.60227	0.0249878	1.60227	PPAP2A
SGK1	UCSC	Homo sapiens	-0.377801	fdr	1.60227	0.0249878	1.60227	SGK1
SLC29A2	UCSC	Homo sapiens	0.367137	fdr	1.60227	0.0249878	1.60227	SLC29A2
UBE2J1	UCSC	Homo sapiens	-0.373824	fdr	1.60227	0.0249878	1.60227	UBE2J1
YBX3	UCSC	Homo sapiens	0.225638	fdr	1.59981	0.0251301	1.59981	YBX3
GPR137B	UCSC	Homo sapiens	-0.404303	fdr	1.59632	0.0253325	1.59632	GPR137B
MXD4	UCSC	Homo sapiens	0.311891	fdr	1.59632	0.0253325	1.59632	MXD4
EPHX1	UCSC	Homo sapiens	-0.356135	fdr	1.59562	0.0253733	1.59562	EPHX1
DHRS3	UCSC	Homo sapiens	-0.410226	fdr	1.5953	0.025392	1.5953	DHRS3
EMR4P	UCSC	Homo sapiens	1.18923	fdr	1.5953	0.025392	1.5953	EMR4P
KCNK6	UCSC	Homo sapiens	0.412514	fdr	1.5953	0.025392	1.5953	KCNK6
FAM177B	UCSC	Homo sapiens	2.01806	fdr	1.59246	0.0255589	1.59246	FAM177B
GNG7	UCSC	Homo sapiens	0.379558	fdr	1.59246	0.0255589	1.59246	GNG7
H2AFJ	UCSC	Homo sapiens	0.296091	fdr	1.59246	0.0255589	1.59246	H2AFJ
PSD3	UCSC	Homo sapiens	-0.497282	fdr	1.59246	0.0255589	1.59246	PSD3
SIGLEC7	UCSC	Homo sapiens	-0.390619	fdr	1.59246	0.0255589	1.59246	SIGLEC7
SIGLEC11	UCSC	Homo sapiens	-0.807905	fdr	1.59126	0.0256294	1.59126	SIGLEC11
CCDC85C	UCSC	Homo sapiens	0.514904	fdr	1.58904	0.0257606	1.58904	CCDC85C
GLTSCR2	UCSC	Homo sapiens	0.251314	fdr	1.58904	0.0257606	1.58904	GLTSCR2
PPP1R15A	UCSC	Homo sapiens	-0.385013	fdr	1.58904	0.0257606	1.58904	PPP1R15A
EGR1	UCSC	Homo sapiens	-1.31511	fdr	1.58712	0.025875	1.58712	EGR1
AES	UCSC	Homo sapiens	0.388045	fdr	1.58691	0.0258872	1.58691	AES
ALAS1	UCSC	Homo sapiens	-0.363878	fdr	1.58691	0.0258872	1.58691	ALAS1
CCDC149	UCSC	Homo sapiens	-0.777196	fdr	1.58457	0.0260275	1.58457	CCDC149
ELMO1	UCSC	Homo sapiens	0.25816	fdr	1.58457	0.0260275	1.58457	ELMO1
EMB	UCSC	Homo sapiens	0.334763	fdr	1.58457	0.0260275	1.58457	EMB
FCGRT	UCSC	Homo sapiens	0.237757	fdr	1.58457	0.0260275	1.58457	FCGRT
LMO7	UCSC	Homo sapiens	0.338871	fdr	1.58457	0.0260275	1.58457	LMO7
MTSS1	UCSC	Homo sapiens	-0.461677	fdr	1.58457	0.0260275	1.58457	MTSS1
NSMF	UCSC	Homo sapiens	0.357299	fdr	1.58457	0.0260275	1.58457	NSMF
TIMP1	UCSC	Homo sapiens	-0.335999	fdr	1.58457	0.0260275	1.58457	TIMP1
TOX	UCSC	Homo sapiens	1.12679	fdr	1.58457	0.0260275	1.58457	TOX
FLVCR2	UCSC	Homo sapiens	-0.504003	fdr	1.58191	0.0261872	1.58191	FLVCR2
TSKU	UCSC	Homo sapiens	-0.651662	fdr	1.58135	0.0262208	1.58135	TSKU
IKZF3	UCSC	Homo sapiens	-1.17704	fdr	1.57916	0.0263534	1.57916	IKZF3
ATP9B	UCSC	Homo sapiens	-0.230919	fdr	1.57576	0.026561	1.57576	ATP9B
CYTH3	UCSC	Homo sapiens	-0.373655	fdr	1.57576	0.026561	1.57576	CYTH3
HSPB1	UCSC	Homo sapiens	-0.382076	fdr	1.57576	0.026561	1.57576	HSPB1
LPAL2	UCSC	Homo sapiens	1.3774	fdr	1.57576	0.026561	1.57576	LPAL2
LPL	UCSC	Homo sapiens	-0.358992	fdr	1.57576	0.026561	1.57576	LPL
MVD	UCSC	Homo sapiens	0.242526	fdr	1.57576	0.026561	1.57576	MVD
SLC12A7	UCSC	Homo sapiens	0.224709	fdr	1.57576	0.026561	1.57576	SLC12A7
SLC9A3R1	UCSC	Homo sapiens	0.237558	fdr	1.57576	0.026561	1.57576	SLC9A3R1
ZNF689	UCSC	Homo sapiens	0.259389	fdr	1.57576	0.026561	1.57576	ZNF689
MNDA	UCSC	Homo sapiens	0.392504	fdr	1.57498	0.0266084	1.57498	MNDA
ARHGAP10	UCSC	Homo sapiens	-0.335796	fdr	1.57307	0.0267256	1.57307	ARHGAP10
ASGR2	UCSC	Homo sapiens	0.916424	fdr	1.57307	0.0267256	1.57307	ASGR2
NUPR1	UCSC	Homo sapiens	-0.445177	fdr	1.57307	0.0267256	1.57307	NUPR1
TTLL4	UCSC	Homo sapiens	-0.324831	fdr	1.56705	0.0270988	1.56705	TTLL4
WLS	UCSC	Homo sapiens	-0.513361	fdr	1.56394	0.0272937	1.56394	WLS
RHOC	UCSC	Homo sapiens	0.309697	fdr	1.56316	0.0273429	1.56316	RHOC
B2M	UCSC	Homo sapiens	-0.151334	fdr	1.5626	0.0273781	1.5626	B2M
C12orf75	UCSC	Homo sapiens	0.608746	fdr	1.5626	0.0273781	1.5626	C12orf75
FOLR2	UCSC	Homo sapiens	0.356668	fdr	1.5626	0.0273781	1.5626	FOLR2
NIPSNAP1	UCSC	Homo sapiens	0.26728	fdr	1.5626	0.0273781	1.5626	NIPSNAP1
UAP1L1	UCSC	Homo sapiens	0.18264	fdr	1.5626	0.0273781	1.5626	UAP1L1
HGSNAT	UCSC	Homo sapiens	0.164191	fdr	1.5623	0.027397	1.5623	HGSNAT
PSTPIP1	UCSC	Homo sapiens	0.439924	fdr	1.56124	0.0274635	1.56124	PSTPIP1
PTGFRN	UCSC	Homo sapiens	0.259538	fdr	1.56124	0.0274635	1.56124	PTGFRN
LARGE	UCSC	Homo sapiens	-0.541399	fdr	1.56113	0.0274708	1.56113	LARGE
ADA	UCSC	Homo sapiens	-0.46039	fdr	1.56021	0.0275289	1.56021	ADA
CERS4	UCSC	Homo sapiens	0.404523	fdr	1.56021	0.0275289	1.56021	CERS4
EEPD1	UCSC	Homo sapiens	-0.339	fdr	1.56021	0.0275289	1.56021	EEPD1
ETS1	UCSC	Homo sapiens	-0.481516	fdr	1.56021	0.0275289	1.56021	ETS1
FUT4	UCSC	Homo sapiens	-0.290161	fdr	1.56021	0.0275289	1.56021	FUT4
FZD7	UCSC	Homo sapiens	-1.11044	fdr	1.56021	0.0275289	1.56021	FZD7
LYN	UCSC	Homo sapiens	-0.284511	fdr	1.56021	0.0275289	1.56021	LYN
MPV17L	UCSC	Homo sapiens	-0.911069	fdr	1.56021	0.0275289	1.56021	MPV17L
PCYT2	UCSC	Homo sapiens	0.260634	fdr	1.56021	0.0275289	1.56021	PCYT2
PNMA2	UCSC	Homo sapiens	-1.27876	fdr	1.56021	0.0275289	1.56021	PNMA2
PQLC2	UCSC	Homo sapiens	0.236687	fdr	1.56021	0.0275289	1.56021	PQLC2
PTPN21	UCSC	Homo sapiens	-0.785185	fdr	1.56021	0.0275289	1.56021	PTPN21
PTPN22	UCSC	Homo sapiens	-0.52119	fdr	1.56021	0.0275289	1.56021	PTPN22
SIGLEC10	UCSC	Homo sapiens	0.245533	fdr	1.56021	0.0275289	1.56021	SIGLEC10
SSPN	UCSC	Homo sapiens	0.495281	fdr	1.56021	0.0275289	1.56021	SSPN
TLR10	UCSC	Homo sapiens	0.260582	fdr	1.56021	0.0275289	1.56021	TLR10
TNFRSF10B	UCSC	Homo sapiens	0.216593	fdr	1.56021	0.0275289	1.56021	TNFRSF10B
TNFRSF1B	UCSC	Homo sapiens	-0.269779	fdr	1.56021	0.0275289	1.56021	TNFRSF1B
BUB1	UCSC	Homo sapiens	-0.197716	fdr	1.55982	0.0275535	1.55982	BUB1
S100A1	UCSC	Homo sapiens	-0.945356	fdr	1.55549	0.0278296	1.55549	S100A1
RARG	UCSC	Homo sapiens	0.61808	fdr	1.55262	0.0280142	1.55262	RARG
LOC100506178	UCSC	Homo sapiens	0.619248	fdr	1.5509	0.0281256	1.5509	LOC100506178
SRD5A3	UCSC	Homo sapiens	-0.338117	fdr	1.54949	0.0282166	1.54949	SRD5A3
ABCC4	UCSC	Homo sapiens	0.2694	fdr	1.54257	0.0286705	1.54257	ABCC4
SPATA13	UCSC	Homo sapiens	-0.39815	fdr	1.54257	0.0286705	1.54257	SPATA13
EGR2	UCSC	Homo sapiens	-1.34737	fdr	1.54221	0.0286942	1.54221	EGR2
EXTL1	UCSC	Homo sapiens	1.13532	fdr	1.54221	0.0286942	1.54221	EXTL1
HVCN1	UCSC	Homo sapiens	-0.336381	fdr	1.54221	0.0286942	1.54221	HVCN1
LOC101927069	UCSC	Homo sapiens	0.790704	fdr	1.54221	0.0286942	1.54221	LOC101927069
TP73	UCSC	Homo sapiens	-1.7236	fdr	1.54221	0.0286942	1.54221	TP73
ARMCX1	UCSC	Homo sapiens	-0.278644	fdr	1.5415	0.0287409	1.5415	ARMCX1
ARHGAP31	UCSC	Homo sapiens	0.268644	fdr	1.54119	0.0287617	1.54119	ARHGAP31
ATP13A2	UCSC	Homo sapiens	0.33303	fdr	1.5401	0.0288336	1.5401	ATP13A2
CCL20	UCSC	Homo sapiens	-0.552077	fdr	1.5401	0.0288336	1.5401	CCL20
KIAA1147	UCSC	Homo sapiens	0.249189	fdr	1.5401	0.0288336	1.5401	KIAA1147
MMP2	UCSC	Homo sapiens	-0.26751	fdr	1.5401	0.0288336	1.5401	MMP2
PKDCC	UCSC	Homo sapiens	-0.323898	fdr	1.5401	0.0288336	1.5401	PKDCC
GUSB	UCSC	Homo sapiens	-0.293065	fdr	1.53971	0.0288594	1.53971	GUSB
MAP2K1	UCSC	Homo sapiens	0.173657	fdr	1.53971	0.0288594	1.53971	MAP2K1
SH3KBP1	UCSC	Homo sapiens	0.251363	fdr	1.53971	0.0288594	1.53971	SH3KBP1
STARD10	UCSC	Homo sapiens	0.513242	fdr	1.53971	0.0288594	1.53971	STARD10
SULT1A1	UCSC	Homo sapiens	0.434654	fdr	1.53971	0.0288594	1.53971	SULT1A1
TBC1D8	UCSC	Homo sapiens	-0.334689	fdr	1.53971	0.0288594	1.53971	TBC1D8
SOBP	UCSC	Homo sapiens	-0.934685	fdr	1.53634	0.0290841	1.53634	SOBP
PALD1	UCSC	Homo sapiens	0.208412	fdr	1.53431	0.0292206	1.53431	PALD1
KCNJ2	UCSC	Homo sapiens	-0.321593	fdr	1.53163	0.0294015	1.53163	KCNJ2
EMR2	UCSC	Homo sapiens	-0.3219	fdr	1.53114	0.0294347	1.53114	EMR2
SLC36A4	UCSC	Homo sapiens	-0.342281	fdr	1.53114	0.0294347	1.53114	SLC36A4
MYO10	UCSC	Homo sapiens	0.245501	fdr	1.53071	0.0294637	1.53071	MYO10
TEX2	UCSC	Homo sapiens	-0.189376	fdr	1.53071	0.0294637	1.53071	TEX2
ARHGAP39	UCSC	Homo sapiens	0.961901	fdr	1.53053	0.0294762	1.53053	ARHGAP39
SLC25A23	UCSC	Homo sapiens	0.268952	fdr	1.53053	0.0294762	1.53053	SLC25A23
SCARB2	UCSC	Homo sapiens	-0.345294	fdr	1.52817	0.0296365	1.52817	SCARB2
ADRB1	UCSC	Homo sapiens	1.53575	fdr	1.52734	0.0296932	1.52734	ADRB1
EDNRB	UCSC	Homo sapiens	-0.46336	fdr	1.52702	0.0297152	1.52702	EDNRB
EPB41L3	UCSC	Homo sapiens	-0.198654	fdr	1.52702	0.0297152	1.52702	EPB41L3
MYO1G	UCSC	Homo sapiens	0.852001	fdr	1.52702	0.0297152	1.52702	MYO1G
SAPCD2	UCSC	Homo sapiens	0.260929	fdr	1.52702	0.0297152	1.52702	SAPCD2
SIGLEC15	UCSC	Homo sapiens	0.535739	fdr	1.52702	0.0297152	1.52702	SIGLEC15
ENDOD1	UCSC	Homo sapiens	-0.397592	fdr	1.5256	0.0298125	1.5256	ENDOD1
NAV2	UCSC	Homo sapiens	-1.01434	fdr	1.52498	0.029855	1.52498	NAV2
ANK2	UCSC	Homo sapiens	-0.302415	fdr	1.52377	0.0299384	1.52377	ANK2
TGFBR2	UCSC	Homo sapiens	-0.26593	fdr	1.5229	0.0299983	1.5229	TGFBR2
DUSP27	UCSC	Homo sapiens	1.21078	fdr	1.5221	0.0300537	1.5221	DUSP27
OGFRL1	UCSC	Homo sapiens	0.183882	fdr	1.52147	0.0300974	1.52147	OGFRL1
SEMA4A	UCSC	Homo sapiens	-0.284257	fdr	1.52147	0.0300974	1.52147	SEMA4A
SLC39A10	UCSC	Homo sapiens	0.311726	fdr	1.51703	0.0304071	1.51703	SLC39A10
TMX4	UCSC	Homo sapiens	-0.276997	fdr	1.51703	0.0304071	1.51703	TMX4
ARHGAP9	UCSC	Homo sapiens	0.212503	fdr	1.51691	0.0304154	1.51691	ARHGAP9
CIITA	UCSC	Homo sapiens	0.513413	fdr	1.51691	0.0304154	1.51691	CIITA
GPR56	UCSC	Homo sapiens	0.867547	fdr	1.51691	0.0304154	1.51691	GPR56
MEF2C	UCSC	Homo sapiens	0.205747	fdr	1.51691	0.0304154	1.51691	MEF2C
SFMBT2	UCSC	Homo sapiens	0.250225	fdr	1.51691	0.0304154	1.51691	SFMBT2
STAT6	UCSC	Homo sapiens	0.166385	fdr	1.516	0.0304791	1.516	STAT6
TNS1	UCSC	Homo sapiens	-0.611419	fdr	1.51257	0.0307207	1.51257	TNS1
LOC101927931	UCSC	Homo sapiens	0.344556	fdr	1.50997	0.030905	1.50997	LOC101927931
ATP2C1	UCSC	Homo sapiens	-0.194935	fdr	1.50676	0.0311344	1.50676	ATP2C1
CCDC170	UCSC	Homo sapiens	0.66254	fdr	1.50676	0.0311344	1.50676	CCDC170
PRKAR1A	UCSC	Homo sapiens	-0.273411	fdr	1.50663	0.031144	1.50663	PRKAR1A
LTC4S	UCSC	Homo sapiens	0.873837	fdr	1.50503	0.0312587	1.50503	LTC4S
SEPP1	UCSC	Homo sapiens	0.774994	fdr	1.50503	0.0312587	1.50503	SEPP1
BIN1	UCSC	Homo sapiens	0.782989	fdr	1.50357	0.031364	1.50357	BIN1
DLL1	UCSC	Homo sapiens	0.469477	fdr	1.50357	0.031364	1.50357	DLL1
EFCAB4B	UCSC	Homo sapiens	-0.659872	fdr	1.50357	0.031364	1.50357	EFCAB4B
MGST1	UCSC	Homo sapiens	-0.865679	fdr	1.50357	0.031364	1.50357	MGST1
CAPN15	UCSC	Homo sapiens	0.184436	fdr	1.50265	0.0314302	1.50265	CAPN15
NUDT16	UCSC	Homo sapiens	0.164229	fdr	1.5019	0.0314849	1.5019	NUDT16
POU2F2	UCSC	Homo sapiens	-0.318747	fdr	1.5019	0.0314849	1.5019	POU2F2
ALDH3B1	UCSC	Homo sapiens	-0.365858	fdr	1.50165	0.0315027	1.50165	ALDH3B1
CCDC50	UCSC	Homo sapiens	0.213179	fdr	1.49886	0.031706	1.49886	CCDC50
MPDZ	UCSC	Homo sapiens	-0.331305	fdr	1.49532	0.0319657	1.49532	MPDZ
C8orf88	UCSC	Homo sapiens	-0.669352	fdr	1.49359	0.0320933	1.49359	C8orf88
ALDH5A1	UCSC	Homo sapiens	-0.709949	fdr	1.4927	0.0321586	1.4927	ALDH5A1
E2F8	UCSC	Homo sapiens	-0.240562	fdr	1.4927	0.0321586	1.4927	E2F8
H1F0	UCSC	Homo sapiens	0.639827	fdr	1.49266	0.0321616	1.49266	H1F0
LILRA5	UCSC	Homo sapiens	-1.46681	fdr	1.49063	0.0323127	1.49063	LILRA5
RHBDF2	UCSC	Homo sapiens	-0.194691	fdr	1.49055	0.0323181	1.49055	RHBDF2
KIAA1551	UCSC	Homo sapiens	0.220965	fdr	1.48692	0.0325894	1.48692	KIAA1551
PVRL4	UCSC	Homo sapiens	-1.02133	fdr	1.48638	0.0326303	1.48638	PVRL4
COL24A1	UCSC	Homo sapiens	-0.996523	fdr	1.48617	0.032646	1.48617	COL24A1
TLE1	UCSC	Homo sapiens	1.72989	fdr	1.48617	0.032646	1.48617	TLE1
LMTK2	UCSC	Homo sapiens	0.245296	fdr	1.48572	0.0326798	1.48572	LMTK2
RNF44	UCSC	Homo sapiens	0.198904	fdr	1.48572	0.0326798	1.48572	RNF44
EDN1	UCSC	Homo sapiens	-1.64452	fdr	1.48181	0.0329752	1.48181	EDN1
INPP4B	UCSC	Homo sapiens	0.264212	fdr	1.48181	0.0329753	1.48181	INPP4B
PLA2G16	UCSC	Homo sapiens	0.407539	fdr	1.48181	0.0329753	1.48181	PLA2G16
PIEZO1	UCSC	Homo sapiens	0.225197	fdr	1.48151	0.0329981	1.48151	PIEZO1
TSPAN6	UCSC	Homo sapiens	1.37771	fdr	1.4803	0.03309	1.4803	TSPAN6
CLIP2	UCSC	Homo sapiens	0.22533	fdr	1.47922	0.0331723	1.47922	CLIP2
NCAPG	UCSC	Homo sapiens	-0.257634	fdr	1.47922	0.0331723	1.47922	NCAPG
ENTPD1	UCSC	Homo sapiens	0.314388	fdr	1.47742	0.0333107	1.47742	ENTPD1
LILRA3	UCSC	Homo sapiens	-1.21744	fdr	1.47742	0.0333107	1.47742	LILRA3
MRPS14	UCSC	Homo sapiens	0.273084	fdr	1.47742	0.0333107	1.47742	MRPS14
PDLIM2	UCSC	Homo sapiens	0.428528	fdr	1.47665	0.0333692	1.47665	PDLIM2
IMPDH1	UCSC	Homo sapiens	0.22369	fdr	1.47539	0.0334661	1.47539	IMPDH1
GSAP	UCSC	Homo sapiens	-0.389394	fdr	1.46935	0.0339349	1.46935	GSAP
NCKAP5	UCSC	Homo sapiens	0.380684	fdr	1.46884	0.033975	1.46884	NCKAP5
ARRDC3	UCSC	Homo sapiens	-0.347119	fdr	1.46883	0.0339759	1.46883	ARRDC3
PTRHD1	UCSC	Homo sapiens	0.279119	fdr	1.46712	0.03411	1.46712	PTRHD1
ADAM8	UCSC	Homo sapiens	0.360033	fdr	1.46598	0.0341992	1.46598	ADAM8
PHACTR1	UCSC	Homo sapiens	0.327065	fdr	1.46598	0.0341992	1.46598	PHACTR1
IL21R	UCSC	Homo sapiens	-0.325604	fdr	1.46341	0.0344023	1.46341	IL21R
MEI1	UCSC	Homo sapiens	-0.816079	fdr	1.46322	0.0344178	1.46322	MEI1
VASH1	UCSC	Homo sapiens	0.174569	fdr	1.46322	0.0344178	1.46322	VASH1
AMOT	UCSC	Homo sapiens	0.31699	fdr	1.462	0.0345145	1.462	AMOT
DOK4	UCSC	Homo sapiens	0.792419	fdr	1.462	0.0345145	1.462	DOK4
KCNQ3	UCSC	Homo sapiens	0.306152	fdr	1.462	0.0345145	1.462	KCNQ3
MSX2	UCSC	Homo sapiens	0.762163	fdr	1.462	0.0345145	1.462	MSX2
SH3RF3	UCSC	Homo sapiens	-0.422591	fdr	1.462	0.0345145	1.462	SH3RF3
WDR45	UCSC	Homo sapiens	0.325986	fdr	1.462	0.0345145	1.462	WDR45
ZCCHC11	UCSC	Homo sapiens	0.20239	fdr	1.462	0.0345145	1.462	ZCCHC11
BCAR3	UCSC	Homo sapiens	0.50239	fdr	1.45965	0.0347019	1.45965	BCAR3
CYTL1	UCSC	Homo sapiens	0.946873	fdr	1.45965	0.0347019	1.45965	CYTL1
DFNA5	UCSC	Homo sapiens	-0.214598	fdr	1.45965	0.0347019	1.45965	DFNA5
FRMD4A	UCSC	Homo sapiens	0.184688	fdr	1.45965	0.0347019	1.45965	FRMD4A
IFNGR2	UCSC	Homo sapiens	-0.169023	fdr	1.45965	0.0347019	1.45965	IFNGR2
PINK1	UCSC	Homo sapiens	0.241797	fdr	1.45965	0.0347019	1.45965	PINK1
RMDN1	UCSC	Homo sapiens	-0.175466	fdr	1.45965	0.0347019	1.45965	RMDN1
SRGAP3	UCSC	Homo sapiens	0.247789	fdr	1.45965	0.0347019	1.45965	SRGAP3
NLRP1	UCSC	Homo sapiens	0.568884	fdr	1.45938	0.0347229	1.45938	NLRP1
DCAF12	UCSC	Homo sapiens	0.227883	fdr	1.45741	0.0348812	1.45741	DCAF12
CKB	UCSC	Homo sapiens	0.359801	fdr	1.45699	0.0349147	1.45699	CKB
LINC00698	UCSC	Homo sapiens	-0.946879	fdr	1.45699	0.0349147	1.45699	LINC00698
PNPLA3	UCSC	Homo sapiens	0.329084	fdr	1.45699	0.0349147	1.45699	PNPLA3
RRAS2	UCSC	Homo sapiens	-0.922277	fdr	1.45699	0.0349147	1.45699	RRAS2
SEMA6B	UCSC	Homo sapiens	-0.583221	fdr	1.45699	0.0349147	1.45699	SEMA6B
ATP1B1	UCSC	Homo sapiens	-0.267022	fdr	1.45646	0.0349575	1.45646	ATP1B1
FGL2	UCSC	Homo sapiens	0.41511	fdr	1.45646	0.0349575	1.45646	FGL2
RAD54B	UCSC	Homo sapiens	-0.284076	fdr	1.45646	0.0349575	1.45646	RAD54B
NCKAP5L	UCSC	Homo sapiens	0.246628	fdr	1.45514	0.0350638	1.45514	NCKAP5L
NRSN2	UCSC	Homo sapiens	0.366991	fdr	1.45354	0.035193	1.45354	NRSN2
PTMS	UCSC	Homo sapiens	0.298897	fdr	1.45144	0.0353641	1.45144	PTMS
CES1P1	UCSC	Homo sapiens	-1.25395	fdr	1.44969	0.0355064	1.44969	CES1P1
CCR5	UCSC	Homo sapiens	-0.346856	fdr	1.44863	0.0355933	1.44863	CCR5
PHACTR2	UCSC	Homo sapiens	-0.34257	fdr	1.44863	0.0355933	1.44863	PHACTR2
RACGAP1	UCSC	Homo sapiens	-0.173536	fdr	1.44863	0.0355933	1.44863	RACGAP1
CD93	UCSC	Homo sapiens	0.330706	fdr	1.44679	0.0357443	1.44679	CD93
SLC15A3	UCSC	Homo sapiens	-0.273098	fdr	1.44679	0.0357443	1.44679	SLC15A3
SLC43A3	UCSC	Homo sapiens	-0.311966	fdr	1.44679	0.0357443	1.44679	SLC43A3
CDC42EP3	UCSC	Homo sapiens	0.251453	fdr	1.44528	0.0358689	1.44528	CDC42EP3
RAB3IL1	UCSC	Homo sapiens	0.22218	fdr	1.44528	0.0358689	1.44528	RAB3IL1
TAL1	UCSC	Homo sapiens	0.564452	fdr	1.44528	0.0358689	1.44528	TAL1
VWA5A	UCSC	Homo sapiens	-0.506933	fdr	1.44528	0.0358689	1.44528	VWA5A
PTCRA	UCSC	Homo sapiens	-0.757854	fdr	1.4429	0.0360659	1.4429	PTCRA
ADCY7	UCSC	Homo sapiens	0.121358	fdr	1.44247	0.036102	1.44247	ADCY7
IL7R	UCSC	Homo sapiens	-0.405706	fdr	1.44247	0.036102	1.44247	IL7R
NSDHL	UCSC	Homo sapiens	0.209615	fdr	1.44247	0.036102	1.44247	NSDHL
TENM4	UCSC	Homo sapiens	0.709041	fdr	1.44247	0.036102	1.44247	TENM4
ZDHHC18	UCSC	Homo sapiens	-0.28999	fdr	1.44155	0.0361781	1.44155	ZDHHC18
ACLY	UCSC	Homo sapiens	0.184608	fdr	1.44001	0.036307	1.44001	ACLY
AKAP12	UCSC	Homo sapiens	0.348075	fdr	1.44001	0.036307	1.44001	AKAP12
CA11	UCSC	Homo sapiens	0.527193	fdr	1.44001	0.036307	1.44001	CA11
CDCP1	UCSC	Homo sapiens	-0.728862	fdr	1.44001	0.036307	1.44001	CDCP1
CNTNAP2	UCSC	Homo sapiens	1.44594	fdr	1.44001	0.036307	1.44001	CNTNAP2
DNMT3B	UCSC	Homo sapiens	0.266507	fdr	1.44001	0.036307	1.44001	DNMT3B
FDPS	UCSC	Homo sapiens	0.222043	fdr	1.44001	0.036307	1.44001	FDPS
IER3	UCSC	Homo sapiens	-0.210892	fdr	1.44001	0.036307	1.44001	IER3
KIF11	UCSC	Homo sapiens	-0.201022	fdr	1.44001	0.036307	1.44001	KIF11
LRRC25	UCSC	Homo sapiens	-0.302852	fdr	1.44001	0.036307	1.44001	LRRC25
PDLIM4	UCSC	Homo sapiens	-1.50464	fdr	1.44001	0.036307	1.44001	PDLIM4
ULBP2	UCSC	Homo sapiens	-0.509734	fdr	1.44001	0.036307	1.44001	ULBP2
WARS	UCSC	Homo sapiens	-0.213664	fdr	1.44001	0.036307	1.44001	WARS
ZFYVE9	UCSC	Homo sapiens	-0.544826	fdr	1.44001	0.036307	1.44001	ZFYVE9
ARHGAP11A	UCSC	Homo sapiens	-0.281037	fdr	1.43812	0.0364653	1.43812	ARHGAP11A
TACC2	UCSC	Homo sapiens	-1.30537	fdr	1.43655	0.0365975	1.43655	TACC2
LAMB3	UCSC	Homo sapiens	-0.46125	fdr	1.43416	0.0367997	1.43416	LAMB3
RUNX2	UCSC	Homo sapiens	-0.402672	fdr	1.43161	0.0370157	1.43161	RUNX2
SLC38A6	UCSC	Homo sapiens	-0.434586	fdr	1.43146	0.0370286	1.43146	SLC38A6
IRF4	UCSC	Homo sapiens	0.909001	fdr	1.43116	0.0370541	1.43116	IRF4
CHST15	UCSC	Homo sapiens	-0.262879	fdr	1.43089	0.0370775	1.43089	CHST15
TTK	UCSC	Homo sapiens	-0.199905	fdr	1.43089	0.0370775	1.43089	TTK
TXN	UCSC	Homo sapiens	-0.163494	fdr	1.42623	0.0374771	1.42623	TXN
RARRES1	UCSC	Homo sapiens	-1.10919	fdr	1.42297	0.0377595	1.42297	RARRES1
PPP1R3B	UCSC	Homo sapiens	-0.28934	fdr	1.42282	0.0377731	1.42282	PPP1R3B
PPIF	UCSC	Homo sapiens	0.221258	fdr	1.42207	0.0378385	1.42207	PPIF
ACSF2	UCSC	Homo sapiens	0.316336	fdr	1.42133	0.0379023	1.42133	ACSF2
CDCA2	UCSC	Homo sapiens	-0.206392	fdr	1.42133	0.0379023	1.42133	CDCA2
IL10RA	UCSC	Homo sapiens	-0.186728	fdr	1.42133	0.0379023	1.42133	IL10RA
MYCL	UCSC	Homo sapiens	0.522754	fdr	1.42133	0.0379023	1.42133	MYCL
SLC36A1	UCSC	Homo sapiens	-0.328525	fdr	1.42133	0.0379023	1.42133	SLC36A1
C3orf14	UCSC	Homo sapiens	-0.2817	fdr	1.42102	0.03793	1.42102	C3orf14
PON2	UCSC	Homo sapiens	0.376985	fdr	1.42069	0.0379586	1.42069	PON2
IRF8	UCSC	Homo sapiens	0.173692	fdr	1.42009	0.038011	1.42009	IRF8
TM7SF3	UCSC	Homo sapiens	-0.167165	fdr	1.41958	0.0380559	1.41958	TM7SF3
CSNK1G2	UCSC	Homo sapiens	0.177423	fdr	1.41855	0.0381458	1.41855	CSNK1G2
AFAP1	UCSC	Homo sapiens	-0.543975	fdr	1.41854	0.0381468	1.41854	AFAP1
CCL4L2	UCSC	Homo sapiens	-1.91663	fdr	1.41854	0.0381468	1.41854	CCL4L2
EXT2	UCSC	Homo sapiens	-0.185074	fdr	1.41854	0.0381468	1.41854	EXT2
FGD4	UCSC	Homo sapiens	-0.25326	fdr	1.41854	0.0381468	1.41854	FGD4
IFNAR2	UCSC	Homo sapiens	-0.195202	fdr	1.41854	0.0381468	1.41854	IFNAR2
MED12L	UCSC	Homo sapiens	1.07292	fdr	1.41854	0.0381468	1.41854	MED12L
NLN	UCSC	Homo sapiens	-0.207317	fdr	1.41854	0.0381468	1.41854	NLN
NXN	UCSC	Homo sapiens	0.257575	fdr	1.41854	0.0381468	1.41854	NXN
WDR77	UCSC	Homo sapiens	0.141397	fdr	1.41854	0.0381468	1.41854	WDR77
GALNT12	UCSC	Homo sapiens	-0.321049	fdr	1.41736	0.0382509	1.41736	GALNT12
NCOA5	UCSC	Homo sapiens	0.185604	fdr	1.41736	0.0382509	1.41736	NCOA5
DGKD	UCSC	Homo sapiens	0.294987	fdr	1.41735	0.0382517	1.41735	DGKD
C17orf96	UCSC	Homo sapiens	-0.516415	fdr	1.41718	0.0382669	1.41718	C17orf96
CACNB1	UCSC	Homo sapiens	0.772155	fdr	1.41718	0.0382669	1.41718	CACNB1
FAM136A	UCSC	Homo sapiens	0.16654	fdr	1.41718	0.0382669	1.41718	FAM136A
SIGLEC12	UCSC	Homo sapiens	0.599688	fdr	1.41718	0.0382669	1.41718	SIGLEC12
MCM5	UCSC	Homo sapiens	0.564012	fdr	1.41687	0.0382942	1.41687	MCM5
ARAP3	UCSC	Homo sapiens	0.315385	fdr	1.41442	0.0385107	1.41442	ARAP3
FANCI	UCSC	Homo sapiens	-0.199194	fdr	1.41428	0.0385227	1.41428	FANCI
KIF25-AS1	UCSC	Homo sapiens	1.32447	fdr	1.41428	0.0385227	1.41428	KIF25-AS1
CHSY1	UCSC	Homo sapiens	-0.2888	fdr	1.41206	0.0387208	1.41206	CHSY1
F2RL3	UCSC	Homo sapiens	0.644882	fdr	1.41171	0.0387518	1.41171	F2RL3
KIAA0040	UCSC	Homo sapiens	0.320526	fdr	1.41171	0.0387518	1.41171	KIAA0040
EIF3F	UCSC	Homo sapiens	0.226907	fdr	1.41109	0.0388072	1.41109	EIF3F
LINC00528	UCSC	Homo sapiens	0.992042	fdr	1.41109	0.0388072	1.41109	LINC00528
TLR8	UCSC	Homo sapiens	-0.4567	fdr	1.41109	0.0388072	1.41109	TLR8
SORT1	UCSC	Homo sapiens	-0.148283	fdr	1.40972	0.0389299	1.40972	SORT1
AGRN	UCSC	Homo sapiens	-0.444153	fdr	1.40963	0.038938	1.40963	AGRN
C10orf128	UCSC	Homo sapiens	0.711727	fdr	1.40963	0.038938	1.40963	C10orf128
SLC17A5	UCSC	Homo sapiens	-0.268574	fdr	1.40963	0.038938	1.40963	SLC17A5
NRP2	UCSC	Homo sapiens	-0.397907	fdr	1.40889	0.0390039	1.40889	NRP2
ATG7	UCSC	Homo sapiens	-0.184542	fdr	1.4078	0.0391017	1.4078	ATG7
DNA2	UCSC	Homo sapiens	-0.249395	fdr	1.4078	0.0391017	1.4078	DNA2
RRM2	UCSC	Homo sapiens	-0.263836	fdr	1.40569	0.0392929	1.40569	RRM2
VOPP1	UCSC	Homo sapiens	0.209466	fdr	1.40516	0.0393404	1.40516	VOPP1
TPT1	UCSC	Homo sapiens	0.176049	fdr	1.40272	0.0395619	1.40272	TPT1
ZNF93	UCSC	Homo sapiens	-0.47876	fdr	1.40184	0.0396427	1.40184	ZNF93
GABARAPL1	UCSC	Homo sapiens	-0.213895	fdr	1.39944	0.0398622	1.39944	GABARAPL1
TTYH2	UCSC	Homo sapiens	0.415277	fdr	1.39944	0.0398622	1.39944	TTYH2
PPA1	UCSC	Homo sapiens	0.189902	fdr	1.39933	0.0398723	1.39933	PPA1
BCL6	UCSC	Homo sapiens	-0.323409	fdr	1.39914	0.0398893	1.39914	BCL6
MANEAL	UCSC	Homo sapiens	-0.681796	fdr	1.39914	0.0398893	1.39914	MANEAL
TMEM182	UCSC	Homo sapiens	-0.501901	fdr	1.39914	0.0398893	1.39914	TMEM182
BTG2	UCSC	Homo sapiens	-0.192114	fdr	1.39893	0.0399091	1.39893	BTG2
CARS	UCSC	Homo sapiens	0.17796	fdr	1.39893	0.0399091	1.39893	CARS
ITGB2-AS1	UCSC	Homo sapiens	0.222803	fdr	1.39893	0.0399091	1.39893	ITGB2-AS1
ARHGAP32	UCSC	Homo sapiens	-0.433378	fdr	1.39858	0.0399411	1.39858	ARHGAP32
ARRB1	UCSC	Homo sapiens	0.219207	fdr	1.39819	0.0399766	1.39819	ARRB1
DNAJA4	UCSC	Homo sapiens	-0.363834	fdr	1.39819	0.0399766	1.39819	DNAJA4
B3GNT8	UCSC	Homo sapiens	-0.84303	fdr	1.39779	0.0400141	1.39779	B3GNT8
CTSD	UCSC	Homo sapiens	-0.227966	fdr	1.39752	0.0400391	1.39752	CTSD
ETV1	UCSC	Homo sapiens	0.278676	fdr	1.39731	0.0400579	1.39731	ETV1
AEN	UCSC	Homo sapiens	0.184453	fdr	1.39696	0.0400905	1.39696	AEN
TNF	UCSC	Homo sapiens	-0.248603	fdr	1.39696	0.0400905	1.39696	TNF
SERPINF1	UCSC	Homo sapiens	0.296591	fdr	1.39395	0.0403695	1.39395	SERPINF1
SPTBN5	UCSC	Homo sapiens	0.457008	fdr	1.39259	0.0404958	1.39259	SPTBN5
TMEM138	UCSC	Homo sapiens	-0.236917	fdr	1.38979	0.0407575	1.38979	TMEM138
HIST1H2AC	UCSC	Homo sapiens	1.21929	fdr	1.38855	0.0408743	1.38855	HIST1H2AC
ZNF215	UCSC	Homo sapiens	-0.962823	fdr	1.38855	0.0408743	1.38855	ZNF215
IFI30	UCSC	Homo sapiens	-0.264931	fdr	1.38681	0.0410385	1.38681	IFI30
ENPP4	UCSC	Homo sapiens	-0.40009	fdr	1.38652	0.0410658	1.38652	ENPP4
LINC00938	UCSC	Homo sapiens	0.562257	fdr	1.38652	0.0410658	1.38652	LINC00938
DGKI	UCSC	Homo sapiens	-1.15308	fdr	1.38635	0.0410819	1.38635	DGKI
EDNRA	UCSC	Homo sapiens	-0.508236	fdr	1.38635	0.0410819	1.38635	EDNRA
NCF4	UCSC	Homo sapiens	0.204976	fdr	1.38626	0.0410903	1.38626	NCF4
TIMP2	UCSC	Homo sapiens	-0.208226	fdr	1.38626	0.0410903	1.38626	TIMP2
TMCO3	UCSC	Homo sapiens	-0.203793	fdr	1.38579	0.041135	1.38579	TMCO3
CELSR2	UCSC	Homo sapiens	0.358948	fdr	1.38484	0.0412249	1.38484	CELSR2
PTPRK	UCSC	Homo sapiens	-1.71658	fdr	1.38394	0.0413101	1.38394	PTPRK
PSEN2	UCSC	Homo sapiens	-0.469676	fdr	1.37956	0.0417294	1.37956	PSEN2
PDGFA	UCSC	Homo sapiens	-0.382359	fdr	1.37932	0.041752	1.37932	PDGFA
LATS2	UCSC	Homo sapiens	0.288618	fdr	1.3768	0.0419954	1.3768	LATS2
PMP22	UCSC	Homo sapiens	-0.286085	fdr	1.3768	0.0419954	1.3768	PMP22
SLCO4C1	UCSC	Homo sapiens	0.366137	fdr	1.3768	0.0419954	1.3768	SLCO4C1
ZNF589	UCSC	Homo sapiens	0.260415	fdr	1.3768	0.0419954	1.3768	ZNF589
C21orf90	UCSC	Homo sapiens	1.28144	fdr	1.37628	0.042046	1.37628	C21orf90
TSPAN7	UCSC	Homo sapiens	-0.544467	fdr	1.37628	0.042046	1.37628	TSPAN7
ANTXR1	UCSC	Homo sapiens	0.232685	fdr	1.37524	0.0421461	1.37524	ANTXR1
ZFP36L2	UCSC	Homo sapiens	0.18197	fdr	1.37524	0.0421461	1.37524	ZFP36L2
USP2	UCSC	Homo sapiens	-0.858834	fdr	1.37464	0.042205	1.37464	USP2
EPB41L2	UCSC	Homo sapiens	-0.197073	fdr	1.37434	0.0422341	1.37434	EPB41L2
DHCR7	UCSC	Homo sapiens	0.175458	fdr	1.37285	0.0423794	1.37285	DHCR7
FZD2	UCSC	Homo sapiens	0.38655	fdr	1.37285	0.0423794	1.37285	FZD2
CLMN	UCSC	Homo sapiens	-0.806279	fdr	1.37175	0.0424859	1.37175	CLMN
PCED1B	UCSC	Homo sapiens	0.315512	fdr	1.37175	0.0424859	1.37175	PCED1B
MTSS1L	UCSC	Homo sapiens	-0.471305	fdr	1.36808	0.0428471	1.36808	MTSS1L
AMPD3	UCSC	Homo sapiens	-0.187905	fdr	1.36653	0.0429997	1.36653	AMPD3
C1QB	UCSC	Homo sapiens	-0.227386	fdr	1.36653	0.0429997	1.36653	C1QB
CLEC11A	UCSC	Homo sapiens	0.638583	fdr	1.36653	0.0429997	1.36653	CLEC11A
COL8A2	UCSC	Homo sapiens	0.306083	fdr	1.36653	0.0429997	1.36653	COL8A2
LRP3	UCSC	Homo sapiens	0.265728	fdr	1.36653	0.0429997	1.36653	LRP3
SASH1	UCSC	Homo sapiens	-0.260046	fdr	1.36653	0.0429999	1.36653	SASH1
KIAA1211	UCSC	Homo sapiens	-0.48908	fdr	1.36608	0.0430452	1.36608	KIAA1211
RASGRP3	UCSC	Homo sapiens	-0.220794	fdr	1.36604	0.0430482	1.36604	RASGRP3
BUB1B	UCSC	Homo sapiens	-0.168697	fdr	1.36526	0.0431262	1.36526	BUB1B
DPYD	UCSC	Homo sapiens	-0.220313	fdr	1.36526	0.0431262	1.36526	DPYD
GNS	UCSC	Homo sapiens	-0.200401	fdr	1.36526	0.0431262	1.36526	GNS
NOTCH2	UCSC	Homo sapiens	-0.220003	fdr	1.36526	0.0431262	1.36526	NOTCH2
PIP4K2C	UCSC	Homo sapiens	-0.220166	fdr	1.36526	0.0431262	1.36526	PIP4K2C
SUGT1	UCSC	Homo sapiens	-0.204907	fdr	1.36526	0.0431262	1.36526	SUGT1
ZNF704	UCSC	Homo sapiens	-1.02617	fdr	1.36526	0.0431262	1.36526	ZNF704
SAMD4A	UCSC	Homo sapiens	-0.447846	fdr	1.36469	0.0431831	1.36469	SAMD4A
NCAPG2	UCSC	Homo sapiens	-0.19653	fdr	1.36376	0.043275	1.36376	NCAPG2
OPTN	UCSC	Homo sapiens	-0.347325	fdr	1.36376	0.043275	1.36376	OPTN
IFT122	UCSC	Homo sapiens	-0.274694	fdr	1.36274	0.0433774	1.36274	IFT122
C1orf106	UCSC	Homo sapiens	0.452618	fdr	1.36238	0.0434133	1.36238	C1orf106
LOC728637	UCSC	Homo sapiens	-1.37306	fdr	1.36238	0.0434133	1.36238	LOC728637
PDIA5	UCSC	Homo sapiens	0.276611	fdr	1.36238	0.0434133	1.36238	PDIA5
PRR5L	UCSC	Homo sapiens	-0.395412	fdr	1.36238	0.0434133	1.36238	PRR5L
RFTN1	UCSC	Homo sapiens	0.182197	fdr	1.36238	0.0434133	1.36238	RFTN1
RGL2	UCSC	Homo sapiens	0.219721	fdr	1.36238	0.0434133	1.36238	RGL2
TGIF1	UCSC	Homo sapiens	-0.255303	fdr	1.36238	0.0434133	1.36238	TGIF1
CCR1	UCSC	Homo sapiens	-0.24633	fdr	1.36213	0.043438	1.36213	CCR1
RASL11B	UCSC	Homo sapiens	-1.45161	fdr	1.36213	0.043438	1.36213	RASL11B
P4HA1	UCSC	Homo sapiens	-0.161632	fdr	1.3608	0.0435713	1.3608	P4HA1
TMEM229B	UCSC	Homo sapiens	0.467818	fdr	1.3608	0.0435713	1.3608	TMEM229B
IFNAR1	UCSC	Homo sapiens	-0.250677	fdr	1.36021	0.0436309	1.36021	IFNAR1
PLEKHG2	UCSC	Homo sapiens	-0.240478	fdr	1.36021	0.0436309	1.36021	PLEKHG2
JUNB	UCSC	Homo sapiens	-0.280981	fdr	1.35938	0.0437136	1.35938	JUNB
PXN	UCSC	Homo sapiens	0.159318	fdr	1.35938	0.0437136	1.35938	PXN
IL6ST	UCSC	Homo sapiens	0.255573	fdr	1.3579	0.0438633	1.3579	IL6ST
LGALS3	UCSC	Homo sapiens	-0.278132	fdr	1.35692	0.0439618	1.35692	LGALS3
FNBP1L	UCSC	Homo sapiens	0.225953	fdr	1.35515	0.0441415	1.35515	FNBP1L
GPR65	UCSC	Homo sapiens	-0.293219	fdr	1.35515	0.0441415	1.35515	GPR65
LIMA1	UCSC	Homo sapiens	-0.190655	fdr	1.35515	0.0441415	1.35515	LIMA1
MYO9B	UCSC	Homo sapiens	-0.20081	fdr	1.35515	0.0441415	1.35515	MYO9B
NEU3	UCSC	Homo sapiens	-0.231455	fdr	1.35515	0.0441415	1.35515	NEU3
PUS10	UCSC	Homo sapiens	-0.326603	fdr	1.35515	0.0441415	1.35515	PUS10
RARA	UCSC	Homo sapiens	0.484324	fdr	1.35515	0.0441415	1.35515	RARA
SLCO3A1	UCSC	Homo sapiens	-0.492298	fdr	1.35515	0.0441415	1.35515	SLCO3A1
NETO2	UCSC	Homo sapiens	-0.307373	fdr	1.35483	0.0441742	1.35483	NETO2
FLJ41200	UCSC	Homo sapiens	0.170609	fdr	1.35229	0.0444337	1.35229	FLJ41200
ZNF469	UCSC	Homo sapiens	0.287754	fdr	1.35229	0.0444337	1.35229	ZNF469
SURF6	UCSC	Homo sapiens	0.16458	fdr	1.35146	0.0445188	1.35146	SURF6
C1orf162	UCSC	Homo sapiens	0.337308	fdr	1.35097	0.0445691	1.35097	C1orf162
SLC30A1	UCSC	Homo sapiens	-0.198579	fdr	1.35097	0.0445691	1.35097	SLC30A1
SEC61B	UCSC	Homo sapiens	0.153297	fdr	1.35086	0.0445803	1.35086	SEC61B
APPL2	UCSC	Homo sapiens	0.24012	fdr	1.35049	0.0446184	1.35049	APPL2
HYAL3	UCSC	Homo sapiens	0.45058	fdr	1.34728	0.0449492	1.34728	HYAL3
JAGN1	UCSC	Homo sapiens	0.221514	fdr	1.34728	0.0449492	1.34728	JAGN1
BMP2	UCSC	Homo sapiens	-2.07412	fdr	1.34605	0.0450765	1.34605	BMP2
CLEC3B	UCSC	Homo sapiens	0.402042	fdr	1.34605	0.0450765	1.34605	CLEC3B
MFSD6	UCSC	Homo sapiens	-0.63875	fdr	1.34562	0.0451211	1.34562	MFSD6
EPHB2	UCSC	Homo sapiens	0.250869	fdr	1.34363	0.0453285	1.34363	EPHB2
TMEM140	UCSC	Homo sapiens	-1.1554	fdr	1.33958	0.0457536	1.33958	TMEM140
PLEKHO1	UCSC	Homo sapiens	0.194286	fdr	1.33617	0.0461138	1.33617	PLEKHO1
TARS	UCSC	Homo sapiens	0.164785	fdr	1.33617	0.0461138	1.33617	TARS
TOP2A	UCSC	Homo sapiens	-0.187536	fdr	1.33617	0.0461138	1.33617	TOP2A
HIST1H2BK	UCSC	Homo sapiens	0.478215	fdr	1.33352	0.046396	1.33352	HIST1H2BK
MLXIP	UCSC	Homo sapiens	0.218135	fdr	1.33352	0.046396	1.33352	MLXIP
PIH1D1	UCSC	Homo sapiens	0.25952	fdr	1.33352	0.046396	1.33352	PIH1D1
CD207	UCSC	Homo sapiens	0.317826	fdr	1.33227	0.0465292	1.33227	CD207
RPL11	UCSC	Homo sapiens	0.116565	fdr	1.33106	0.0466592	1.33106	RPL11
SLC27A1	UCSC	Homo sapiens	-0.233981	fdr	1.33106	0.0466592	1.33106	SLC27A1
TUBA1C	UCSC	Homo sapiens	-0.272685	fdr	1.33106	0.0466592	1.33106	TUBA1C
CP	UCSC	Homo sapiens	-1.17651	fdr	1.32793	0.0469972	1.32793	CP
RPL19	UCSC	Homo sapiens	0.195868	fdr	1.32755	0.0470385	1.32755	RPL19
KDM6B	UCSC	Homo sapiens	0.289877	fdr	1.3275	0.0470432	1.3275	KDM6B
SLC38A5	UCSC	Homo sapiens	-0.258909	fdr	1.3275	0.0470432	1.3275	SLC38A5
MOSPD3	UCSC	Homo sapiens	0.324989	fdr	1.3264	0.0471629	1.3264	MOSPD3
SIPA1L2	UCSC	Homo sapiens	0.179066	fdr	1.3264	0.0471629	1.3264	SIPA1L2
ALDH1A1	UCSC	Homo sapiens	-0.295465	fdr	1.32602	0.0472037	1.32602	ALDH1A1
ANXA6	UCSC	Homo sapiens	-0.25632	fdr	1.32602	0.0472037	1.32602	ANXA6
APMAP	UCSC	Homo sapiens	-0.175005	fdr	1.32602	0.0472037	1.32602	APMAP
ATF5	UCSC	Homo sapiens	-0.212129	fdr	1.32602	0.0472037	1.32602	ATF5
C1orf54	UCSC	Homo sapiens	-0.334748	fdr	1.32602	0.0472037	1.32602	C1orf54
CKAP2L	UCSC	Homo sapiens	-0.219862	fdr	1.32602	0.0472037	1.32602	CKAP2L
CPT2	UCSC	Homo sapiens	-0.176295	fdr	1.32602	0.0472037	1.32602	CPT2
CSTB	UCSC	Homo sapiens	-0.265775	fdr	1.32602	0.0472037	1.32602	CSTB
EML1	UCSC	Homo sapiens	0.520625	fdr	1.32602	0.0472037	1.32602	EML1
KCNA5	UCSC	Homo sapiens	1.52727	fdr	1.32602	0.0472037	1.32602	KCNA5
KIAA1715	UCSC	Homo sapiens	-0.275424	fdr	1.32602	0.0472037	1.32602	KIAA1715
MITF	UCSC	Homo sapiens	-0.524085	fdr	1.32602	0.0472037	1.32602	MITF
CD82	UCSC	Homo sapiens	-0.373576	fdr	1.32307	0.0475262	1.32307	CD82
ECHDC3	UCSC	Homo sapiens	0.749809	fdr	1.32307	0.0475262	1.32307	ECHDC3
FARP1	UCSC	Homo sapiens	-0.290538	fdr	1.32307	0.0475262	1.32307	FARP1
GCNT1	UCSC	Homo sapiens	-0.710687	fdr	1.32307	0.0475262	1.32307	GCNT1
GDAP1	UCSC	Homo sapiens	-0.287912	fdr	1.32307	0.0475262	1.32307	GDAP1
ICOSLG	UCSC	Homo sapiens	-0.254088	fdr	1.32307	0.0475262	1.32307	ICOSLG
ITM2B	UCSC	Homo sapiens	0.178182	fdr	1.32307	0.0475262	1.32307	ITM2B
MICAL1	UCSC	Homo sapiens	0.139276	fdr	1.32307	0.0475262	1.32307	MICAL1
RSL1D1	UCSC	Homo sapiens	0.128237	fdr	1.32307	0.0475262	1.32307	RSL1D1
TMEM209	UCSC	Homo sapiens	-0.238199	fdr	1.32307	0.0475262	1.32307	TMEM209
VCAN	UCSC	Homo sapiens	-1.7045	fdr	1.32307	0.0475262	1.32307	VCAN
GBP2	UCSC	Homo sapiens	-1.16995	fdr	1.32119	0.047732	1.32119	GBP2
IDS	UCSC	Homo sapiens	-0.326541	fdr	1.32119	0.047732	1.32119	IDS
TRIAP1	UCSC	Homo sapiens	0.189145	fdr	1.3154	0.0483725	1.3154	TRIAP1
AP5Z1	UCSC	Homo sapiens	0.200891	fdr	1.31483	0.0484358	1.31483	AP5Z1
C2	UCSC	Homo sapiens	-0.285838	fdr	1.31424	0.0485021	1.31424	C2
EPHA2	UCSC	Homo sapiens	0.333841	fdr	1.31424	0.0485021	1.31424	EPHA2
RNF217	UCSC	Homo sapiens	-0.567023	fdr	1.31236	0.0487128	1.31236	RNF217
SESN1	UCSC	Homo sapiens	0.203367	fdr	1.31218	0.0487331	1.31218	SESN1
GPD1L	UCSC	Homo sapiens	0.190397	fdr	1.31033	0.0489405	1.31033	GPD1L
FFAR4	UCSC	Homo sapiens	0.24347	fdr	1.30976	0.0490048	1.30976	FFAR4
RAD51AP1	UCSC	Homo sapiens	-0.35768	fdr	1.30803	0.0492008	1.30803	RAD51AP1
TNFRSF9	UCSC	Homo sapiens	-0.459621	fdr	1.30803	0.0492008	1.30803	TNFRSF9
MCM8	UCSC	Homo sapiens	-0.22565	fdr	1.30764	0.049245	1.30764	MCM8
GLIPR1	UCSC	Homo sapiens	0.238197	fdr	1.30592	0.0494404	1.30592	GLIPR1
SLC16A6	UCSC	Homo sapiens	-0.514977	fdr	1.30518	0.0495241	1.30518	SLC16A6
CALCOCO2	UCSC	Homo sapiens	0.197299	fdr	1.30517	0.0495258	1.30517	CALCOCO2
PLEK	UCSC	Homo sapiens	-0.187897	fdr	1.30517	0.0495258	1.30517	PLEK
TRPM8	UCSC	Homo sapiens	-0.784056	fdr	1.30517	0.0495258	1.30517	TRPM8
ADAP1	UCSC	Homo sapiens	0.281088	fdr	1.3044	0.049614	1.3044	ADAP1
RGAG4	UCSC	Homo sapiens	-0.442635	fdr	1.3044	0.049614	1.3044	RGAG4
CLEC7A	UCSC	Homo sapiens	0.213609	fdr	1.30367	0.0496973	1.30367	CLEC7A
APOL4	UCSC	Homo sapiens	1.08034	fdr	1.30179	0.049913	1.30179	APOL4
C3AR1	UCSC	Homo sapiens	-0.236742	fdr	1.30179	0.049913	1.30179	C3AR1
EIF2AK2	UCSC	Homo sapiens	-0.18459	fdr	1.30179	0.049913	1.30179	EIF2AK2
LMTK3	UCSC	Homo sapiens	0.584939	fdr	1.30171	0.0499217	1.30171	LMTK3
ARMCX2	UCSC	Homo sapiens	-0.352008	fdr	1.30106	0.0499964	1.30106	ARMCX2
CD276	UCSC	Homo sapiens	0.208888	fdr	1.29887	0.050249	1.29887	CD276
CLEC19A	UCSC	Homo sapiens	-0.446133	fdr	1.29559	0.0506301	1.29559	CLEC19A
PTPRE	UCSC	Homo sapiens	-0.204038	fdr	1.29559	0.0506301	1.29559	PTPRE
RAB11FIP4	UCSC	Homo sapiens	0.298276	fdr	1.29559	0.0506301	1.29559	RAB11FIP4
HCST	UCSC	Homo sapiens	-0.37072	fdr	1.29485	0.0507161	1.29485	HCST
CTSZ	UCSC	Homo sapiens	-0.289957	fdr	1.29408	0.0508062	1.29408	CTSZ
KIF21B	UCSC	Homo sapiens	0.159785	fdr	1.29408	0.0508062	1.29408	KIF21B
KIFC2	UCSC	Homo sapiens	0.281246	fdr	1.29408	0.0508062	1.29408	KIFC2
LINC00890	UCSC	Homo sapiens	0.829878	fdr	1.29408	0.0508062	1.29408	LINC00890
PRKACB	UCSC	Homo sapiens	-0.286782	fdr	1.29408	0.0508062	1.29408	PRKACB
TGM5	UCSC	Homo sapiens	-0.384144	fdr	1.29301	0.0509323	1.29301	TGM5
ANLN	UCSC	Homo sapiens	-0.196295	fdr	1.2923	0.0510157	1.2923	ANLN
MYO7A	UCSC	Homo sapiens	-0.315268	fdr	1.2923	0.0510157	1.2923	MYO7A
PXDC1	UCSC	Homo sapiens	0.180762	fdr	1.28952	0.0513423	1.28952	PXDC1
RPS27A	UCSC	Homo sapiens	0.119722	fdr	1.28952	0.0513423	1.28952	RPS27A
PLCL2	UCSC	Homo sapiens	0.24726	fdr	1.28824	0.0514949	1.28824	PLCL2
STEAP3	UCSC	Homo sapiens	-0.384177	fdr	1.28778	0.0515495	1.28778	STEAP3
LINC00996	UCSC	Homo sapiens	0.614594	fdr	1.28554	0.0518157	1.28554	LINC00996
MPZL3	UCSC	Homo sapiens	0.438512	fdr	1.28554	0.0518157	1.28554	MPZL3
GRAMD1B	UCSC	Homo sapiens	0.309799	fdr	1.28466	0.0519209	1.28466	GRAMD1B
CUL9	UCSC	Homo sapiens	-0.179232	fdr	1.28426	0.0519688	1.28426	CUL9
PPFIBP1	UCSC	Homo sapiens	0.302807	fdr	1.28426	0.0519688	1.28426	PPFIBP1
SNHG5	UCSC	Homo sapiens	0.192962	fdr	1.28426	0.0519688	1.28426	SNHG5
INPP5K	UCSC	Homo sapiens	0.27256	fdr	1.28363	0.052044	1.28363	INPP5K
COL23A1	UCSC	Homo sapiens	-0.873208	fdr	1.28354	0.0520544	1.28354	COL23A1
ADIPOR2	UCSC	Homo sapiens	0.154346	fdr	1.28287	0.0521346	1.28287	ADIPOR2
HLA-B	UCSC	Homo sapiens	-0.136936	fdr	1.28278	0.0521455	1.28278	HLA-B
HSPA7	UCSC	Homo sapiens	0.873307	fdr	1.28278	0.0521455	1.28278	HSPA7
LRRC37A6P	UCSC	Homo sapiens	0.249929	fdr	1.28278	0.0521455	1.28278	LRRC37A6P
CNPY3	UCSC	Homo sapiens	0.146439	fdr	1.28245	0.0521857	1.28245	CNPY3
HSF4	UCSC	Homo sapiens	-0.829109	fdr	1.28245	0.0521857	1.28245	HSF4
HEG1	UCSC	Homo sapiens	0.214503	fdr	1.28111	0.0523468	1.28111	HEG1
ZNF503	UCSC	Homo sapiens	-0.395423	fdr	1.28111	0.0523468	1.28111	ZNF503
FAM111B	UCSC	Homo sapiens	-0.195494	fdr	1.28025	0.052451	1.28025	FAM111B
GSN	UCSC	Homo sapiens	0.175404	fdr	1.28025	0.052451	1.28025	GSN
TBC1D9	UCSC	Homo sapiens	0.20536	fdr	1.27886	0.0526182	1.27886	TBC1D9
TSPAN14	UCSC	Homo sapiens	0.148423	fdr	1.27886	0.0526182	1.27886	TSPAN14
SLC31A1	UCSC	Homo sapiens	-0.187516	fdr	1.27811	0.0527091	1.27811	SLC31A1
CEP120	UCSC	Homo sapiens	-0.210363	fdr	1.27809	0.0527115	1.27809	CEP120
LINC00900	UCSC	Homo sapiens	-0.560261	fdr	1.27809	0.0527115	1.27809	LINC00900
RPS13	UCSC	Homo sapiens	0.154166	fdr	1.27809	0.0527115	1.27809	RPS13
TMEM180	UCSC	Homo sapiens	-0.249552	fdr	1.27809	0.0527115	1.27809	TMEM180
IFNLR1	UCSC	Homo sapiens	-0.253044	fdr	1.27738	0.052798	1.27738	IFNLR1
LOC146880	UCSC	Homo sapiens	0.233266	fdr	1.27738	0.052798	1.27738	LOC146880
SPINT2	UCSC	Homo sapiens	0.207964	fdr	1.27738	0.052798	1.27738	SPINT2
TPD52L2	UCSC	Homo sapiens	-0.215121	fdr	1.27738	0.052798	1.27738	TPD52L2
SMPDL3B	UCSC	Homo sapiens	1.08533	fdr	1.27637	0.0529209	1.27637	SMPDL3B
TM7SF2	UCSC	Homo sapiens	0.314989	fdr	1.27637	0.0529209	1.27637	TM7SF2
ERAP2	UCSC	Homo sapiens	-0.390825	fdr	1.27617	0.0529453	1.27617	ERAP2
TPD52L1	UCSC	Homo sapiens	-2.19249	fdr	1.27356	0.0532643	1.27356	TPD52L1
ANKRD28	UCSC	Homo sapiens	-0.266011	fdr	1.27054	0.053637	1.27054	ANKRD28
RAB9A	UCSC	Homo sapiens	0.183116	fdr	1.27054	0.053637	1.27054	RAB9A
MPP1	UCSC	Homo sapiens	-0.187337	fdr	1.26885	0.0538453	1.26885	MPP1
ABTB1	UCSC	Homo sapiens	0.297775	fdr	1.26835	0.053908	1.26835	ABTB1
ESYT2	UCSC	Homo sapiens	-0.217285	fdr	1.26835	0.053908	1.26835	ESYT2
FAM107B	UCSC	Homo sapiens	-0.262387	fdr	1.26835	0.053908	1.26835	FAM107B
PLEK2	UCSC	Homo sapiens	-0.284394	fdr	1.26835	0.053908	1.26835	PLEK2
PLGRKT	UCSC	Homo sapiens	-0.290163	fdr	1.26835	0.053908	1.26835	PLGRKT
PLXNB2	UCSC	Homo sapiens	0.144901	fdr	1.26835	0.053908	1.26835	PLXNB2
MPZL1	UCSC	Homo sapiens	0.151916	fdr	1.26734	0.0540326	1.26734	MPZL1
BRIP1	UCSC	Homo sapiens	-0.233506	fdr	1.26713	0.0540596	1.26713	BRIP1
FERMT3	UCSC	Homo sapiens	-0.225156	fdr	1.26691	0.0540867	1.26691	FERMT3
MAP3K1	UCSC	Homo sapiens	-0.153807	fdr	1.26691	0.0540867	1.26691	MAP3K1
PPP1R9A	UCSC	Homo sapiens	-0.478788	fdr	1.26568	0.0542405	1.26568	PPP1R9A
VDR	UCSC	Homo sapiens	-0.269946	fdr	1.26568	0.0542405	1.26568	VDR
DIAPH2	UCSC	Homo sapiens	-0.204573	fdr	1.26531	0.0542865	1.26531	DIAPH2
MVK	UCSC	Homo sapiens	0.249561	fdr	1.26531	0.0542865	1.26531	MVK
TKT	UCSC	Homo sapiens	0.209156	fdr	1.26518	0.0543025	1.26518	TKT
B3GNT7	UCSC	Homo sapiens	0.594018	fdr	1.26318	0.0545527	1.26318	B3GNT7
FAM212A	UCSC	Homo sapiens	0.365154	fdr	1.26318	0.0545527	1.26318	FAM212A
CBX6	UCSC	Homo sapiens	0.197908	fdr	1.26317	0.0545549	1.26317	CBX6
IRF6	UCSC	Homo sapiens	-0.500877	fdr	1.26317	0.0545549	1.26317	IRF6
PDGFC	UCSC	Homo sapiens	-0.42862	fdr	1.26317	0.0545549	1.26317	PDGFC
2020-09-11	UCSC	Homo sapiens	-0.153042	fdr	1.26317	0.0545549	1.26317	2020-09-11
SLC9A1	UCSC	Homo sapiens	-0.227389	fdr	1.26253	0.0546343	1.26253	SLC9A1
TNFRSF11A	UCSC	Homo sapiens	-0.480217	fdr	1.26239	0.0546523	1.26239	TNFRSF11A
PLXND1	UCSC	Homo sapiens	-0.214801	fdr	1.26122	0.0548001	1.26122	PLXND1
ZNF710	UCSC	Homo sapiens	0.127701	fdr	1.26098	0.0548301	1.26098	ZNF710
RNF41	UCSC	Homo sapiens	0.196724	fdr	1.25996	0.0549595	1.25996	RNF41
ALDH16A1	UCSC	Homo sapiens	-0.161237	fdr	1.25807	0.0551992	1.25807	ALDH16A1
SLC25A38	UCSC	Homo sapiens	0.195979	fdr	1.25807	0.0551992	1.25807	SLC25A38
IGBP1	UCSC	Homo sapiens	0.205824	fdr	1.2571	0.0553221	1.2571	IGBP1
ARID3B	UCSC	Homo sapiens	0.175868	fdr	1.25682	0.0553584	1.25682	ARID3B
FAM83D	UCSC	Homo sapiens	-0.190965	fdr	1.25682	0.0553584	1.25682	FAM83D
CR1	UCSC	Homo sapiens	-1.59602	fdr	1.25589	0.0554765	1.25589	CR1
ACTR3	UCSC	Homo sapiens	-0.170123	fdr	1.25348	0.0557851	1.25348	ACTR3
ANGPTL6	UCSC	Homo sapiens	-0.654846	fdr	1.25251	0.0559095	1.25251	ANGPTL6
GLMN	UCSC	Homo sapiens	-0.2447	fdr	1.25251	0.0559095	1.25251	GLMN
TFRC	UCSC	Homo sapiens	-0.25989	fdr	1.25222	0.0559473	1.25222	TFRC
TGOLN2	UCSC	Homo sapiens	-0.204102	fdr	1.25208	0.0559659	1.25208	TGOLN2
ANKRD33B	UCSC	Homo sapiens	-0.471953	fdr	1.25204	0.055971	1.25204	ANKRD33B
TMEM87B	UCSC	Homo sapiens	-0.301187	fdr	1.24918	0.05634	1.24918	TMEM87B
TOMM22	UCSC	Homo sapiens	0.169422	fdr	1.24918	0.05634	1.24918	TOMM22
BCL2L1	UCSC	Homo sapiens	0.143089	fdr	1.24826	0.0564601	1.24826	BCL2L1
CLN8	UCSC	Homo sapiens	-0.261472	fdr	1.24826	0.0564601	1.24826	CLN8
FAM81A	UCSC	Homo sapiens	-0.752268	fdr	1.24826	0.0564601	1.24826	FAM81A
PLBD2	UCSC	Homo sapiens	-0.203502	fdr	1.24826	0.0564601	1.24826	PLBD2
MBOAT1	UCSC	Homo sapiens	-0.520234	fdr	1.24702	0.056621	1.24702	MBOAT1
DCLK2	UCSC	Homo sapiens	-0.436136	fdr	1.24597	0.0567589	1.24597	DCLK2
DLG5	UCSC	Homo sapiens	-0.669428	fdr	1.24597	0.0567589	1.24597	DLG5
FADS1	UCSC	Homo sapiens	0.136703	fdr	1.24597	0.0567589	1.24597	FADS1
CD226	UCSC	Homo sapiens	-0.648195	fdr	1.24461	0.056937	1.24461	CD226
DHCR24	UCSC	Homo sapiens	0.173543	fdr	1.24461	0.056937	1.24461	DHCR24
DVL2	UCSC	Homo sapiens	0.140003	fdr	1.24461	0.056937	1.24461	DVL2
EIF3L	UCSC	Homo sapiens	0.156183	fdr	1.24461	0.056937	1.24461	EIF3L
GAS8	UCSC	Homo sapiens	0.664723	fdr	1.24461	0.056937	1.24461	GAS8
GSTO1	UCSC	Homo sapiens	-0.20562	fdr	1.24461	0.056937	1.24461	GSTO1
HDAC1	UCSC	Homo sapiens	0.206478	fdr	1.24461	0.056937	1.24461	HDAC1
HPS1	UCSC	Homo sapiens	0.179268	fdr	1.24461	0.056937	1.24461	HPS1
KDM4B	UCSC	Homo sapiens	0.181477	fdr	1.24461	0.056937	1.24461	KDM4B
MPP3	UCSC	Homo sapiens	0.630926	fdr	1.24461	0.056937	1.24461	MPP3
MRC2	UCSC	Homo sapiens	0.134903	fdr	1.24461	0.056937	1.24461	MRC2
NBN	UCSC	Homo sapiens	-0.131415	fdr	1.24461	0.056937	1.24461	NBN
PDLIM5	UCSC	Homo sapiens	-0.195569	fdr	1.24461	0.056937	1.24461	PDLIM5
PHTF2	UCSC	Homo sapiens	-0.313883	fdr	1.24461	0.056937	1.24461	PHTF2
SLC35F6	UCSC	Homo sapiens	-0.20257	fdr	1.24461	0.056937	1.24461	SLC35F6
SLC38A2	UCSC	Homo sapiens	0.165815	fdr	1.24461	0.056937	1.24461	SLC38A2
SLCO2B1	UCSC	Homo sapiens	0.143083	fdr	1.24461	0.056937	1.24461	SLCO2B1
ST5	UCSC	Homo sapiens	-0.174151	fdr	1.24461	0.056937	1.24461	ST5
TRPC5OS	UCSC	Homo sapiens	0.758732	fdr	1.24461	0.056937	1.24461	TRPC5OS
TSC22D3	UCSC	Homo sapiens	-0.213719	fdr	1.24461	0.056937	1.24461	TSC22D3
ZMYND15	UCSC	Homo sapiens	-0.833699	fdr	1.24461	0.056937	1.24461	ZMYND15
RCL1	UCSC	Homo sapiens	0.216203	fdr	1.24439	0.0569653	1.24439	RCL1
HSPA4L	UCSC	Homo sapiens	-0.483654	fdr	1.24309	0.0571356	1.24309	HSPA4L
LRRC75A	UCSC	Homo sapiens	-1.22316	fdr	1.24309	0.0571356	1.24309	LRRC75A
PDE6D	UCSC	Homo sapiens	-0.280079	fdr	1.24095	0.0574181	1.24095	PDE6D
STIL	UCSC	Homo sapiens	-0.226301	fdr	1.24095	0.0574181	1.24095	STIL
CCNA2	UCSC	Homo sapiens	-0.219379	fdr	1.23999	0.0575459	1.23999	CCNA2
CPQ	UCSC	Homo sapiens	-0.207606	fdr	1.23952	0.0576082	1.23952	CPQ
SEMA4D	UCSC	Homo sapiens	0.222593	fdr	1.23827	0.0577742	1.23827	SEMA4D
SAT2	UCSC	Homo sapiens	0.16042	fdr	1.2382	0.057783	1.2382	SAT2
C11orf82	UCSC	Homo sapiens	-0.191244	fdr	1.23667	0.0579866	1.23667	C11orf82
CD80	UCSC	Homo sapiens	-0.638002	fdr	1.23667	0.0579866	1.23667	CD80
DUSP1	UCSC	Homo sapiens	-0.636618	fdr	1.23667	0.0579866	1.23667	DUSP1
ECM1	UCSC	Homo sapiens	-0.294766	fdr	1.23667	0.0579866	1.23667	ECM1
FZD1	UCSC	Homo sapiens	-0.453574	fdr	1.23667	0.0579866	1.23667	FZD1
LRP8	UCSC	Homo sapiens	0.205553	fdr	1.23667	0.0579866	1.23667	LRP8
RERE	UCSC	Homo sapiens	0.24198	fdr	1.23667	0.0579866	1.23667	RERE
TRIB1	UCSC	Homo sapiens	-0.337258	fdr	1.23667	0.0579866	1.23667	TRIB1
IQSEC2	UCSC	Homo sapiens	0.358045	fdr	1.23666	0.0579879	1.23666	IQSEC2
NCK2	UCSC	Homo sapiens	0.18191	fdr	1.23666	0.0579879	1.23666	NCK2
RAC2	UCSC	Homo sapiens	-0.194081	fdr	1.23666	0.0579879	1.23666	RAC2
SMYD2	UCSC	Homo sapiens	0.191723	fdr	1.23666	0.0579879	1.23666	SMYD2
GLUL	UCSC	Homo sapiens	-0.243708	fdr	1.23507	0.0582015	1.23507	GLUL
SOCS3	UCSC	Homo sapiens	-0.529639	fdr	1.23434	0.0582987	1.23434	SOCS3
LONRF3	UCSC	Homo sapiens	-0.623675	fdr	1.23378	0.0583735	1.23378	LONRF3
TTC7B	UCSC	Homo sapiens	-0.341946	fdr	1.23378	0.0583735	1.23378	TTC7B
CENPE	UCSC	Homo sapiens	-0.1717	fdr	1.23346	0.0584174	1.23346	CENPE
ITGA4	UCSC	Homo sapiens	0.148783	fdr	1.23346	0.0584174	1.23346	ITGA4
PDK2	UCSC	Homo sapiens	0.255952	fdr	1.23346	0.0584174	1.23346	PDK2
GALNT2	UCSC	Homo sapiens	0.215127	fdr	1.23327	0.0584426	1.23327	GALNT2
ABCG2	UCSC	Homo sapiens	0.393815	fdr	1.23261	0.0585311	1.23261	ABCG2
CXCL12	UCSC	Homo sapiens	0.76127	fdr	1.23261	0.0585311	1.23261	CXCL12
PHF7	UCSC	Homo sapiens	-0.314695	fdr	1.23261	0.0585311	1.23261	PHF7
ZNF74	UCSC	Homo sapiens	0.292908	fdr	1.23261	0.0585311	1.23261	ZNF74
MAP1A	UCSC	Homo sapiens	-1.19726	fdr	1.23175	0.0586482	1.23175	MAP1A
NUP210	UCSC	Homo sapiens	-0.171936	fdr	1.22955	0.058946	1.22955	NUP210
ARSB	UCSC	Homo sapiens	-0.163257	fdr	1.22952	0.0589495	1.22952	ARSB
GLRX	UCSC	Homo sapiens	0.175459	fdr	1.22885	0.0590405	1.22885	GLRX
NHLRC3	UCSC	Homo sapiens	-0.203507	fdr	1.22885	0.0590405	1.22885	NHLRC3
SERPINI1	UCSC	Homo sapiens	-0.437618	fdr	1.22885	0.0590405	1.22885	SERPINI1
PTPRCAP	UCSC	Homo sapiens	0.406444	fdr	1.2283	0.0591159	1.2283	PTPRCAP
SLC12A4	UCSC	Homo sapiens	-0.263344	fdr	1.22804	0.05915	1.22804	SLC12A4
TBX3	UCSC	Homo sapiens	0.677309	fdr	1.22804	0.05915	1.22804	TBX3
PDE3B	UCSC	Homo sapiens	-0.468686	fdr	1.22733	0.0592476	1.22733	PDE3B
BASP1	UCSC	Homo sapiens	-0.429482	fdr	1.22643	0.0593698	1.22643	BASP1
KIAA1841	UCSC	Homo sapiens	-0.302042	fdr	1.22643	0.0593698	1.22643	KIAA1841
NAGPA	UCSC	Homo sapiens	0.178358	fdr	1.22643	0.0593698	1.22643	NAGPA
PRKCH	UCSC	Homo sapiens	-0.953516	fdr	1.22512	0.05955	1.22512	PRKCH
SPTLC3	UCSC	Homo sapiens	-1.2361	fdr	1.22464	0.059615	1.22464	SPTLC3
MR1	UCSC	Homo sapiens	-0.261316	fdr	1.22433	0.0596582	1.22433	MR1
AHNAK2	UCSC	Homo sapiens	-1.2002	fdr	1.22154	0.0600431	1.22154	AHNAK2
RPS23	UCSC	Homo sapiens	0.165742	fdr	1.22154	0.0600431	1.22154	RPS23
FGD5	UCSC	Homo sapiens	-0.252389	fdr	1.22038	0.0602029	1.22038	FGD5
ALOX5	UCSC	Homo sapiens	0.129275	fdr	1.21743	0.0606141	1.21743	ALOX5
HMG20B	UCSC	Homo sapiens	0.160919	fdr	1.21743	0.0606141	1.21743	HMG20B
CEP152	UCSC	Homo sapiens	-0.206405	fdr	1.21707	0.0606645	1.21707	CEP152
CTDSPL	UCSC	Homo sapiens	-0.582782	fdr	1.21651	0.0607427	1.21651	CTDSPL
DOCK10	UCSC	Homo sapiens	-0.14423	fdr	1.21651	0.0607427	1.21651	DOCK10
LINC01094	UCSC	Homo sapiens	-0.232572	fdr	1.21651	0.0607427	1.21651	LINC01094
DYRK4	UCSC	Homo sapiens	-0.210064	fdr	1.21472	0.060993	1.21472	DYRK4
GSTM4	UCSC	Homo sapiens	-0.200915	fdr	1.21472	0.060993	1.21472	GSTM4
HBD	UCSC	Homo sapiens	-1.08998	fdr	1.21472	0.060993	1.21472	HBD, HBD
HCP5	UCSC	Homo sapiens	0.53843	fdr	1.21472	0.060993	1.21472	HCP5
ILDR2	UCSC	Homo sapiens	0.594141	fdr	1.21472	0.060993	1.21472	ILDR2
PPM1J	UCSC	Homo sapiens	1.58525	fdr	1.21472	0.060993	1.21472	PPM1J
RAB6B	UCSC	Homo sapiens	-0.844672	fdr	1.21472	0.060993	1.21472	RAB6B
SAMSN1	UCSC	Homo sapiens	-0.237683	fdr	1.21472	0.060993	1.21472	SAMSN1
SEMA3C	UCSC	Homo sapiens	-1.63428	fdr	1.21472	0.060993	1.21472	SEMA3C
AACS	UCSC	Homo sapiens	0.20372	fdr	1.2127	0.0612768	1.2127	AACS
CALM1	UCSC	Homo sapiens	-0.197057	fdr	1.2127	0.0612768	1.2127	CALM1
RPS14	UCSC	Homo sapiens	0.150192	fdr	1.2127	0.0612768	1.2127	RPS14
SQRDL	UCSC	Homo sapiens	-0.242452	fdr	1.21179	0.0614059	1.21179	SQRDL
ZNF3	UCSC	Homo sapiens	0.211246	fdr	1.21179	0.0614059	1.21179	ZNF3
STYK1	UCSC	Homo sapiens	0.914371	fdr	1.21143	0.0614568	1.21143	STYK1
ACSL1	UCSC	Homo sapiens	-0.264715	fdr	1.21141	0.0614594	1.21141	ACSL1
PTK7	UCSC	Homo sapiens	0.464807	fdr	1.21141	0.0614594	1.21141	PTK7
TMEM39B	UCSC	Homo sapiens	0.274052	fdr	1.21141	0.0614594	1.21141	TMEM39B
ZNF462	UCSC	Homo sapiens	-1.78497	fdr	1.21141	0.0614594	1.21141	ZNF462
ERLIN1	UCSC	Homo sapiens	-0.195811	fdr	1.21139	0.0614622	1.21139	ERLIN1
LIN28B	UCSC	Homo sapiens	0.220426	fdr	1.20825	0.0619087	1.20825	LIN28B
EIF3G	UCSC	Homo sapiens	0.18523	fdr	1.20815	0.0619221	1.20815	EIF3G
MGAM	UCSC	Homo sapiens	-0.495561	fdr	1.20815	0.0619221	1.20815	MGAM
TREML1	UCSC	Homo sapiens	0.662139	fdr	1.20815	0.0619221	1.20815	TREML1
DNAJC16	UCSC	Homo sapiens	-0.198407	fdr	1.20771	0.0619848	1.20771	DNAJC16
GALM	UCSC	Homo sapiens	-0.695199	fdr	1.20771	0.0619848	1.20771	GALM
DNAJB1	UCSC	Homo sapiens	-0.216805	fdr	1.20488	0.0623911	1.20488	DNAJB1
ICAM1	UCSC	Homo sapiens	-0.170068	fdr	1.20488	0.0623911	1.20488	ICAM1
RNASEH2B	UCSC	Homo sapiens	-0.172079	fdr	1.20488	0.0623911	1.20488	RNASEH2B
CLNS1A	UCSC	Homo sapiens	0.146114	fdr	1.20406	0.0625085	1.20406	CLNS1A
SQSTM1	UCSC	Homo sapiens	-0.22452	fdr	1.20406	0.0625085	1.20406	SQSTM1
PILRA	UCSC	Homo sapiens	-0.640148	fdr	1.20338	0.0626068	1.20338	PILRA
FBLN1	UCSC	Homo sapiens	0.871911	fdr	1.20283	0.0626854	1.20283	FBLN1
CLEC5A	UCSC	Homo sapiens	-0.26481	fdr	1.19966	0.0631457	1.19966	CLEC5A
TFDP1	UCSC	Homo sapiens	0.134116	fdr	1.19966	0.0631457	1.19966	TFDP1
ANAPC4	UCSC	Homo sapiens	-0.190706	fdr	1.19943	0.0631781	1.19943	ANAPC4
CMTM1	UCSC	Homo sapiens	0.412424	fdr	1.19943	0.0631781	1.19943	CMTM1
GBP3	UCSC	Homo sapiens	-0.334445	fdr	1.19943	0.0631781	1.19943	GBP3
NPL	UCSC	Homo sapiens	-0.19643	fdr	1.19943	0.0631781	1.19943	NPL
ZNF317	UCSC	Homo sapiens	0.151893	fdr	1.19943	0.0631781	1.19943	ZNF317
RND3	UCSC	Homo sapiens	-0.410207	fdr	1.1993	0.0631975	1.1993	RND3
NEK1	UCSC	Homo sapiens	-0.197721	fdr	1.19917	0.0632158	1.19917	NEK1
PPM1M	UCSC	Homo sapiens	-0.276734	fdr	1.19917	0.0632158	1.19917	PPM1M
HERC2P2	UCSC	Homo sapiens	0.168805	fdr	1.19917	0.0632166	1.19917	HERC2P2
TYK2	UCSC	Homo sapiens	0.125812	fdr	1.19826	0.0633497	1.19826	TYK2
ABCC1	UCSC	Homo sapiens	0.129903	fdr	1.19762	0.0634421	1.19762	ABCC1
CCDC86	UCSC	Homo sapiens	0.194911	fdr	1.19762	0.0634421	1.19762	CCDC86
SPATS2L	UCSC	Homo sapiens	-0.329849	fdr	1.19762	0.0634421	1.19762	SPATS2L
ZNF385B	UCSC	Homo sapiens	-1.48614	fdr	1.19762	0.0634421	1.19762	ZNF385B
NAT9	UCSC	Homo sapiens	0.184748	fdr	1.19655	0.0635993	1.19655	NAT9
NUP155	UCSC	Homo sapiens	-0.185209	fdr	1.19617	0.0636551	1.19617	NUP155
HIST1H2BJ	UCSC	Homo sapiens	1.1094	fdr	1.19546	0.0637589	1.19546	HIST1H2BJ
PRPF19	UCSC	Homo sapiens	0.152425	fdr	1.19546	0.0637589	1.19546	PRPF19
CTBS	UCSC	Homo sapiens	-0.244108	fdr	1.19497	0.0638304	1.19497	CTBS
CXCL16	UCSC	Homo sapiens	-0.631962	fdr	1.19497	0.0638304	1.19497	CXCL16
EIF3H	UCSC	Homo sapiens	0.140763	fdr	1.19497	0.0638304	1.19497	EIF3H
ERP44	UCSC	Homo sapiens	-0.166756	fdr	1.19497	0.0638304	1.19497	ERP44
POLR3H	UCSC	Homo sapiens	0.199374	fdr	1.19497	0.0638304	1.19497	POLR3H
LCA5	UCSC	Homo sapiens	-0.902649	fdr	1.19436	0.063921	1.19436	LCA5
SLC4A8	UCSC	Homo sapiens	-0.469777	fdr	1.19436	0.063921	1.19436	SLC4A8
VWF	UCSC	Homo sapiens	-0.53977	fdr	1.19404	0.0639671	1.19404	VWF
UPP1	UCSC	Homo sapiens	-0.252967	fdr	1.19401	0.0639721	1.19401	UPP1
CDK6	UCSC	Homo sapiens	-0.225461	fdr	1.19398	0.0639763	1.19398	CDK6
TSPO	UCSC	Homo sapiens	0.209221	fdr	1.19398	0.0639763	1.19398	TSPO
CARD8	UCSC	Homo sapiens	-0.297047	fdr	1.19362	0.0640293	1.19362	CARD8
KCP	UCSC	Homo sapiens	1.16001	fdr	1.19362	0.0640293	1.19362	KCP
ME3	UCSC	Homo sapiens	-1.1692	fdr	1.19362	0.0640293	1.19362	ME3
RCC2	UCSC	Homo sapiens	0.22779	fdr	1.19362	0.0640293	1.19362	RCC2
SREBF2	UCSC	Homo sapiens	0.138597	fdr	1.19362	0.0640293	1.19362	SREBF2
CUTA	UCSC	Homo sapiens	0.20187	fdr	1.1936	0.0640324	1.1936	CUTA
RTFDC1	UCSC	Homo sapiens	0.149083	fdr	1.19249	0.0641957	1.19249	RTFDC1
ETS2	UCSC	Homo sapiens	0.208882	fdr	1.19192	0.06428	1.19192	ETS2
YWHAZ	UCSC	Homo sapiens	-0.148948	fdr	1.19192	0.06428	1.19192	YWHAZ
ESPL1	UCSC	Homo sapiens	-0.158194	fdr	1.19183	0.0642937	1.19183	ESPL1
JADE1	UCSC	Homo sapiens	-0.197654	fdr	1.18961	0.0646241	1.18961	JADE1
IFITM2	UCSC	Homo sapiens	0.375369	fdr	1.18954	0.064634	1.18954	IFITM2
CDCA8	UCSC	Homo sapiens	-0.188105	fdr	1.18892	0.064726	1.18892	CDCA8
GBGT1	UCSC	Homo sapiens	0.405854	fdr	1.18892	0.064726	1.18892	GBGT1
C1RL	UCSC	Homo sapiens	0.21816	fdr	1.18667	0.0650626	1.18667	C1RL
GAA	UCSC	Homo sapiens	-0.163041	fdr	1.18667	0.0650626	1.18667	GAA
NUDT8	UCSC	Homo sapiens	0.639641	fdr	1.18667	0.0650626	1.18667	NUDT8
CLSPN	UCSC	Homo sapiens	-0.226586	fdr	1.18659	0.0650744	1.18659	CLSPN
CMTM3	UCSC	Homo sapiens	0.148089	fdr	1.18564	0.0652173	1.18564	CMTM3
KCNJ5	UCSC	Homo sapiens	-0.942606	fdr	1.18564	0.0652173	1.18564	KCNJ5
SCRN2	UCSC	Homo sapiens	0.198412	fdr	1.18564	0.0652173	1.18564	SCRN2
UNC13D	UCSC	Homo sapiens	-0.237425	fdr	1.18564	0.0652173	1.18564	UNC13D
ZDHHC3	UCSC	Homo sapiens	0.159194	fdr	1.18564	0.0652173	1.18564	ZDHHC3
IMP3	UCSC	Homo sapiens	0.194288	fdr	1.18417	0.0654385	1.18417	IMP3
DUSP3	UCSC	Homo sapiens	0.163463	fdr	1.18371	0.0655078	1.18371	DUSP3
SERPINF2	UCSC	Homo sapiens	0.373717	fdr	1.18371	0.0655078	1.18371	SERPINF2
TRPV2	UCSC	Homo sapiens	-0.208382	fdr	1.18371	0.0655078	1.18371	TRPV2
SLC7A2	UCSC	Homo sapiens	-0.39991	fdr	1.1818	0.0657958	1.1818	SLC7A2
CEBPD	UCSC	Homo sapiens	0.344147	fdr	1.1817	0.0658115	1.1817	CEBPD
ILF3-AS1	UCSC	Homo sapiens	0.456359	fdr	1.1817	0.0658115	1.1817	ILF3-AS1
SEL1L3	UCSC	Homo sapiens	-0.45053	fdr	1.18116	0.0658928	1.18116	SEL1L3
RASGRP4	UCSC	Homo sapiens	0.275252	fdr	1.17961	0.0661291	1.17961	RASGRP4
PIK3AP1	UCSC	Homo sapiens	-0.250678	fdr	1.17852	0.0662945	1.17852	PIK3AP1
CTDSP2	UCSC	Homo sapiens	0.150626	fdr	1.17834	0.0663223	1.17834	CTDSP2
TSPAN4	UCSC	Homo sapiens	-0.340033	fdr	1.17834	0.0663223	1.17834	TSPAN4
PLB1	UCSC	Homo sapiens	0.3694	fdr	1.17632	0.0666322	1.17632	PLB1
CALU	UCSC	Homo sapiens	-0.149368	fdr	1.17483	0.0668604	1.17483	CALU
CYB561A3	UCSC	Homo sapiens	-0.166948	fdr	1.17483	0.0668604	1.17483	CYB561A3
DDX60L	UCSC	Homo sapiens	-0.249078	fdr	1.17483	0.0668604	1.17483	DDX60L
PLA2G4C	UCSC	Homo sapiens	-0.218273	fdr	1.17483	0.0668604	1.17483	PLA2G4C
PLCXD3	UCSC	Homo sapiens	-1.16244	fdr	1.17483	0.0668604	1.17483	PLCXD3
SLC46A1	UCSC	Homo sapiens	0.14143	fdr	1.17474	0.0668749	1.17474	SLC46A1
MLLT11	UCSC	Homo sapiens	-0.321941	fdr	1.17445	0.0669198	1.17445	MLLT11
PPP1R1A	UCSC	Homo sapiens	-0.917955	fdr	1.17445	0.0669198	1.17445	PPP1R1A
SCCPDH	UCSC	Homo sapiens	-0.212087	fdr	1.17435	0.0669347	1.17435	SCCPDH
GPR161	UCSC	Homo sapiens	-0.672468	fdr	1.17412	0.0669694	1.17412	GPR161
NPDC1	UCSC	Homo sapiens	0.46156	fdr	1.17408	0.0669766	1.17408	NPDC1
KLHL6	UCSC	Homo sapiens	-0.230593	fdr	1.17369	0.0670369	1.17369	KLHL6
LFNG	UCSC	Homo sapiens	-0.474455	fdr	1.17369	0.0670369	1.17369	LFNG
HTR7	UCSC	Homo sapiens	0.244009	fdr	1.17368	0.0670376	1.17368	HTR7
DTNA	UCSC	Homo sapiens	0.238393	fdr	1.17367	0.0670391	1.17367	DTNA
CEP68	UCSC	Homo sapiens	0.225203	fdr	1.17327	0.0671016	1.17327	CEP68
MEF2A	UCSC	Homo sapiens	0.160014	fdr	1.17289	0.0671599	1.17289	MEF2A
SLC9A6	UCSC	Homo sapiens	-0.138316	fdr	1.17289	0.0671599	1.17289	SLC9A6
FGR	UCSC	Homo sapiens	0.174785	fdr	1.17118	0.0674252	1.17118	FGR
TYMS	UCSC	Homo sapiens	-0.159518	fdr	1.17076	0.0674897	1.17076	TYMS
CORO6	UCSC	Homo sapiens	0.655656	fdr	1.17037	0.0675514	1.17037	CORO6
CXCL1	UCSC	Homo sapiens	-0.529382	fdr	1.17037	0.0675514	1.17037	CXCL1
CADM1	UCSC	Homo sapiens	-0.618711	fdr	1.16819	0.0678906	1.16819	CADM1
CTD-2258A20.5	UCSC	Homo sapiens	0.80614	fdr	1.16819	0.0678906	1.16819	CTD-2258A20.5
EVI2B	UCSC	Homo sapiens	-0.176382	fdr	1.16819	0.0678906	1.16819	EVI2B
FAAH	UCSC	Homo sapiens	0.667066	fdr	1.16819	0.0678906	1.16819	FAAH
FURIN	UCSC	Homo sapiens	-0.235956	fdr	1.16819	0.0678906	1.16819	FURIN
FXYD6	UCSC	Homo sapiens	-0.708759	fdr	1.16819	0.0678906	1.16819	FXYD6
GNPTAB	UCSC	Homo sapiens	-0.134487	fdr	1.16819	0.0678906	1.16819	GNPTAB
PLEKHA7	UCSC	Homo sapiens	0.569392	fdr	1.16819	0.0678906	1.16819	PLEKHA7
PDE8A	UCSC	Homo sapiens	-0.318403	fdr	1.16805	0.067912	1.16805	PDE8A
VNN2	UCSC	Homo sapiens	-1.01593	fdr	1.16788	0.067939	1.16788	VNN2
GPC6	UCSC	Homo sapiens	-0.823355	fdr	1.16559	0.0682987	1.16559	GPC6
IL10RB	UCSC	Homo sapiens	-0.138758	fdr	1.16559	0.0682987	1.16559	IL10RB
GOLIM4	UCSC	Homo sapiens	-0.311701	fdr	1.16546	0.0683188	1.16546	GOLIM4
MCM3AP-AS1	UCSC	Homo sapiens	0.87143	fdr	1.16504	0.0683852	1.16504	MCM3AP-AS1
TMCC3	UCSC	Homo sapiens	0.225807	fdr	1.16304	0.0687011	1.16304	TMCC3
KIFC1	UCSC	Homo sapiens	-0.135026	fdr	1.16301	0.0687046	1.16301	KIFC1
RNF7	UCSC	Homo sapiens	0.154873	fdr	1.16267	0.0687585	1.16267	RNF7
IER5L	UCSC	Homo sapiens	-0.300805	fdr	1.16198	0.0688691	1.16198	IER5L
AKT3	UCSC	Homo sapiens	-0.218277	fdr	1.16081	0.0690537	1.16081	AKT3
SLC6A7	UCSC	Homo sapiens	-1.51342	fdr	1.16081	0.0690537	1.16081	SLC6A7
ITGB1	UCSC	Homo sapiens	-0.204845	fdr	1.16059	0.0690886	1.16059	ITGB1
HNRNPA2B1	UCSC	Homo sapiens	0.115251	fdr	1.16045	0.069111	1.16045	HNRNPA2B1
S100A8	UCSC	Homo sapiens	-0.267148	fdr	1.16045	0.069111	1.16045	S100A8
MAPRE2	UCSC	Homo sapiens	-0.128232	fdr	1.15878	0.0693774	1.15878	MAPRE2
HAMP	UCSC	Homo sapiens	-1.77079	fdr	1.15867	0.0693957	1.15867	HAMP
HFE	UCSC	Homo sapiens	0.254439	fdr	1.15859	0.0694083	1.15859	HFE
RAP1GAP2	UCSC	Homo sapiens	0.296989	fdr	1.15859	0.0694083	1.15859	RAP1GAP2
CLSTN3	UCSC	Homo sapiens	0.298986	fdr	1.15838	0.0694409	1.15838	CLSTN3
HSPA1L	UCSC	Homo sapiens	-0.733153	fdr	1.15838	0.0694409	1.15838	HSPA1L
ADAMDEC1	UCSC	Homo sapiens	-0.744875	fdr	1.15782	0.0695305	1.15782	ADAMDEC1
BHLHE40	UCSC	Homo sapiens	-0.189303	fdr	1.15782	0.0695305	1.15782	BHLHE40
FCGR1A	UCSC	Homo sapiens	-0.217678	fdr	1.15782	0.0695305	1.15782	FCGR1A
FYN	UCSC	Homo sapiens	-0.736263	fdr	1.15782	0.0695305	1.15782	FYN
COMMD6	UCSC	Homo sapiens	0.188127	fdr	1.15778	0.0695383	1.15778	COMMD6
GPR37	UCSC	Homo sapiens	0.554282	fdr	1.15778	0.0695383	1.15778	GPR37
C11orf31	UCSC	Homo sapiens	0.167781	fdr	1.1573	0.0696153	1.1573	C11orf31
CORO1C	UCSC	Homo sapiens	-0.101721	fdr	1.15707	0.0696507	1.15707	CORO1C
SLAMF8	UCSC	Homo sapiens	-0.239664	fdr	1.157	0.0696625	1.157	SLAMF8
FPR1	UCSC	Homo sapiens	-0.259668	fdr	1.15564	0.0698806	1.15564	FPR1
ICT1	UCSC	Homo sapiens	0.200295	fdr	1.15564	0.0698806	1.15564	ICT1
PER3	UCSC	Homo sapiens	0.17518	fdr	1.15481	0.0700151	1.15481	PER3
HJURP	UCSC	Homo sapiens	-0.257953	fdr	1.15469	0.0700342	1.15469	HJURP
DHTKD1	UCSC	Homo sapiens	0.236337	fdr	1.15425	0.0701058	1.15425	DHTKD1
CSRNP2	UCSC	Homo sapiens	-0.182779	fdr	1.15376	0.0701838	1.15376	CSRNP2
CXorf57	UCSC	Homo sapiens	-0.474389	fdr	1.15361	0.0702083	1.15361	CXorf57
STAT2	UCSC	Homo sapiens	-0.162008	fdr	1.15306	0.0702969	1.15306	STAT2
TOM1L1	UCSC	Homo sapiens	0.301546	fdr	1.1528	0.0703399	1.1528	TOM1L1
RPL5	UCSC	Homo sapiens	0.127538	fdr	1.15229	0.0704226	1.15229	RPL5
KANK4	UCSC	Homo sapiens	-2.5072	fdr	1.15223	0.0704326	1.15223	KANK4
SORCS2	UCSC	Homo sapiens	-1.34259	fdr	1.15166	0.0705247	1.15166	SORCS2
CALD1	UCSC	Homo sapiens	-0.742894	fdr	1.15086	0.0706543	1.15086	CALD1
QSOX1	UCSC	Homo sapiens	-0.156651	fdr	1.15086	0.0706543	1.15086	QSOX1
ACE	UCSC	Homo sapiens	-0.813164	fdr	1.15012	0.0707753	1.15012	ACE
CD44	UCSC	Homo sapiens	-0.616412	fdr	1.15012	0.0707753	1.15012	CD44
GRIN3A	UCSC	Homo sapiens	-0.355753	fdr	1.15012	0.0707753	1.15012	GRIN3A
KPNB1	UCSC	Homo sapiens	-0.149587	fdr	1.15012	0.0707753	1.15012	KPNB1
MICALL2	UCSC	Homo sapiens	-0.588812	fdr	1.15012	0.0707753	1.15012	MICALL2
PGA5	UCSC	Homo sapiens	-0.531242	fdr	1.15012	0.0707753	1.15012	PGA5
RNF114	UCSC	Homo sapiens	0.127821	fdr	1.15012	0.0707753	1.15012	RNF114
SESTD1	UCSC	Homo sapiens	-0.244889	fdr	1.15012	0.0707753	1.15012	SESTD1
SNHG7	UCSC	Homo sapiens	0.204843	fdr	1.15012	0.0707753	1.15012	SNHG7
ABT1	UCSC	Homo sapiens	0.190744	fdr	1.14936	0.0708984	1.14936	ABT1
FAM43A	UCSC	Homo sapiens	0.817467	fdr	1.14862	0.0710198	1.14862	FAM43A
EIF4EBP1	UCSC	Homo sapiens	0.219136	fdr	1.14565	0.0715074	1.14565	EIF4EBP1
HERPUD1	UCSC	Homo sapiens	0.18996	fdr	1.14565	0.0715074	1.14565	HERPUD1
ICA1L	UCSC	Homo sapiens	-0.564326	fdr	1.14565	0.0715074	1.14565	ICA1L
NCF1B	UCSC	Homo sapiens	-0.377308	fdr	1.14565	0.0715074	1.14565	NCF1B
PLOD3	UCSC	Homo sapiens	-0.237947	fdr	1.14565	0.0715074	1.14565	PLOD3
APEX1	UCSC	Homo sapiens	0.17255	fdr	1.14534	0.0715589	1.14534	APEX1
PRIMPOL	UCSC	Homo sapiens	-0.213203	fdr	1.14478	0.0716513	1.14478	PRIMPOL
AGPAT4	UCSC	Homo sapiens	-0.336226	fdr	1.14403	0.0717742	1.14403	AGPAT4
LAMP2	UCSC	Homo sapiens	-0.133813	fdr	1.1437	0.0718294	1.1437	LAMP2
DIRAS1	UCSC	Homo sapiens	-0.673559	fdr	1.14172	0.0721566	1.14172	DIRAS1
RRAGD	UCSC	Homo sapiens	-0.156878	fdr	1.14172	0.0721566	1.14172	RRAGD
PKMYT1	UCSC	Homo sapiens	-0.206777	fdr	1.14143	0.0722058	1.14143	PKMYT1
FAM13A	UCSC	Homo sapiens	0.284846	fdr	1.14119	0.0722458	1.14119	FAM13A
LNX1	UCSC	Homo sapiens	-1.04353	fdr	1.14119	0.0722458	1.14119	LNX1
SLC35E3	UCSC	Homo sapiens	-0.215947	fdr	1.14119	0.0722458	1.14119	SLC35E3
SSU72	UCSC	Homo sapiens	0.149019	fdr	1.14119	0.0722458	1.14119	SSU72
UBAP2	UCSC	Homo sapiens	-0.124017	fdr	1.14092	0.0722911	1.14092	UBAP2
NEK9	UCSC	Homo sapiens	0.135467	fdr	1.14062	0.0723397	1.14062	NEK9
B3GNT5	UCSC	Homo sapiens	0.2142	fdr	1.13956	0.0725166	1.13956	B3GNT5
LOC644919	UCSC	Homo sapiens	-1.34741	fdr	1.13954	0.0725199	1.13954	LOC644919
PDCD6IPP2	UCSC	Homo sapiens	-0.32604	fdr	1.13899	0.0726124	1.13899	PDCD6IPP2
PRKCD	UCSC	Homo sapiens	0.169757	fdr	1.13899	0.0726124	1.13899	PRKCD
ITGAX	UCSC	Homo sapiens	-0.454335	fdr	1.13875	0.0726531	1.13875	ITGAX
NAE1	UCSC	Homo sapiens	-0.172842	fdr	1.13851	0.0726927	1.13851	NAE1
KIAA0101	UCSC	Homo sapiens	-0.255712	fdr	1.13663	0.0730081	1.13663	KIAA0101
PTP4A3	UCSC	Homo sapiens	0.468003	fdr	1.13663	0.0730081	1.13663	PTP4A3
ADAM23	UCSC	Homo sapiens	-0.519539	fdr	1.13661	0.0730119	1.13661	ADAM23
CD163	UCSC	Homo sapiens	0.170582	fdr	1.13661	0.0730119	1.13661	CD163
ZNF35	UCSC	Homo sapiens	0.227017	fdr	1.13649	0.0730311	1.13649	ZNF35
TUG1	UCSC	Homo sapiens	0.244013	fdr	1.1357	0.073164	1.1357	TUG1
CENPL	UCSC	Homo sapiens	-0.225237	fdr	1.13395	0.073459	1.13395	CENPL
DDIT4	UCSC	Homo sapiens	0.166503	fdr	1.13395	0.073459	1.13395	DDIT4
RHOF	UCSC	Homo sapiens	0.188828	fdr	1.13395	0.073459	1.13395	RHOF
FANCD2	UCSC	Homo sapiens	-0.179499	fdr	1.1332	0.0735869	1.1332	FANCD2
CYB5B	UCSC	Homo sapiens	0.145404	fdr	1.13247	0.0737106	1.13247	CYB5B
DAP	UCSC	Homo sapiens	0.147734	fdr	1.13202	0.0737878	1.13202	DAP
TPST2	UCSC	Homo sapiens	0.144952	fdr	1.13202	0.0737878	1.13202	TPST2
FRAT1	UCSC	Homo sapiens	0.613708	fdr	1.13131	0.0739077	1.13131	FRAT1
ZNF674-AS1	UCSC	Homo sapiens	0.7438	fdr	1.13095	0.0739686	1.13095	ZNF674-AS1
LOC646719	UCSC	Homo sapiens	0.335439	fdr	1.13015	0.0741052	1.13015	LOC646719
BTF3	UCSC	Homo sapiens	0.172859	fdr	1.12958	0.0742032	1.12958	BTF3
ABCC3	UCSC	Homo sapiens	-0.350737	fdr	1.12858	0.0743737	1.12858	ABCC3
SLC35D1	UCSC	Homo sapiens	-0.208186	fdr	1.12858	0.0743737	1.12858	SLC35D1
ADAM10	UCSC	Homo sapiens	-0.15217	fdr	1.12824	0.0744319	1.12824	ADAM10
GABPB1-AS1	UCSC	Homo sapiens	0.712576	fdr	1.12824	0.0744319	1.12824	GABPB1-AS1
LIF	UCSC	Homo sapiens	-1.54562	fdr	1.12824	0.0744319	1.12824	LIF
PTPLA	UCSC	Homo sapiens	0.660075	fdr	1.12824	0.0744319	1.12824	PTPLA
SART3	UCSC	Homo sapiens	0.154224	fdr	1.12824	0.0744319	1.12824	SART3
TOP1MT	UCSC	Homo sapiens	0.246305	fdr	1.12824	0.0744319	1.12824	TOP1MT
ZNF441	UCSC	Homo sapiens	-0.527506	fdr	1.12816	0.0744453	1.12816	ZNF441
RCSD1	UCSC	Homo sapiens	0.127975	fdr	1.12815	0.0744482	1.12815	RCSD1
SLC25A15	UCSC	Homo sapiens	-0.228795	fdr	1.12766	0.0745319	1.12766	SLC25A15
UQCRHL	UCSC	Homo sapiens	0.302702	fdr	1.12663	0.0747093	1.12663	UQCRHL
ATG10	UCSC	Homo sapiens	-0.3545	fdr	1.12659	0.0747151	1.12659	ATG10
ARHGAP21	UCSC	Homo sapiens	0.132071	fdr	1.12488	0.0750106	1.12488	ARHGAP21
EGR3	UCSC	Homo sapiens	-1.56695	fdr	1.12488	0.0750106	1.12488	EGR3
C20orf197	UCSC	Homo sapiens	0.332145	fdr	1.1245	0.0750751	1.1245	C20orf197
SLC2A5	UCSC	Homo sapiens	-0.818682	fdr	1.1245	0.0750751	1.1245	SLC2A5
ZFP36L1	UCSC	Homo sapiens	-0.130389	fdr	1.1245	0.0750751	1.1245	ZFP36L1
FLJ37453	UCSC	Homo sapiens	0.523105	fdr	1.12305	0.0753274	1.12305	FLJ37453
ALDH1L2	UCSC	Homo sapiens	0.27923	fdr	1.12206	0.0754988	1.12206	ALDH1L2
CYP1B1	UCSC	Homo sapiens	0.229611	fdr	1.12206	0.0754988	1.12206	CYP1B1
LINC00963	UCSC	Homo sapiens	-0.178155	fdr	1.12206	0.0754988	1.12206	LINC00963
NRIP1	UCSC	Homo sapiens	0.151446	fdr	1.12206	0.0754988	1.12206	NRIP1
FAM198B	UCSC	Homo sapiens	-0.234344	fdr	1.12146	0.0756035	1.12146	FAM198B
NASP	UCSC	Homo sapiens	0.110632	fdr	1.11946	0.0759529	1.11946	NASP
RGL1	UCSC	Homo sapiens	0.15889	fdr	1.11946	0.0759529	1.11946	RGL1
TRAF5	UCSC	Homo sapiens	-0.458298	fdr	1.11946	0.0759529	1.11946	TRAF5
WDHD1	UCSC	Homo sapiens	-0.176446	fdr	1.11946	0.0759529	1.11946	WDHD1
WDR11	UCSC	Homo sapiens	-0.164525	fdr	1.11946	0.0759529	1.11946	WDR11
LTB4R	UCSC	Homo sapiens	-0.219933	fdr	1.11854	0.0761133	1.11854	LTB4R
RPS11	UCSC	Homo sapiens	0.203726	fdr	1.11854	0.0761133	1.11854	RPS11
SH3PXD2A-AS1	UCSC	Homo sapiens	-0.651452	fdr	1.11854	0.0761133	1.11854	SH3PXD2A-AS1
PMAIP1	UCSC	Homo sapiens	-0.408199	fdr	1.11789	0.0762276	1.11789	PMAIP1
GGA1	UCSC	Homo sapiens	-0.135274	fdr	1.11769	0.0762628	1.11769	GGA1
GAS5	UCSC	Homo sapiens	0.199537	fdr	1.11722	0.0763441	1.11722	GAS5
DOCK3	UCSC	Homo sapiens	-1.37498	fdr	1.11679	0.0764211	1.11679	DOCK3
FAM83H	UCSC	Homo sapiens	0.245452	fdr	1.11679	0.0764211	1.11679	FAM83H
RSRP1	UCSC	Homo sapiens	0.305027	fdr	1.11603	0.0765547	1.11603	RSRP1
ASPM	UCSC	Homo sapiens	-0.17292	fdr	1.1158	0.0765945	1.1158	ASPM
FUCA1	UCSC	Homo sapiens	-0.164622	fdr	1.1158	0.0765945	1.1158	FUCA1
MMP15	UCSC	Homo sapiens	0.303406	fdr	1.1158	0.0765945	1.1158	MMP15
NAGLU	UCSC	Homo sapiens	-0.159472	fdr	1.1158	0.0765945	1.1158	NAGLU
PLD1	UCSC	Homo sapiens	-0.291723	fdr	1.1158	0.0765945	1.1158	PLD1
RBM38	UCSC	Homo sapiens	0.195298	fdr	1.1158	0.0765945	1.1158	RBM38
ZNF438	UCSC	Homo sapiens	-0.373258	fdr	1.1158	0.0765945	1.1158	ZNF438
PLAU	UCSC	Homo sapiens	-0.377868	fdr	1.11441	0.0768405	1.11441	PLAU
OLR1	UCSC	Homo sapiens	-0.483045	fdr	1.1143	0.0768595	1.1143	OLR1
PTPRG	UCSC	Homo sapiens	-0.66379	fdr	1.1143	0.0768595	1.1143	PTPRG
SSR1	UCSC	Homo sapiens	0.157253	fdr	1.1143	0.0768595	1.1143	SSR1
SMIM12	UCSC	Homo sapiens	0.174279	fdr	1.11381	0.0769471	1.11381	SMIM12
GSTM2	UCSC	Homo sapiens	0.242575	fdr	1.11376	0.0769564	1.11376	GSTM2
RPS27	UCSC	Homo sapiens	0.164319	fdr	1.11306	0.0770801	1.11306	RPS27
HEIH	UCSC	Homo sapiens	0.177169	fdr	1.11257	0.0771668	1.11257	HEIH
ARHGEF1	UCSC	Homo sapiens	0.106329	fdr	1.11076	0.0774884	1.11076	ARHGEF1
DMXL2	UCSC	Homo sapiens	-0.525431	fdr	1.11044	0.077546	1.11044	DMXL2
HIPK3	UCSC	Homo sapiens	-0.166471	fdr	1.10909	0.0777884	1.10909	HIPK3
EMILIN2	UCSC	Homo sapiens	-0.716757	fdr	1.10886	0.0778293	1.10886	EMILIN2
CCDC171	UCSC	Homo sapiens	-0.524935	fdr	1.10882	0.0778353	1.10882	CCDC171
GK	UCSC	Homo sapiens	-0.168564	fdr	1.10882	0.0778353	1.10882	GK
GPR160	UCSC	Homo sapiens	0.340884	fdr	1.10882	0.0778353	1.10882	GPR160
LAMC1	UCSC	Homo sapiens	-0.22979	fdr	1.10882	0.0778353	1.10882	LAMC1
MBOAT7	UCSC	Homo sapiens	-0.174738	fdr	1.10882	0.0778353	1.10882	MBOAT7
ROBO1	UCSC	Homo sapiens	0.169234	fdr	1.10882	0.0778353	1.10882	ROBO1
SLFN11	UCSC	Homo sapiens	0.17737	fdr	1.10882	0.0778353	1.10882	SLFN11
STK17A	UCSC	Homo sapiens	0.162411	fdr	1.10882	0.0778353	1.10882	STK17A
YIF1B	UCSC	Homo sapiens	0.169078	fdr	1.10882	0.0778353	1.10882	YIF1B
ZNF675	UCSC	Homo sapiens	-0.220677	fdr	1.10882	0.0778353	1.10882	ZNF675
COTL1	UCSC	Homo sapiens	0.159303	fdr	1.1086	0.0778745	1.1086	COTL1
FMNL3	UCSC	Homo sapiens	0.167188	fdr	1.1086	0.0778745	1.1086	FMNL3
SYNDIG1	UCSC	Homo sapiens	0.361419	fdr	1.1083	0.0779284	1.1083	SYNDIG1
FAM111A	UCSC	Homo sapiens	-0.168208	fdr	1.10793	0.0779952	1.10793	FAM111A
LOC100129203	UCSC	Homo sapiens	1.09645	fdr	1.105	0.0785233	1.105	LOC100129203
ATF4	UCSC	Homo sapiens	0.137438	fdr	1.10494	0.078535	1.10494	ATF4
EXO1	UCSC	Homo sapiens	-0.191682	fdr	1.10494	0.078535	1.10494	EXO1
PNISR	UCSC	Homo sapiens	0.162264	fdr	1.10494	0.078535	1.10494	PNISR
TFE3	UCSC	Homo sapiens	0.126059	fdr	1.10494	0.078535	1.10494	TFE3
EWSR1	UCSC	Homo sapiens	0.11554	fdr	1.10458	0.0785992	1.10458	EWSR1
NEDD1	UCSC	Homo sapiens	-0.187265	fdr	1.10458	0.0785992	1.10458	NEDD1
FBXO48	UCSC	Homo sapiens	-0.397085	fdr	1.10452	0.0786112	1.10452	FBXO48
ADCK2	UCSC	Homo sapiens	0.167068	fdr	1.10442	0.078628	1.10442	ADCK2
ARHGEF3	UCSC	Homo sapiens	-0.193236	fdr	1.10374	0.0787513	1.10374	ARHGEF3
LRP12	UCSC	Homo sapiens	-0.291508	fdr	1.10332	0.0788276	1.10332	LRP12
HLA-A	UCSC	Homo sapiens	-0.176942	fdr	1.10327	0.0788374	1.10327	HLA-A
PPARG	UCSC	Homo sapiens	-1.40618	fdr	1.10327	0.0788374	1.10327	PPARG
ZNF229	UCSC	Homo sapiens	0.440547	fdr	1.10327	0.0788374	1.10327	ZNF229
ACCS	UCSC	Homo sapiens	-0.23761	fdr	1.10293	0.0788996	1.10293	ACCS
DFFB	UCSC	Homo sapiens	0.271383	fdr	1.10293	0.0788996	1.10293	DFFB
DENND4C	UCSC	Homo sapiens	-0.195292	fdr	1.1023	0.0790141	1.1023	DENND4C
MGST3	UCSC	Homo sapiens	-0.220232	fdr	1.1023	0.0790141	1.1023	MGST3
MMP13	UCSC	Homo sapiens	0.805051	fdr	1.1023	0.0790141	1.1023	MMP13
TRAPPC6A	UCSC	Homo sapiens	0.315438	fdr	1.1023	0.0790141	1.1023	TRAPPC6A
UBASH3B	UCSC	Homo sapiens	-0.628013	fdr	1.1023	0.0790141	1.1023	UBASH3B
AGR2	UCSC	Homo sapiens	0.911671	fdr	1.10183	0.0790983	1.10183	AGR2
ATP8B1	UCSC	Homo sapiens	-0.650537	fdr	1.10108	0.0792363	1.10108	ATP8B1
BACE1	UCSC	Homo sapiens	-0.162875	fdr	1.10108	0.0792363	1.10108	BACE1
ITGA6	UCSC	Homo sapiens	-0.194138	fdr	1.10108	0.0792363	1.10108	ITGA6
KATNAL1	UCSC	Homo sapiens	-0.261123	fdr	1.10108	0.0792363	1.10108	KATNAL1
LSP1	UCSC	Homo sapiens	0.144773	fdr	1.10108	0.0792363	1.10108	LSP1
SLC25A4	UCSC	Homo sapiens	0.223312	fdr	1.10108	0.0792363	1.10108	SLC25A4
TREM2	UCSC	Homo sapiens	-0.494625	fdr	1.10108	0.0792363	1.10108	TREM2
TRPV1	UCSC	Homo sapiens	0.352713	fdr	1.10108	0.0792363	1.10108	TRPV1
UBE2Q2	UCSC	Homo sapiens	-0.246842	fdr	1.10108	0.0792363	1.10108	UBE2Q2
KNTC1	UCSC	Homo sapiens	-0.180437	fdr	1.10002	0.0794286	1.10002	KNTC1
DGKA	UCSC	Homo sapiens	0.175577	fdr	1.09977	0.0794757	1.09977	DGKA
NEIL1	UCSC	Homo sapiens	0.621483	fdr	1.09977	0.0794757	1.09977	NEIL1
DZIP3	UCSC	Homo sapiens	-0.265859	fdr	1.09948	0.0795277	1.09948	DZIP3
KCNC4	UCSC	Homo sapiens	-0.235355	fdr	1.09948	0.0795277	1.09948	KCNC4
MARCKSL1	UCSC	Homo sapiens	0.203184	fdr	1.09873	0.0796646	1.09873	MARCKSL1
SYT11	UCSC	Homo sapiens	-0.594708	fdr	1.09873	0.0796646	1.09873	SYT11
BRD3	UCSC	Homo sapiens	0.178978	fdr	1.09857	0.0796947	1.09857	BRD3
SNTB2	UCSC	Homo sapiens	-0.544438	fdr	1.09759	0.0798754	1.09759	SNTB2
APOC1	UCSC	Homo sapiens	-0.946471	fdr	1.09673	0.0800323	1.09673	APOC1
C12orf76	UCSC	Homo sapiens	0.470649	fdr	1.09629	0.0801136	1.09629	C12orf76
FOS	UCSC	Homo sapiens	-0.769078	fdr	1.09629	0.0801136	1.09629	FOS
MXD1	UCSC	Homo sapiens	-0.218638	fdr	1.09629	0.0801136	1.09629	MXD1
FCER1A	UCSC	Homo sapiens	1.37628	fdr	1.09597	0.0801729	1.09597	FCER1A
CXCR4	UCSC	Homo sapiens	-0.750465	fdr	1.09458	0.08043	1.09458	CXCR4
VGLL4	UCSC	Homo sapiens	0.12401	fdr	1.09452	0.0804421	1.09452	VGLL4
CYP4V2	UCSC	Homo sapiens	-0.15795	fdr	1.09426	0.0804895	1.09426	CYP4V2
FLNB	UCSC	Homo sapiens	-0.422735	fdr	1.09426	0.0804895	1.09426	FLNB
OFD1	UCSC	Homo sapiens	0.233705	fdr	1.09426	0.0804895	1.09426	OFD1
ZBTB4	UCSC	Homo sapiens	-0.169332	fdr	1.09426	0.0804895	1.09426	ZBTB4
CD9	UCSC	Homo sapiens	-0.436959	fdr	1.09426	0.0804897	1.09426	CD9
SGOL2	UCSC	Homo sapiens	-0.203263	fdr	1.09426	0.0804897	1.09426	SGOL2
SYNGR2	UCSC	Homo sapiens	-0.161007	fdr	1.09426	0.0804897	1.09426	SYNGR2
LILRB2	UCSC	Homo sapiens	-0.578065	fdr	1.09303	0.0807177	1.09303	LILRB2
ENSA	UCSC	Homo sapiens	0.116722	fdr	1.09297	0.0807282	1.09297	ENSA
LIMK2	UCSC	Homo sapiens	-0.159014	fdr	1.09297	0.0807282	1.09297	LIMK2
CLCN3	UCSC	Homo sapiens	-0.137157	fdr	1.09254	0.0808091	1.09254	CLCN3
LBX2-AS1	UCSC	Homo sapiens	-0.606116	fdr	1.09254	0.0808091	1.09254	LBX2-AS1
RTN4	UCSC	Homo sapiens	-0.161984	fdr	1.09254	0.0808091	1.09254	RTN4
SH3RF1	UCSC	Homo sapiens	-0.257011	fdr	1.09254	0.0808091	1.09254	SH3RF1
STX11	UCSC	Homo sapiens	-0.305391	fdr	1.09254	0.0808091	1.09254	STX11
GLA	UCSC	Homo sapiens	-0.214943	fdr	1.09236	0.0808432	1.09236	GLA
HTR7P1	UCSC	Homo sapiens	0.34003	fdr	1.0923	0.0808539	1.0923	HTR7P1
BMF	UCSC	Homo sapiens	0.148158	fdr	1.09159	0.0809864	1.09159	BMF
MAML1	UCSC	Homo sapiens	0.142159	fdr	1.09159	0.0809864	1.09159	MAML1
METTL7B	UCSC	Homo sapiens	0.476767	fdr	1.09159	0.0809864	1.09159	METTL7B
CTSO	UCSC	Homo sapiens	-0.241749	fdr	1.09102	0.0810922	1.09102	CTSO
ALG9	UCSC	Homo sapiens	-0.153044	fdr	1.09035	0.0812174	1.09035	ALG9
PGLS	UCSC	Homo sapiens	0.173567	fdr	1.09011	0.0812631	1.09011	PGLS
SLC12A3	UCSC	Homo sapiens	1.76276	fdr	1.09011	0.0812631	1.09011	SLC12A3
BLVRA	UCSC	Homo sapiens	0.278456	fdr	1.08982	0.0813176	1.08982	BLVRA
CLINT1	UCSC	Homo sapiens	0.139119	fdr	1.08982	0.0813176	1.08982	CLINT1
CLN6	UCSC	Homo sapiens	-0.179062	fdr	1.08982	0.0813176	1.08982	CLN6
MTFP1	UCSC	Homo sapiens	0.218984	fdr	1.08982	0.0813176	1.08982	MTFP1
RPL37	UCSC	Homo sapiens	0.155304	fdr	1.08982	0.0813176	1.08982	RPL37
SYT6	UCSC	Homo sapiens	0.18438	fdr	1.08982	0.0813176	1.08982	SYT6
RAB3GAP2	UCSC	Homo sapiens	-0.181177	fdr	1.08906	0.0814585	1.08906	RAB3GAP2
OLFML2B	UCSC	Homo sapiens	0.257732	fdr	1.08895	0.0814792	1.08895	OLFML2B
YARS	UCSC	Homo sapiens	0.172522	fdr	1.08895	0.0814792	1.08895	YARS
GPCPD1	UCSC	Homo sapiens	-0.1828	fdr	1.08893	0.0814836	1.08893	GPCPD1
SNX16	UCSC	Homo sapiens	-0.405741	fdr	1.08867	0.0815332	1.08867	SNX16
NUDT19	UCSC	Homo sapiens	0.249193	fdr	1.08841	0.0815802	1.08841	NUDT19
EIF4B	UCSC	Homo sapiens	0.177367	fdr	1.08837	0.0815889	1.08837	EIF4B
FAM20C	UCSC	Homo sapiens	-0.775237	fdr	1.08837	0.0815889	1.08837	FAM20C
MRPL14	UCSC	Homo sapiens	0.199646	fdr	1.08837	0.0815889	1.08837	MRPL14
NUSAP1	UCSC	Homo sapiens	-0.16019	fdr	1.08837	0.0815889	1.08837	NUSAP1
SCMH1	UCSC	Homo sapiens	0.188641	fdr	1.08837	0.0815889	1.08837	SCMH1
TES	UCSC	Homo sapiens	0.139509	fdr	1.08837	0.0815889	1.08837	TES
TRG-AS1	UCSC	Homo sapiens	-0.563525	fdr	1.08837	0.0815889	1.08837	TRG-AS1
LINC00263	UCSC	Homo sapiens	0.374668	fdr	1.08714	0.0818197	1.08714	LINC00263
RPGRIP1	UCSC	Homo sapiens	-0.631949	fdr	1.08714	0.0818197	1.08714	RPGRIP1
NDN	UCSC	Homo sapiens	-0.287002	fdr	1.08613	0.0820097	1.08613	NDN
SPAG5	UCSC	Homo sapiens	-0.132982	fdr	1.08613	0.0820097	1.08613	SPAG5
DIP2B	UCSC	Homo sapiens	0.117048	fdr	1.08439	0.0823402	1.08439	DIP2B
MACC1	UCSC	Homo sapiens	-0.795349	fdr	1.08332	0.0825438	1.08332	MACC1
MRPS34	UCSC	Homo sapiens	0.204014	fdr	1.08332	0.0825438	1.08332	MRPS34
FTH1	UCSC	Homo sapiens	-0.437011	fdr	1.08251	0.0826978	1.08251	FTH1
ZNFX1	UCSC	Homo sapiens	-0.191445	fdr	1.08251	0.0826978	1.08251	ZNFX1
MRFAP1L1	UCSC	Homo sapiens	0.129885	fdr	1.08196	0.0828025	1.08196	MRFAP1L1
KBTBD11	UCSC	Homo sapiens	0.505352	fdr	1.08033	0.083114	1.08033	KBTBD11
MEF2D	UCSC	Homo sapiens	-0.150289	fdr	1.07958	0.0832571	1.07958	MEF2D
WDR76	UCSC	Homo sapiens	-0.157974	fdr	1.07921	0.0833285	1.07921	WDR76
GET4	UCSC	Homo sapiens	0.184114	fdr	1.0786	0.0834454	1.0786	GET4
FGD6	UCSC	Homo sapiens	-0.188018	fdr	1.07755	0.0836463	1.07755	FGD6
C5AR1	UCSC	Homo sapiens	-0.589045	fdr	1.07712	0.0837306	1.07712	C5AR1
FBXO27	UCSC	Homo sapiens	0.463917	fdr	1.07664	0.0838217	1.07664	FBXO27
ITGB2	UCSC	Homo sapiens	-0.16066	fdr	1.07664	0.0838217	1.07664	ITGB2
MS4A6A	UCSC	Homo sapiens	0.145016	fdr	1.07664	0.0838217	1.07664	MS4A6A
SH3PXD2B	UCSC	Homo sapiens	-0.253038	fdr	1.07618	0.0839117	1.07618	SH3PXD2B
GADD45B	UCSC	Homo sapiens	-0.436662	fdr	1.07503	0.0841337	1.07503	GADD45B
AGPAT3	UCSC	Homo sapiens	0.158391	fdr	1.07462	0.0842138	1.07462	AGPAT3
RPL35A	UCSC	Homo sapiens	0.134834	fdr	1.07437	0.0842615	1.07437	RPL35A
TESK1	UCSC	Homo sapiens	-0.243018	fdr	1.07437	0.0842615	1.07437	TESK1
HIST1H1C	UCSC	Homo sapiens	0.53923	fdr	1.07432	0.0842707	1.07432	HIST1H1C
UNC13B	UCSC	Homo sapiens	0.175887	fdr	1.07432	0.0842707	1.07432	UNC13B
ADCY10	UCSC	Homo sapiens	-1.25646	fdr	1.07065	0.0849869	1.07065	ADCY10
KIF25	UCSC	Homo sapiens	0.93481	fdr	1.07047	0.0850216	1.07047	KIF25
MAP4K4	UCSC	Homo sapiens	0.178877	fdr	1.06954	0.0852032	1.06954	MAP4K4
GSDMA	UCSC	Homo sapiens	-0.592527	fdr	1.06884	0.0853411	1.06884	GSDMA
MPST	UCSC	Homo sapiens	0.25129	fdr	1.0673	0.0856455	1.0673	MPST
CCDC74A	UCSC	Homo sapiens	-1.16914	fdr	1.06641	0.0858201	1.06641	CCDC74A
CLDN7	UCSC	Homo sapiens	0.318304	fdr	1.06641	0.0858201	1.06641	CLDN7
ENAH	UCSC	Homo sapiens	-1.56354	fdr	1.06641	0.0858201	1.06641	ENAH
VWA8	UCSC	Homo sapiens	-0.177485	fdr	1.06641	0.0858201	1.06641	VWA8
FOSL2	UCSC	Homo sapiens	-0.645491	fdr	1.06626	0.0858504	1.06626	FOSL2
GRIP2	UCSC	Homo sapiens	1.13437	fdr	1.06626	0.0858504	1.06626	GRIP2
CCND1	UCSC	Homo sapiens	0.0941072	fdr	1.06509	0.086081	1.06509	CCND1
FKBP1A	UCSC	Homo sapiens	0.113238	fdr	1.06509	0.086081	1.06509	FKBP1A
HIST1H2BD	UCSC	Homo sapiens	1.26242	fdr	1.06509	0.086081	1.06509	HIST1H2BD
PAM	UCSC	Homo sapiens	-0.254545	fdr	1.06509	0.086081	1.06509	PAM
EBP	UCSC	Homo sapiens	0.230518	fdr	1.06495	0.0861098	1.06495	EBP
PQBP1	UCSC	Homo sapiens	0.142094	fdr	1.0635	0.0863978	1.0635	PQBP1
PRR15	UCSC	Homo sapiens	-0.706623	fdr	1.06277	0.0865426	1.06277	PRR15
VMP1	UCSC	Homo sapiens	-0.112092	fdr	1.06277	0.0865426	1.06277	VMP1
TMEM64	UCSC	Homo sapiens	-0.304987	fdr	1.06222	0.0866529	1.06222	TMEM64
GSG2	UCSC	Homo sapiens	-0.182092	fdr	1.06167	0.086762	1.06167	GSG2
MID1	UCSC	Homo sapiens	-0.889978	fdr	1.06167	0.086762	1.06167	MID1
PSD4	UCSC	Homo sapiens	0.107309	fdr	1.06167	0.086762	1.06167	PSD4
PTPLAD1	UCSC	Homo sapiens	-0.185947	fdr	1.06167	0.086762	1.06167	PTPLAD1
SERPINB1	UCSC	Homo sapiens	-0.188099	fdr	1.06167	0.086762	1.06167	SERPINB1
ZC3H13	UCSC	Homo sapiens	-0.139562	fdr	1.06167	0.086762	1.06167	ZC3H13
FAM89B	UCSC	Homo sapiens	0.231927	fdr	1.05996	0.0871049	1.05996	FAM89B
RNF166	UCSC	Homo sapiens	0.151408	fdr	1.05996	0.0871049	1.05996	RNF166
CDC123	UCSC	Homo sapiens	0.107126	fdr	1.05957	0.0871822	1.05957	CDC123
OBSCN	UCSC	Homo sapiens	0.360354	fdr	1.05957	0.0871822	1.05957	OBSCN
APBB1IP	UCSC	Homo sapiens	0.164827	fdr	1.05817	0.0874651	1.05817	APBB1IP
MRPL53	UCSC	Homo sapiens	0.225967	fdr	1.05798	0.0875028	1.05798	MRPL53
PPP4C	UCSC	Homo sapiens	0.127848	fdr	1.05798	0.0875028	1.05798	PPP4C
TRIB2	UCSC	Homo sapiens	0.466574	fdr	1.05798	0.0875028	1.05798	TRIB2
TTC28	UCSC	Homo sapiens	-0.481575	fdr	1.05798	0.0875028	1.05798	TTC28
POR	UCSC	Homo sapiens	-0.254171	fdr	1.05775	0.0875494	1.05775	POR
DENND6A	UCSC	Homo sapiens	-0.194424	fdr	1.05769	0.0875618	1.05769	DENND6A
MNS1	UCSC	Homo sapiens	-0.49986	fdr	1.05769	0.0875618	1.05769	MNS1
ERF	UCSC	Homo sapiens	0.157676	fdr	1.05764	0.0875706	1.05764	ERF
FKBP4	UCSC	Homo sapiens	0.157803	fdr	1.05764	0.0875706	1.05764	FKBP4
HSPA1B	UCSC	Homo sapiens	-0.276274	fdr	1.05764	0.0875706	1.05764	HSPA1B
KLF10	UCSC	Homo sapiens	-0.225657	fdr	1.05764	0.0875706	1.05764	KLF10
PDP1	UCSC	Homo sapiens	-0.235088	fdr	1.05764	0.0875706	1.05764	PDP1
GCNT3	UCSC	Homo sapiens	-0.840941	fdr	1.05721	0.087657	1.05721	GCNT3
L3MBTL4	UCSC	Homo sapiens	-1.30459	fdr	1.05688	0.0877253	1.05688	L3MBTL4
METRNL	UCSC	Homo sapiens	-0.296229	fdr	1.05666	0.087768	1.05666	METRNL
ATP6V1D	UCSC	Homo sapiens	-0.143425	fdr	1.05629	0.0878443	1.05629	ATP6V1D
WDR91	UCSC	Homo sapiens	-0.171316	fdr	1.05624	0.0878529	1.05624	WDR91
CENPC	UCSC	Homo sapiens	-0.215105	fdr	1.05508	0.0880885	1.05508	CENPC
GRINA	UCSC	Homo sapiens	-0.664318	fdr	1.05487	0.0881322	1.05487	GRINA
CCL5	UCSC	Homo sapiens	-0.919688	fdr	1.05436	0.0882343	1.05436	CCL5
LAT2	UCSC	Homo sapiens	0.134155	fdr	1.05436	0.0882343	1.05436	LAT2
TNIK	UCSC	Homo sapiens	-0.409739	fdr	1.05436	0.0882343	1.05436	TNIK
CD14	UCSC	Homo sapiens	-0.259475	fdr	1.05362	0.0883857	1.05362	CD14
DEPDC7	UCSC	Homo sapiens	0.298666	fdr	1.05258	0.0885978	1.05258	DEPDC7
INSR	UCSC	Homo sapiens	0.267738	fdr	1.05258	0.0885978	1.05258	INSR
C14orf1	UCSC	Homo sapiens	0.206297	fdr	1.05231	0.0886516	1.05231	C14orf1
WDFY1	UCSC	Homo sapiens	-0.220287	fdr	1.05231	0.0886516	1.05231	WDFY1
MIR503HG	UCSC	Homo sapiens	0.272257	fdr	1.05211	0.0886936	1.05211	MIR503HG
PCLO	UCSC	Homo sapiens	-0.384199	fdr	1.05205	0.0887053	1.05205	PCLO
PDE4D	UCSC	Homo sapiens	-0.743493	fdr	1.05205	0.0887053	1.05205	PDE4D
THUMPD3	UCSC	Homo sapiens	-0.132873	fdr	1.05205	0.0887053	1.05205	THUMPD3
PLCG2	UCSC	Homo sapiens	0.125985	fdr	1.05138	0.0888419	1.05138	PLCG2
CYP39A1	UCSC	Homo sapiens	0.634501	fdr	1.0494	0.0892486	1.0494	CYP39A1
FAM69A	UCSC	Homo sapiens	-0.554381	fdr	1.04921	0.0892871	1.04921	FAM69A
HNMT	UCSC	Homo sapiens	-0.250218	fdr	1.04921	0.0892871	1.04921	HNMT
INSIG1	UCSC	Homo sapiens	0.127292	fdr	1.04902	0.0893264	1.04902	INSIG1
UBE2G2	UCSC	Homo sapiens	0.129463	fdr	1.04902	0.0893264	1.04902	UBE2G2
WSCD1	UCSC	Homo sapiens	-0.549757	fdr	1.04902	0.0893264	1.04902	WSCD1
MMP19	UCSC	Homo sapiens	-0.809424	fdr	1.04864	0.0894055	1.04864	MMP19
NFE2L1	UCSC	Homo sapiens	-0.148187	fdr	1.04864	0.0894055	1.04864	NFE2L1
MCEMP1	UCSC	Homo sapiens	1.21073	fdr	1.0484	0.0894541	1.0484	MCEMP1
PHGDH	UCSC	Homo sapiens	0.240314	fdr	1.0484	0.0894541	1.0484	PHGDH
TLN1	UCSC	Homo sapiens	-0.168195	fdr	1.0484	0.0894541	1.0484	TLN1
ZYG11B	UCSC	Homo sapiens	-0.206592	fdr	1.04768	0.0896035	1.04768	ZYG11B
NID1	UCSC	Homo sapiens	0.277642	fdr	1.0476	0.089619	1.0476	NID1
CRK	UCSC	Homo sapiens	0.136402	fdr	1.04638	0.0898708	1.04638	CRK
IGF2R	UCSC	Homo sapiens	-0.163562	fdr	1.04638	0.0898708	1.04638	IGF2R
LGMN	UCSC	Homo sapiens	-0.453991	fdr	1.04638	0.0898708	1.04638	LGMN
PHPT1	UCSC	Homo sapiens	0.215631	fdr	1.04638	0.0898708	1.04638	PHPT1
TCN2	UCSC	Homo sapiens	-0.353551	fdr	1.04638	0.0898708	1.04638	TCN2
STK32B	UCSC	Homo sapiens	0.611645	fdr	1.04562	0.0900293	1.04562	STK32B
ZBTB40	UCSC	Homo sapiens	0.16836	fdr	1.04456	0.0902486	1.04456	ZBTB40
KDELR2	UCSC	Homo sapiens	0.121906	fdr	1.0444	0.0902827	1.0444	KDELR2
CTSA	UCSC	Homo sapiens	-0.144963	fdr	1.04427	0.0903092	1.04427	CTSA
SMOX	UCSC	Homo sapiens	0.14379	fdr	1.04311	0.0905507	1.04311	SMOX
DCAF4	UCSC	Homo sapiens	0.286128	fdr	1.04154	0.0908778	1.04154	DCAF4
GDE1	UCSC	Homo sapiens	0.143319	fdr	1.04154	0.0908778	1.04154	GDE1
OLFM2	UCSC	Homo sapiens	-0.756434	fdr	1.04154	0.0908778	1.04154	OLFM2
SUPT5H	UCSC	Homo sapiens	0.148248	fdr	1.04154	0.0908778	1.04154	SUPT5H
SPRY2	UCSC	Homo sapiens	-0.157998	fdr	1.041	0.0909911	1.041	SPRY2
CNEP1R1	UCSC	Homo sapiens	-0.283098	fdr	1.04078	0.0910364	1.04078	CNEP1R1
RPL18	UCSC	Homo sapiens	0.159325	fdr	1.04078	0.0910364	1.04078	RPL18
RRM1	UCSC	Homo sapiens	-0.167257	fdr	1.04078	0.0910364	1.04078	RRM1
SCFD1	UCSC	Homo sapiens	-0.148392	fdr	1.04078	0.0910364	1.04078	SCFD1
C16orf45	UCSC	Homo sapiens	-1.20115	fdr	1.04065	0.0910652	1.04065	C16orf45
KCNMA1	UCSC	Homo sapiens	-0.286067	fdr	1.04065	0.0910652	1.04065	KCNMA1
CSRNP3	UCSC	Homo sapiens	-0.522959	fdr	1.03913	0.091385	1.03913	CSRNP3
ARHGAP27	UCSC	Homo sapiens	0.125521	fdr	1.03911	0.0913889	1.03911	ARHGAP27
BRCA2	UCSC	Homo sapiens	-0.240937	fdr	1.03848	0.0915205	1.03848	BRCA2
FAR2	UCSC	Homo sapiens	-0.146767	fdr	1.03848	0.0915205	1.03848	FAR2
HSBP1	UCSC	Homo sapiens	0.123016	fdr	1.03848	0.0915205	1.03848	HSBP1
PPFIA3	UCSC	Homo sapiens	0.335753	fdr	1.03848	0.0915205	1.03848	PPFIA3
SDS	UCSC	Homo sapiens	-0.135144	fdr	1.03848	0.0915205	1.03848	SDS
VAMP1	UCSC	Homo sapiens	0.383307	fdr	1.03848	0.0915205	1.03848	VAMP1
XYLT1	UCSC	Homo sapiens	-0.137581	fdr	1.03723	0.0917842	1.03723	XYLT1
ADAM22	UCSC	Homo sapiens	-1.06641	fdr	1.03714	0.0918036	1.03714	ADAM22
COL4A3BP	UCSC	Homo sapiens	-0.183606	fdr	1.03714	0.0918036	1.03714	COL4A3BP
ULK2	UCSC	Homo sapiens	-0.175332	fdr	1.03687	0.0918616	1.03687	ULK2
IFI6	UCSC	Homo sapiens	-0.516952	fdr	1.03618	0.0920068	1.03618	IFI6
MKL1	UCSC	Homo sapiens	0.172806	fdr	1.03607	0.0920307	1.03607	MKL1
SLC2A13	UCSC	Homo sapiens	-0.256515	fdr	1.03607	0.0920307	1.03607	SLC2A13
SRGN	UCSC	Homo sapiens	-0.632324	fdr	1.03607	0.0920307	1.03607	SRGN
TRAF3IP2	UCSC	Homo sapiens	-0.34324	fdr	1.03607	0.0920307	1.03607	TRAF3IP2
UBXN1	UCSC	Homo sapiens	0.147734	fdr	1.03486	0.0922861	1.03486	UBXN1
KDM1A	UCSC	Homo sapiens	0.148325	fdr	1.03355	0.092566	1.03355	KDM1A
KIT	UCSC	Homo sapiens	1.08865	fdr	1.03355	0.092566	1.03355	KIT
RPS27L	UCSC	Homo sapiens	0.136814	fdr	1.03335	0.0926086	1.03335	RPS27L
GABRE	UCSC	Homo sapiens	0.447245	fdr	1.03325	0.0926297	1.03325	GABRE
KIAA0141	UCSC	Homo sapiens	0.139771	fdr	1.03325	0.0926297	1.03325	KIAA0141
MRPS25	UCSC	Homo sapiens	0.162621	fdr	1.03325	0.0926297	1.03325	MRPS25
OTOA	UCSC	Homo sapiens	-0.528935	fdr	1.03325	0.0926297	1.03325	OTOA
PALLD	UCSC	Homo sapiens	-0.940161	fdr	1.03325	0.0926297	1.03325	PALLD
FBXO5	UCSC	Homo sapiens	-0.175476	fdr	1.03324	0.0926308	1.03324	FBXO5
APBB1	UCSC	Homo sapiens	-0.710233	fdr	1.03178	0.092944	1.03178	APBB1
SCAND1	UCSC	Homo sapiens	0.191085	fdr	1.0315	0.093003	1.0315	SCAND1
ACSM5	UCSC	Homo sapiens	-0.325317	fdr	1.03127	0.0930519	1.03127	ACSM5
PPP1R14B	UCSC	Homo sapiens	0.193342	fdr	1.03127	0.0930519	1.03127	PPP1R14B
FMNL2	UCSC	Homo sapiens	-0.188851	fdr	1.03119	0.0930694	1.03119	FMNL2
ZWILCH	UCSC	Homo sapiens	-0.17232	fdr	1.03047	0.0932253	1.03047	ZWILCH
MBTD1	UCSC	Homo sapiens	0.240965	fdr	1.03035	0.0932496	1.03035	MBTD1
MAML3	UCSC	Homo sapiens	0.28676	fdr	1.03026	0.0932692	1.03026	MAML3
SLC11A1	UCSC	Homo sapiens	-0.681728	fdr	1.03026	0.0932692	1.03026	SLC11A1
RAB20	UCSC	Homo sapiens	-0.310185	fdr	1.02993	0.0933404	1.02993	RAB20
SEZ6L2	UCSC	Homo sapiens	-0.296075	fdr	1.02895	0.0935513	1.02895	SEZ6L2
HBEGF	UCSC	Homo sapiens	-1.03166	fdr	1.0288	0.093584	1.0288	HBEGF
ABCA3	UCSC	Homo sapiens	-0.463564	fdr	1.02866	0.0936143	1.02866	ABCA3
ICMT	UCSC	Homo sapiens	-0.184805	fdr	1.02866	0.0936143	1.02866	ICMT
PTGES3L	UCSC	Homo sapiens	-0.69993	fdr	1.02866	0.0936143	1.02866	PTGES3L
CASP8	UCSC	Homo sapiens	-0.127169	fdr	1.02865	0.0936167	1.02865	CASP8
TFB2M	UCSC	Homo sapiens	0.186012	fdr	1.0279	0.0937779	1.0279	TFB2M
PUF60	UCSC	Homo sapiens	0.151703	fdr	1.02718	0.0939337	1.02718	PUF60
NEDD4	UCSC	Homo sapiens	-0.235259	fdr	1.02704	0.0939643	1.02704	NEDD4
PLK2	UCSC	Homo sapiens	0.28636	fdr	1.02704	0.0939643	1.02704	PLK2
CD84	UCSC	Homo sapiens	-0.161507	fdr	1.02549	0.0942992	1.02549	CD84
TMEM194B	UCSC	Homo sapiens	-0.262558	fdr	1.02549	0.0942992	1.02549	TMEM194B
HGF	UCSC	Homo sapiens	-0.905721	fdr	1.02485	0.0944386	1.02485	HGF
LY86	UCSC	Homo sapiens	0.110723	fdr	1.02431	0.0945567	1.02431	LY86
CENPV	UCSC	Homo sapiens	-0.539823	fdr	1.02417	0.0945875	1.02417	CENPV
CCDC15	UCSC	Homo sapiens	-0.303672	fdr	1.02408	0.0946056	1.02408	CCDC15
SERINC5	UCSC	Homo sapiens	0.221057	fdr	1.02353	0.0947262	1.02353	SERINC5
MYO1E	UCSC	Homo sapiens	-0.634141	fdr	1.02242	0.0949683	1.02242	MYO1E
FMNL1	UCSC	Homo sapiens	-0.123245	fdr	1.02181	0.0951014	1.02181	FMNL1
FAIM3	UCSC	Homo sapiens	-0.748489	fdr	1.02165	0.0951382	1.02165	FAIM3
RBM19	UCSC	Homo sapiens	0.134811	fdr	1.02165	0.0951382	1.02165	RBM19
GIPC1	UCSC	Homo sapiens	0.19827	fdr	1.0211	0.0952579	1.0211	GIPC1
APBA2	UCSC	Homo sapiens	-1.07822	fdr	1.02108	0.095261	1.02108	APBA2
IP6K1	UCSC	Homo sapiens	0.144132	fdr	1.02108	0.095261	1.02108	IP6K1
FLNA	UCSC	Homo sapiens	-0.210372	fdr	1.02102	0.0952749	1.02102	FLNA
PLK3	UCSC	Homo sapiens	-0.226036	fdr	1.01999	0.0955009	1.01999	PLK3
ARL4C	UCSC	Homo sapiens	-1.01586	fdr	1.01996	0.0955074	1.01996	ARL4C
DUSP23	UCSC	Homo sapiens	0.201063	fdr	1.01996	0.0955074	1.01996	DUSP23
LOC100289019	UCSC	Homo sapiens	0.462842	fdr	1.01996	0.0955074	1.01996	LOC100289019
SEMA3A	UCSC	Homo sapiens	-0.898819	fdr	1.01996	0.0955074	1.01996	SEMA3A
TGIF2	UCSC	Homo sapiens	0.179871	fdr	1.01996	0.0955074	1.01996	TGIF2
AGPAT5	UCSC	Homo sapiens	-0.1575	fdr	1.01931	0.0956522	1.01931	AGPAT5
EIF3E	UCSC	Homo sapiens	0.0961298	fdr	1.01928	0.0956573	1.01928	EIF3E
ILF3	UCSC	Homo sapiens	0.109348	fdr	1.01922	0.0956711	1.01922	ILF3
ID3	UCSC	Homo sapiens	-0.215709	fdr	1.01723	0.0961112	1.01723	ID3
CEP89	UCSC	Homo sapiens	-0.250213	fdr	1.0172	0.0961173	1.0172	CEP89
GSTT1	UCSC	Homo sapiens	0.295784	fdr	1.0172	0.0961173	1.0172	GSTT1
XBP1	UCSC	Homo sapiens	0.201347	fdr	1.0172	0.0961173	1.0172	XBP1
CCDC136	UCSC	Homo sapiens	0.579533	fdr	1.01708	0.0961439	1.01708	CCDC136
DFNB31	UCSC	Homo sapiens	-1.07521	fdr	1.01708	0.0961439	1.01708	DFNB31
DTX3L	UCSC	Homo sapiens	-0.11176	fdr	1.01708	0.0961439	1.01708	DTX3L
EPB41L1	UCSC	Homo sapiens	-0.619288	fdr	1.01708	0.0961439	1.01708	EPB41L1
KLF7	UCSC	Homo sapiens	-0.177779	fdr	1.01708	0.0961439	1.01708	KLF7
NCF1	UCSC	Homo sapiens	-0.27032	fdr	1.01708	0.0961439	1.01708	NCF1
ZNF169	UCSC	Homo sapiens	0.449524	fdr	1.01708	0.0961439	1.01708	ZNF169
TBC1D14	UCSC	Homo sapiens	0.115425	fdr	1.01659	0.0962522	1.01659	TBC1D14
JAK3	UCSC	Homo sapiens	-0.335331	fdr	1.01645	0.096284	1.01645	JAK3
ABCB4	UCSC	Homo sapiens	-0.941285	fdr	1.01586	0.0964132	1.01586	ABCB4
MTFR2	UCSC	Homo sapiens	-0.210091	fdr	1.01536	0.0965251	1.01536	MTFR2
NINJ1	UCSC	Homo sapiens	0.153961	fdr	1.01439	0.0967402	1.01439	NINJ1
CALCOCO1	UCSC	Homo sapiens	0.214726	fdr	1.0137	0.096895	1.0137	CALCOCO1
FADS3	UCSC	Homo sapiens	-0.21682	fdr	1.0137	0.096895	1.0137	FADS3
MROH6	UCSC	Homo sapiens	0.384764	fdr	1.0137	0.096895	1.0137	MROH6
APOE	UCSC	Homo sapiens	-0.622894	fdr	1.01282	0.0970902	1.01282	APOE
ABAT	UCSC	Homo sapiens	0.294904	fdr	1.01198	0.09728	1.01198	ABAT
CCND3	UCSC	Homo sapiens	0.188489	fdr	1.01198	0.09728	1.01198	CCND3
PRKAA1	UCSC	Homo sapiens	-0.193657	fdr	1.01198	0.09728	1.01198	PRKAA1
USP14	UCSC	Homo sapiens	-0.105879	fdr	1.01198	0.09728	1.01198	USP14
SH3GL1	UCSC	Homo sapiens	0.161499	fdr	1.01177	0.097326	1.01177	SH3GL1
TIMM8B	UCSC	Homo sapiens	0.20007	fdr	1.01177	0.097326	1.01177	TIMM8B
ITGA2	UCSC	Homo sapiens	-0.565229	fdr	1.01047	0.0976169	1.01047	ITGA2
MYOZ1	UCSC	Homo sapiens	-0.587218	fdr	1.0098	0.0977689	1.0098	MYOZ1
GALNT6	UCSC	Homo sapiens	-0.147787	fdr	1.00916	0.0979131	1.00916	GALNT6
CORO2A	UCSC	Homo sapiens	-0.678879	fdr	1.00873	0.0980089	1.00873	CORO2A
KIAA0586	UCSC	Homo sapiens	-0.176761	fdr	1.00829	0.0981097	1.00829	KIAA0586
PSTPIP2	UCSC	Homo sapiens	0.134612	fdr	1.00829	0.0981097	1.00829	PSTPIP2
LOC100507642	UCSC	Homo sapiens	-0.236056	fdr	1.00731	0.0983299	1.00731	LOC100507642
SHCBP1	UCSC	Homo sapiens	-0.148226	fdr	1.00731	0.0983299	1.00731	SHCBP1
TNFRSF18	UCSC	Homo sapiens	-0.994185	fdr	1.00731	0.0983299	1.00731	TNFRSF18
TRUB2	UCSC	Homo sapiens	0.175358	fdr	1.00731	0.0983299	1.00731	TRUB2
DYRK2	UCSC	Homo sapiens	0.191026	fdr	1.00625	0.0985721	1.00625	DYRK2
ABHD12	UCSC	Homo sapiens	-0.0980675	fdr	1.00428	0.0990205	1.00428	ABHD12
CARD9	UCSC	Homo sapiens	0.164239	fdr	1.00409	0.0990621	1.00409	CARD9
CDK1	UCSC	Homo sapiens	-0.254252	fdr	1.00409	0.0990621	1.00409	CDK1
DISP2	UCSC	Homo sapiens	0.38922	fdr	1.00409	0.0990621	1.00409	DISP2
G6PD	UCSC	Homo sapiens	-0.212056	fdr	1.00409	0.0990621	1.00409	G6PD
KPNA2	UCSC	Homo sapiens	-0.141411	fdr	1.00409	0.0990621	1.00409	KPNA2
CD3EAP	UCSC	Homo sapiens	0.167742	fdr	1.00382	0.0991244	1.00382	CD3EAP
TMEM106C	UCSC	Homo sapiens	-0.138098	fdr	1.00382	0.0991244	1.00382	TMEM106C
CD274	UCSC	Homo sapiens	-0.572332	fdr	1.00363	0.0991673	1.00363	CD274
MIR600HG	UCSC	Homo sapiens	0.296865	fdr	1.00363	0.0991673	1.00363	MIR600HG
ORC3	UCSC	Homo sapiens	-0.168276	fdr	1.00363	0.0991673	1.00363	ORC3
BRCA1	UCSC	Homo sapiens	-0.180917	fdr	1.00357	0.0991807	1.00357	BRCA1
FPGT	UCSC	Homo sapiens	-0.263017	fdr	1.00357	0.0991807	1.00357	FPGT
HECA	UCSC	Homo sapiens	-0.170302	fdr	1.00357	0.0991807	1.00357	HECA
MKKS	UCSC	Homo sapiens	0.149386	fdr	1.00357	0.0991807	1.00357	MKKS
NRIP3	UCSC	Homo sapiens	-0.76129	fdr	1.00357	0.0991807	1.00357	NRIP3
PTPRO	UCSC	Homo sapiens	-0.120597	fdr	1.00285	0.0993463	1.00285	PTPRO
SPDL1	UCSC	Homo sapiens	-0.152503	fdr	1.00263	0.0993963	1.00263	SPDL1
MS4A7	UCSC	Homo sapiens	-0.459691	fdr	1.00151	0.0996533	1.00151	MS4A7
PITPNA	UCSC	Homo sapiens	0.132746	fdr	1.00151	0.0996533	1.00151	PITPNA
USP46	UCSC	Homo sapiens	0.165016	fdr	1.00151	0.0996533	1.00151	USP46
TLR2	UCSC	Homo sapiens	-0.179313	fdr	1.0009	0.0997938	1.0009	TLR2
DESI1	UCSC	Homo sapiens	0.141363	fdr	1.00039	0.0999102	1.00039	DESI1
HS3ST2	UCSC	Homo sapiens	-1.34696	fdr	1.00039	0.0999102	1.00039	HS3ST2
MLC1	UCSC	Homo sapiens	-0.572213	fdr	1.00039	0.0999102	1.00039	MLC1
SLC12A5	UCSC	Homo sapiens	0.290841	fdr	1.00039	0.0999102	1.00039	SLC12A5
SLC19A1	UCSC	Homo sapiens	0.212154	fdr	1.00039	0.0999102	1.00039	SLC19A1
UACA	UCSC	Homo sapiens	-0.286513	fdr	1.00039	0.0999102	1.00039	UACA
CDR2L	UCSC	Homo sapiens	0.423794	fdr	1.00035	0.0999203	1.00035	CDR2L
PTGES2	UCSC	Homo sapiens	0.182754	fdr	0.999552	0.100103	0.999552	PTGES2
JUND	UCSC	Homo sapiens	-0.163967	fdr	0.999253	0.100172	0.999253	JUND
FANCG	UCSC	Homo sapiens	-0.155931	fdr	0.995872	0.100955	0.995872	FANCG
AKAP8L	UCSC	Homo sapiens	0.159138	fdr	0.99554	0.101032	0.99554	AKAP8L
C9orf139	UCSC	Homo sapiens	1.17084	fdr	0.994276	0.101327	0.994276	C9orf139
LOC100129034	UCSC	Homo sapiens	0.126776	fdr	0.993931	0.101407	0.993931	LOC100129034
PCDHGC3	UCSC	Homo sapiens	-0.535327	fdr	0.993931	0.101407	0.993931	PCDHGC3
SIPA1L1	UCSC	Homo sapiens	-0.134291	fdr	0.993648	0.101473	0.993648	SIPA1L1
CEACAM21	UCSC	Homo sapiens	0.592108	fdr	0.991938	0.101874	0.991938	CEACAM21
CSK	UCSC	Homo sapiens	-0.156445	fdr	0.991938	0.101874	0.991938	CSK
DPH2	UCSC	Homo sapiens	0.15427	fdr	0.991938	0.101874	0.991938	DPH2
GALC	UCSC	Homo sapiens	-0.215987	fdr	0.991938	0.101874	0.991938	GALC
JPH4	UCSC	Homo sapiens	-0.836134	fdr	0.991938	0.101874	0.991938	JPH4
MTHFD1	UCSC	Homo sapiens	-0.129251	fdr	0.991938	0.101874	0.991938	MTHFD1
COL27A1	UCSC	Homo sapiens	-0.980696	fdr	0.991769	0.101913	0.991769	COL27A1
ARHGEF2	UCSC	Homo sapiens	-0.113193	fdr	0.991666	0.101938	0.991666	ARHGEF2
BAZ1B	UCSC	Homo sapiens	-0.109794	fdr	0.991666	0.101938	0.991666	BAZ1B
CA2	UCSC	Homo sapiens	-0.834629	fdr	0.991666	0.101938	0.991666	CA2
CASC5	UCSC	Homo sapiens	-0.17194	fdr	0.991666	0.101938	0.991666	CASC5
EMP1	UCSC	Homo sapiens	-0.532894	fdr	0.991666	0.101938	0.991666	EMP1
GNAI2	UCSC	Homo sapiens	0.134826	fdr	0.991666	0.101938	0.991666	GNAI2
LOC100506585	UCSC	Homo sapiens	-1.25002	fdr	0.991666	0.101938	0.991666	LOC100506585
PEX6	UCSC	Homo sapiens	0.292103	fdr	0.991666	0.101938	0.991666	PEX6
RBBP4	UCSC	Homo sapiens	0.112651	fdr	0.991666	0.101938	0.991666	RBBP4
TLN2	UCSC	Homo sapiens	0.33401	fdr	0.991666	0.101938	0.991666	TLN2
TTYH3	UCSC	Homo sapiens	-0.162719	fdr	0.991666	0.101938	0.991666	TTYH3
GATAD1	UCSC	Homo sapiens	-0.122846	fdr	0.991458	0.101986	0.991458	GATAD1
KIFC3	UCSC	Homo sapiens	-0.291354	fdr	0.991458	0.101986	0.991458	KIFC3
ASXL1	UCSC	Homo sapiens	0.112624	fdr	0.990568	0.102195	0.990568	ASXL1
G3BP1	UCSC	Homo sapiens	-0.107942	fdr	0.990568	0.102195	0.990568	G3BP1
IL4I1	UCSC	Homo sapiens	-0.502363	fdr	0.990568	0.102195	0.990568	IL4I1
TRIT1	UCSC	Homo sapiens	0.211118	fdr	0.990568	0.102195	0.990568	TRIT1
MRGBP	UCSC	Homo sapiens	0.171794	fdr	0.990206	0.102281	0.990206	MRGBP
ANO6	UCSC	Homo sapiens	-0.145924	fdr	0.990066	0.102314	0.990066	ANO6
IPO11	UCSC	Homo sapiens	-0.138987	fdr	0.990066	0.102314	0.990066	IPO11
PCED1B-AS1	UCSC	Homo sapiens	0.195428	fdr	0.990066	0.102314	0.990066	PCED1B-AS1
TAB3	UCSC	Homo sapiens	-0.151299	fdr	0.990066	0.102314	0.990066	TAB3
ARHGEF5	UCSC	Homo sapiens	-0.575623	fdr	0.989835	0.102368	0.989835	ARHGEF5
ATHL1	UCSC	Homo sapiens	0.289579	fdr	0.989835	0.102368	0.989835	ATHL1
DDIT4L	UCSC	Homo sapiens	-1.19884	fdr	0.989835	0.102368	0.989835	DDIT4L
KIF20A	UCSC	Homo sapiens	-0.134991	fdr	0.989835	0.102368	0.989835	KIF20A
ROGDI	UCSC	Homo sapiens	0.202201	fdr	0.989835	0.102368	0.989835	ROGDI
SMIM19	UCSC	Homo sapiens	-0.153137	fdr	0.989835	0.102368	0.989835	SMIM19
CABYR	UCSC	Homo sapiens	0.314925	fdr	0.987976	0.102807	0.987976	CABYR
MFSD12	UCSC	Homo sapiens	-0.141806	fdr	0.987976	0.102807	0.987976	MFSD12
JADE3	UCSC	Homo sapiens	0.316349	fdr	0.987963	0.10281	0.987963	JADE3
RHOBTB2	UCSC	Homo sapiens	-0.154415	fdr	0.987364	0.102952	0.987364	RHOBTB2
EFNA4	UCSC	Homo sapiens	0.311672	fdr	0.986909	0.10306	0.986909	EFNA4
SKAP2	UCSC	Homo sapiens	-0.142888	fdr	0.986909	0.10306	0.986909	SKAP2
UFC1	UCSC	Homo sapiens	0.153038	fdr	0.986909	0.10306	0.986909	UFC1
CA13	UCSC	Homo sapiens	0.763831	fdr	0.985641	0.103361	0.985641	CA13
MYO18A	UCSC	Homo sapiens	0.150707	fdr	0.985641	0.103361	0.985641	MYO18A
CD68	UCSC	Homo sapiens	-0.153614	fdr	0.985594	0.103373	0.985594	CD68
ATXN7L3B	UCSC	Homo sapiens	0.172639	fdr	0.984819	0.103557	0.984819	ATXN7L3B
ITSN1	UCSC	Homo sapiens	-0.162576	fdr	0.983483	0.103876	0.983483	ITSN1
NAA40	UCSC	Homo sapiens	0.17019	fdr	0.981973	0.104238	0.981973	NAA40
AHI1	UCSC	Homo sapiens	-0.243719	fdr	0.981717	0.1043	0.981717	AHI1
EEF1G	UCSC	Homo sapiens	0.136737	fdr	0.981717	0.1043	0.981717	EEF1G
KRAS	UCSC	Homo sapiens	-0.185781	fdr	0.981717	0.1043	0.981717	KRAS
NPAT	UCSC	Homo sapiens	-0.210096	fdr	0.981717	0.1043	0.981717	NPAT
PRKAR2B	UCSC	Homo sapiens	0.206012	fdr	0.981717	0.1043	0.981717	PRKAR2B
SEMA6C	UCSC	Homo sapiens	1.068	fdr	0.981717	0.1043	0.981717	SEMA6C
SMIM4	UCSC	Homo sapiens	0.18515	fdr	0.981715	0.1043	0.981715	SMIM4
FLI1	UCSC	Homo sapiens	0.151745	fdr	0.981632	0.10432	0.981632	FLI1
RPS6KA1	UCSC	Homo sapiens	0.116858	fdr	0.981632	0.10432	0.981632	RPS6KA1
DOK3	UCSC	Homo sapiens	-0.611231	fdr	0.981046	0.104461	0.981046	DOK3
PIEZO2	UCSC	Homo sapiens	0.501358	fdr	0.981046	0.104461	0.981046	PIEZO2
RNLS	UCSC	Homo sapiens	-0.332676	fdr	0.981046	0.104461	0.981046	RNLS
EME1	UCSC	Homo sapiens	-0.213838	fdr	0.980402	0.104616	0.980402	EME1
MAFF	UCSC	Homo sapiens	-0.763545	fdr	0.980402	0.104616	0.980402	MAFF
MINK1	UCSC	Homo sapiens	-0.168478	fdr	0.980402	0.104616	0.980402	MINK1
PKI55	UCSC	Homo sapiens	0.338498	fdr	0.980402	0.104616	0.980402	PKI55
COQ10B	UCSC	Homo sapiens	-0.150241	fdr	0.97954	0.104824	0.97954	COQ10B
GJC1	UCSC	Homo sapiens	-0.596596	fdr	0.97954	0.104824	0.97954	GJC1
PAK1	UCSC	Homo sapiens	0.0925015	fdr	0.97954	0.104824	0.97954	PAK1
ALDH18A1	UCSC	Homo sapiens	0.195246	fdr	0.97927	0.104889	0.97927	ALDH18A1
C17orf53	UCSC	Homo sapiens	-0.209804	fdr	0.97927	0.104889	0.97927	C17orf53
OTUD1	UCSC	Homo sapiens	-0.274838	fdr	0.97927	0.104889	0.97927	OTUD1
TMEM186	UCSC	Homo sapiens	0.297617	fdr	0.97927	0.104889	0.97927	TMEM186
NR6A1	UCSC	Homo sapiens	0.348848	fdr	0.978736	0.105018	0.978736	NR6A1
SYNE1	UCSC	Homo sapiens	-0.146958	fdr	0.977991	0.105198	0.977991	SYNE1
CCDC77	UCSC	Homo sapiens	-0.168836	fdr	0.977263	0.105375	0.977263	CCDC77
DTNBP1	UCSC	Homo sapiens	0.161647	fdr	0.977263	0.105375	0.977263	DTNBP1
PEG10	UCSC	Homo sapiens	-0.224116	fdr	0.977263	0.105375	0.977263	PEG10
RNF208	UCSC	Homo sapiens	0.829803	fdr	0.977263	0.105375	0.977263	RNF208
MCOLN3	UCSC	Homo sapiens	-0.609494	fdr	0.977088	0.105417	0.977088	MCOLN3
PAQR5	UCSC	Homo sapiens	0.430091	fdr	0.977088	0.105417	0.977088	PAQR5
PTGS1	UCSC	Homo sapiens	0.142801	fdr	0.975459	0.105814	0.975459	PTGS1
ARFIP2	UCSC	Homo sapiens	0.190646	fdr	0.974921	0.105945	0.974921	ARFIP2
FCHSD2	UCSC	Homo sapiens	0.12191	fdr	0.974326	0.10609	0.974326	FCHSD2
ZEB2	UCSC	Homo sapiens	-0.174808	fdr	0.974326	0.10609	0.974326	ZEB2
TRAF1	UCSC	Homo sapiens	-0.314764	fdr	0.974306	0.106095	0.974306	TRAF1
MYOF	UCSC	Homo sapiens	-0.167354	fdr	0.973403	0.106316	0.973403	MYOF
HMMR	UCSC	Homo sapiens	-0.133924	fdr	0.9726	0.106512	0.9726	HMMR
TMEM194A	UCSC	Homo sapiens	-0.15225	fdr	0.972441	0.106551	0.972441	TMEM194A
FERMT2	UCSC	Homo sapiens	-0.755202	fdr	0.972394	0.106563	0.972394	FERMT2
PBDC1	UCSC	Homo sapiens	-0.138746	fdr	0.972388	0.106564	0.972388	PBDC1
PRKAG2	UCSC	Homo sapiens	-0.211832	fdr	0.969858	0.107187	0.969858	PRKAG2
ZNF544	UCSC	Homo sapiens	0.248673	fdr	0.969845	0.10719	0.969845	ZNF544
KLHL21	UCSC	Homo sapiens	0.18953	fdr	0.969152	0.107361	0.969152	KLHL21
DNAJC8	UCSC	Homo sapiens	0.117987	fdr	0.969106	0.107373	0.969106	DNAJC8
UBA6	UCSC	Homo sapiens	-0.162049	fdr	0.96868	0.107478	0.96868	UBA6
C11orf95	UCSC	Homo sapiens	0.268651	fdr	0.968608	0.107496	0.968608	C11orf95
FAM174B	UCSC	Homo sapiens	-0.427373	fdr	0.968608	0.107496	0.968608	FAM174B
GPRIN3	UCSC	Homo sapiens	-0.179527	fdr	0.968608	0.107496	0.968608	GPRIN3
P2RX4	UCSC	Homo sapiens	-0.125759	fdr	0.968608	0.107496	0.968608	P2RX4
PARP8	UCSC	Homo sapiens	0.126217	fdr	0.968608	0.107496	0.968608	PARP8
APRT	UCSC	Homo sapiens	0.163685	fdr	0.968338	0.107563	0.968338	APRT
FBXO41	UCSC	Homo sapiens	0.15594	fdr	0.968338	0.107563	0.968338	FBXO41
KDM3A	UCSC	Homo sapiens	0.107524	fdr	0.967365	0.107804	0.967365	KDM3A
PRDX2	UCSC	Homo sapiens	0.188787	fdr	0.967365	0.107804	0.967365	PRDX2
PRKD3	UCSC	Homo sapiens	0.158459	fdr	0.967365	0.107804	0.967365	PRKD3
AIF1	UCSC	Homo sapiens	0.12539	fdr	0.967343	0.107809	0.967343	AIF1
C2orf91	UCSC	Homo sapiens	-0.505617	fdr	0.967343	0.107809	0.967343	C2orf91
SLC16A10	UCSC	Homo sapiens	-1.28352	fdr	0.967343	0.107809	0.967343	SLC16A10
SLC25A29	UCSC	Homo sapiens	-0.182697	fdr	0.967343	0.107809	0.967343	SLC25A29
VAT1	UCSC	Homo sapiens	-0.167374	fdr	0.967343	0.107809	0.967343	VAT1
INPP5D	UCSC	Homo sapiens	0.12602	fdr	0.965352	0.108305	0.965352	INPP5D
MRPL57	UCSC	Homo sapiens	0.141605	fdr	0.965352	0.108305	0.965352	MRPL57
EPN1	UCSC	Homo sapiens	0.120877	fdr	0.9653	0.108318	0.9653	EPN1
ACVR1	UCSC	Homo sapiens	-0.201683	fdr	0.964656	0.108479	0.964656	ACVR1
COPE	UCSC	Homo sapiens	0.160772	fdr	0.964656	0.108479	0.964656	COPE
HSP90AA1	UCSC	Homo sapiens	-0.160202	fdr	0.964656	0.108479	0.964656	HSP90AA1
KIAA0232	UCSC	Homo sapiens	-0.110185	fdr	0.964656	0.108479	0.964656	KIAA0232
MPI	UCSC	Homo sapiens	0.204011	fdr	0.964656	0.108479	0.964656	MPI
RBM15B	UCSC	Homo sapiens	0.125623	fdr	0.964656	0.108479	0.964656	RBM15B
KLF13	UCSC	Homo sapiens	-0.147004	fdr	0.964361	0.108552	0.964361	KLF13
CSTF3	UCSC	Homo sapiens	0.145459	fdr	0.96409	0.10862	0.96409	CSTF3
MLLT1	UCSC	Homo sapiens	0.109735	fdr	0.96409	0.10862	0.96409	MLLT1
EDEM3	UCSC	Homo sapiens	-0.173079	fdr	0.964088	0.108621	0.964088	EDEM3
HS3ST3A1	UCSC	Homo sapiens	-1.13326	fdr	0.964061	0.108627	0.964061	HS3ST3A1
MTURN	UCSC	Homo sapiens	0.240534	fdr	0.964061	0.108627	0.964061	MTURN
RXRB	UCSC	Homo sapiens	0.148549	fdr	0.963559	0.108753	0.963559	RXRB
TADA2B	UCSC	Homo sapiens	0.150262	fdr	0.963177	0.108849	0.963177	TADA2B
ABLIM3	UCSC	Homo sapiens	-0.69933	fdr	0.962783	0.108947	0.962783	ABLIM3
GPR183	UCSC	Homo sapiens	0.148038	fdr	0.962783	0.108947	0.962783	GPR183
PLCG1	UCSC	Homo sapiens	-0.262606	fdr	0.962783	0.108947	0.962783	PLCG1
XRCC1	UCSC	Homo sapiens	-0.159198	fdr	0.962783	0.108947	0.962783	XRCC1
NSUN4	UCSC	Homo sapiens	0.16802	fdr	0.962748	0.108956	0.962748	NSUN4
VIM	UCSC	Homo sapiens	-0.168761	fdr	0.962748	0.108956	0.962748	VIM
ADCY3	UCSC	Homo sapiens	-0.82529	fdr	0.962583	0.108998	0.962583	ADCY3
SYT2	UCSC	Homo sapiens	-0.941466	fdr	0.962319	0.109064	0.962319	SYT2
TRIM68	UCSC	Homo sapiens	-0.1895	fdr	0.961919	0.109164	0.961919	TRIM68
CMSS1	UCSC	Homo sapiens	-0.174168	fdr	0.961005	0.109394	0.961005	CMSS1
KLHDC3	UCSC	Homo sapiens	0.165998	fdr	0.960554	0.109508	0.960554	KLHDC3
SPC25	UCSC	Homo sapiens	-0.258693	fdr	0.960554	0.109508	0.960554	SPC25
LANCL1	UCSC	Homo sapiens	-0.187088	fdr	0.95995	0.10966	0.95995	LANCL1
MKL2	UCSC	Homo sapiens	-0.160943	fdr	0.95995	0.10966	0.95995	MKL2
ICAM2	UCSC	Homo sapiens	-0.411236	fdr	0.959768	0.109706	0.959768	ICAM2
LPIN3	UCSC	Homo sapiens	-0.343347	fdr	0.958856	0.109937	0.958856	LPIN3
C7orf50	UCSC	Homo sapiens	-0.139538	fdr	0.958171	0.110111	0.958171	C7orf50
DIAPH3	UCSC	Homo sapiens	-0.146983	fdr	0.958171	0.110111	0.958171	DIAPH3
KAT7	UCSC	Homo sapiens	-0.114925	fdr	0.958171	0.110111	0.958171	KAT7
MSR1	UCSC	Homo sapiens	-0.931717	fdr	0.958171	0.110111	0.958171	MSR1
NMT1	UCSC	Homo sapiens	0.105523	fdr	0.958171	0.110111	0.958171	NMT1
NT5DC1	UCSC	Homo sapiens	-0.200611	fdr	0.958171	0.110111	0.958171	NT5DC1
FAM83B	UCSC	Homo sapiens	0.56792	fdr	0.957939	0.110169	0.957939	FAM83B
AKAP7	UCSC	Homo sapiens	-0.846034	fdr	0.957692	0.110232	0.957692	AKAP7
DLGAP5	UCSC	Homo sapiens	-0.11597	fdr	0.957692	0.110232	0.957692	DLGAP5
NCAPD3	UCSC	Homo sapiens	-0.103534	fdr	0.957692	0.110232	0.957692	NCAPD3
PAPLN	UCSC	Homo sapiens	-1.26912	fdr	0.957692	0.110232	0.957692	PAPLN
POLR2H	UCSC	Homo sapiens	0.180183	fdr	0.957692	0.110232	0.957692	POLR2H
HLA-DMA	UCSC	Homo sapiens	0.20245	fdr	0.957606	0.110254	0.957606	HLA-DMA
TPX2	UCSC	Homo sapiens	-0.113993	fdr	0.957606	0.110254	0.957606	TPX2
SMDT1	UCSC	Homo sapiens	0.169725	fdr	0.957513	0.110278	0.957513	SMDT1
A2M	UCSC	Homo sapiens	-0.127691	fdr	0.956799	0.110459	0.956799	A2M
LYST	UCSC	Homo sapiens	-0.237137	fdr	0.956799	0.110459	0.956799	LYST
MSI2	UCSC	Homo sapiens	0.272726	fdr	0.956799	0.110459	0.956799	MSI2
SPG11	UCSC	Homo sapiens	-0.150789	fdr	0.956799	0.110459	0.956799	SPG11
CEP192	UCSC	Homo sapiens	-0.174158	fdr	0.956711	0.110481	0.956711	CEP192
ERP29	UCSC	Homo sapiens	0.13663	fdr	0.956466	0.110544	0.956466	ERP29
SIRPB1	UCSC	Homo sapiens	0.196245	fdr	0.956466	0.110544	0.956466	SIRPB1
GSE1	UCSC	Homo sapiens	0.177946	fdr	0.956273	0.110593	0.956273	GSE1
DENND5A	UCSC	Homo sapiens	0.17294	fdr	0.955339	0.110831	0.955339	DENND5A
PTPN7	UCSC	Homo sapiens	-0.735343	fdr	0.955339	0.110831	0.955339	PTPN7
MTA1	UCSC	Homo sapiens	0.168261	fdr	0.955257	0.110852	0.955257	MTA1
PLEKHO2	UCSC	Homo sapiens	-0.13288	fdr	0.955257	0.110852	0.955257	PLEKHO2
ZSWIM6	UCSC	Homo sapiens	0.157965	fdr	0.955102	0.110891	0.955102	ZSWIM6
HHEX	UCSC	Homo sapiens	0.188837	fdr	0.955061	0.110902	0.955061	HHEX
SEC22C	UCSC	Homo sapiens	-0.117434	fdr	0.954527	0.111038	0.954527	SEC22C
TUBB	UCSC	Homo sapiens	-0.146746	fdr	0.954463	0.111055	0.954463	TUBB
GTF3C3	UCSC	Homo sapiens	-0.144411	fdr	0.954274	0.111103	0.954274	GTF3C3
SOCS6	UCSC	Homo sapiens	0.138433	fdr	0.953712	0.111247	0.953712	SOCS6
ADSS	UCSC	Homo sapiens	-0.138136	fdr	0.952661	0.111517	0.952661	ADSS
NAP1L1	UCSC	Homo sapiens	-0.123311	fdr	0.952661	0.111517	0.952661	NAP1L1
ZNF358	UCSC	Homo sapiens	0.238021	fdr	0.952661	0.111517	0.952661	ZNF358
CROCC	UCSC	Homo sapiens	-0.27039	fdr	0.95238	0.111589	0.95238	CROCC
CYP51A1	UCSC	Homo sapiens	0.123651	fdr	0.95238	0.111589	0.95238	CYP51A1
IL17RA	UCSC	Homo sapiens	0.152551	fdr	0.95238	0.111589	0.95238	IL17RA
ITFG1	UCSC	Homo sapiens	-0.138643	fdr	0.95238	0.111589	0.95238	ITFG1
LINC01089	UCSC	Homo sapiens	0.34008	fdr	0.95238	0.111589	0.95238	LINC01089
MAN2B2	UCSC	Homo sapiens	-0.164341	fdr	0.95238	0.111589	0.95238	MAN2B2
MIR4458HG	UCSC	Homo sapiens	0.381235	fdr	0.95238	0.111589	0.95238	MIR4458HG
PEX5	UCSC	Homo sapiens	0.22797	fdr	0.95238	0.111589	0.95238	PEX5
ARHGEF6	UCSC	Homo sapiens	0.132279	fdr	0.952269	0.111617	0.952269	ARHGEF6
MED28	UCSC	Homo sapiens	0.143799	fdr	0.951932	0.111704	0.951932	MED28
PDPN	UCSC	Homo sapiens	-1.14177	fdr	0.951932	0.111704	0.951932	PDPN
USP28	UCSC	Homo sapiens	0.168974	fdr	0.951932	0.111704	0.951932	USP28
FAM214A	UCSC	Homo sapiens	0.259327	fdr	0.951534	0.111806	0.951534	FAM214A
FAM118A	UCSC	Homo sapiens	0.209166	fdr	0.951322	0.111861	0.951322	FAM118A
ZBTB38	UCSC	Homo sapiens	-0.207542	fdr	0.950454	0.112085	0.950454	ZBTB38
LOC101929723	UCSC	Homo sapiens	-0.998905	fdr	0.950218	0.112146	0.950218	LOC101929723
GRASP	UCSC	Homo sapiens	-0.529855	fdr	0.950213	0.112147	0.950213	GRASP
PRMT5	UCSC	Homo sapiens	0.158476	fdr	0.950213	0.112147	0.950213	PRMT5
TBC1D4	UCSC	Homo sapiens	0.108294	fdr	0.950154	0.112162	0.950154	TBC1D4
LYSMD1	UCSC	Homo sapiens	-0.605804	fdr	0.949032	0.112452	0.949032	LYSMD1
SLC12A9	UCSC	Homo sapiens	0.10647	fdr	0.949027	0.112453	0.949027	SLC12A9
RPS19	UCSC	Homo sapiens	0.132434	fdr	0.948764	0.112522	0.948764	RPS19
NT5C3B	UCSC	Homo sapiens	0.291211	fdr	0.948164	0.112677	0.948164	NT5C3B
PTGIR	UCSC	Homo sapiens	-0.803863	fdr	0.946613	0.11308	0.946613	PTGIR
WDR18	UCSC	Homo sapiens	0.209224	fdr	0.94625	0.113175	0.94625	WDR18
CPNE1	UCSC	Homo sapiens	0.143867	fdr	0.945758	0.113303	0.945758	CPNE1
FKBP15	UCSC	Homo sapiens	-0.114831	fdr	0.945758	0.113303	0.945758	FKBP15
FRRS1	UCSC	Homo sapiens	-0.185582	fdr	0.945758	0.113303	0.945758	FRRS1
F11R	UCSC	Homo sapiens	-0.0984668	fdr	0.945599	0.113345	0.945599	F11R
LIPA	UCSC	Homo sapiens	-0.655988	fdr	0.945486	0.113374	0.945486	LIPA
LIN9	UCSC	Homo sapiens	-0.196076	fdr	0.945275	0.113429	0.945275	LIN9
AMDHD1	UCSC	Homo sapiens	-0.323303	fdr	0.944512	0.113629	0.944512	AMDHD1
NFKBIZ	UCSC	Homo sapiens	-0.475618	fdr	0.944432	0.11365	0.944432	NFKBIZ
ATP7A	UCSC	Homo sapiens	-0.127828	fdr	0.944414	0.113654	0.944414	ATP7A
DDHD1	UCSC	Homo sapiens	-0.213349	fdr	0.944149	0.113724	0.944149	DDHD1
KCNMB4	UCSC	Homo sapiens	0.501704	fdr	0.944072	0.113744	0.944072	KCNMB4
PTPN6	UCSC	Homo sapiens	-0.199576	fdr	0.944072	0.113744	0.944072	PTPN6
TREM1	UCSC	Homo sapiens	-1.18273	fdr	0.943882	0.113794	0.943882	TREM1
RAMP1	UCSC	Homo sapiens	-0.843106	fdr	0.941195	0.1145	0.941195	RAMP1
PGBD5	UCSC	Homo sapiens	-0.191529	fdr	0.940673	0.114638	0.940673	PGBD5
SEMA4B	UCSC	Homo sapiens	0.173274	fdr	0.940673	0.114638	0.940673	SEMA4B
THAP3	UCSC	Homo sapiens	0.257302	fdr	0.940673	0.114638	0.940673	THAP3
AIFM2	UCSC	Homo sapiens	-0.458399	fdr	0.940048	0.114803	0.940048	AIFM2
CPE	UCSC	Homo sapiens	-1.02954	fdr	0.940048	0.114803	0.940048	CPE
LAMTOR4	UCSC	Homo sapiens	0.142043	fdr	0.940048	0.114803	0.940048	LAMTOR4
PLA2G7	UCSC	Homo sapiens	-0.492955	fdr	0.940048	0.114803	0.940048	PLA2G7
PTGER4	UCSC	Homo sapiens	-0.693053	fdr	0.940048	0.114803	0.940048	PTGER4
RDH11	UCSC	Homo sapiens	-0.103275	fdr	0.940048	0.114803	0.940048	RDH11
2020-09-02	UCSC	Homo sapiens	0.0969614	fdr	0.940048	0.114803	0.940048	2020-09-02
SLC25A1	UCSC	Homo sapiens	0.172763	fdr	0.940048	0.114803	0.940048	SLC25A1
PTK2	UCSC	Homo sapiens	0.197224	fdr	0.939506	0.114946	0.939506	PTK2
FAM219B	UCSC	Homo sapiens	0.175664	fdr	0.93903	0.115072	0.93903	FAM219B
NFIC	UCSC	Homo sapiens	-0.183405	fdr	0.93903	0.115072	0.93903	NFIC
RASSF5	UCSC	Homo sapiens	0.14672	fdr	0.93903	0.115072	0.93903	RASSF5
SGSM2	UCSC	Homo sapiens	0.138055	fdr	0.93903	0.115072	0.93903	SGSM2
B3GALTL	UCSC	Homo sapiens	-0.358771	fdr	0.938216	0.115288	0.938216	B3GALTL
TNFRSF10A	UCSC	Homo sapiens	0.484527	fdr	0.938196	0.115293	0.938196	TNFRSF10A
COMMD5	UCSC	Homo sapiens	0.161695	fdr	0.937866	0.115381	0.937866	COMMD5
VPS51	UCSC	Homo sapiens	0.119713	fdr	0.93721	0.115555	0.93721	VPS51
BAX	UCSC	Homo sapiens	0.128786	fdr	0.936974	0.115618	0.936974	BAX
MTF1	UCSC	Homo sapiens	-0.197407	fdr	0.936974	0.115618	0.936974	MTF1
NOTCH1	UCSC	Homo sapiens	0.0988878	fdr	0.936974	0.115618	0.936974	NOTCH1
PPM1H	UCSC	Homo sapiens	-0.184083	fdr	0.936974	0.115618	0.936974	PPM1H
RGS12	UCSC	Homo sapiens	0.102204	fdr	0.936974	0.115618	0.936974	RGS12
TRAM2	UCSC	Homo sapiens	-0.157929	fdr	0.936974	0.115618	0.936974	TRAM2
CLDN1	UCSC	Homo sapiens	-0.563766	fdr	0.936807	0.115663	0.936807	CLDN1
ZEB1	UCSC	Homo sapiens	0.302251	fdr	0.936807	0.115663	0.936807	ZEB1
HIST1H2AG	UCSC	Homo sapiens	1.08855	fdr	0.936493	0.115746	0.936493	HIST1H2AG
IKBKE	UCSC	Homo sapiens	-0.137118	fdr	0.935845	0.115919	0.935845	IKBKE
PHF10	UCSC	Homo sapiens	0.195197	fdr	0.935736	0.115948	0.935736	PHF10
NAB1	UCSC	Homo sapiens	-0.232199	fdr	0.93568	0.115963	0.93568	NAB1
RASAL3	UCSC	Homo sapiens	0.101061	fdr	0.934771	0.116206	0.934771	RASAL3
IVD	UCSC	Homo sapiens	0.127455	fdr	0.934444	0.116294	0.934444	IVD
CAMK1D	UCSC	Homo sapiens	0.186808	fdr	0.933817	0.116462	0.933817	CAMK1D
NOB1	UCSC	Homo sapiens	0.126474	fdr	0.933817	0.116462	0.933817	NOB1
VRK2	UCSC	Homo sapiens	-0.159446	fdr	0.933817	0.116462	0.933817	VRK2
COX15	UCSC	Homo sapiens	-0.103258	fdr	0.933689	0.116496	0.933689	COX15
DUSP22	UCSC	Homo sapiens	0.155588	fdr	0.933689	0.116496	0.933689	DUSP22
ASB2	UCSC	Homo sapiens	-0.58527	fdr	0.933313	0.116597	0.933313	ASB2
TNRC6C	UCSC	Homo sapiens	0.428149	fdr	0.933306	0.116599	0.933306	TNRC6C
SPRY4	UCSC	Homo sapiens	0.23983	fdr	0.932996	0.116682	0.932996	SPRY4
ANO5	UCSC	Homo sapiens	-0.547063	fdr	0.932609	0.116786	0.932609	ANO5
PLCL1	UCSC	Homo sapiens	-0.605396	fdr	0.932609	0.116786	0.932609	PLCL1
SOCS2	UCSC	Homo sapiens	0.953325	fdr	0.932609	0.116786	0.932609	SOCS2
TMEM101	UCSC	Homo sapiens	0.202731	fdr	0.932609	0.116786	0.932609	TMEM101
GPR137	UCSC	Homo sapiens	-0.187039	fdr	0.932555	0.116801	0.932555	GPR137
LPCAT2	UCSC	Homo sapiens	-0.219973	fdr	0.932555	0.116801	0.932555	LPCAT2
TAF7	UCSC	Homo sapiens	0.1439	fdr	0.932555	0.116801	0.932555	TAF7
PHF23	UCSC	Homo sapiens	0.12667	fdr	0.932317	0.116865	0.932317	PHF23
ALG6	UCSC	Homo sapiens	-0.20837	fdr	0.931806	0.117002	0.931806	ALG6
ESRRA	UCSC	Homo sapiens	0.136896	fdr	0.931806	0.117002	0.931806	ESRRA
NDC80	UCSC	Homo sapiens	-0.196169	fdr	0.931806	0.117002	0.931806	NDC80
SLC23A2	UCSC	Homo sapiens	0.0991782	fdr	0.931806	0.117002	0.931806	SLC23A2
ZNF512	UCSC	Homo sapiens	0.210923	fdr	0.931806	0.117002	0.931806	ZNF512
MTL5	UCSC	Homo sapiens	0.528479	fdr	0.930596	0.117329	0.930596	MTL5
SLC35G2	UCSC	Homo sapiens	-0.610797	fdr	0.930454	0.117367	0.930454	SLC35G2
ATAD2	UCSC	Homo sapiens	-0.165673	fdr	0.930332	0.1174	0.930332	ATAD2
ARL8A	UCSC	Homo sapiens	-0.13724	fdr	0.929884	0.117521	0.929884	ARL8A
BEAN1	UCSC	Homo sapiens	-1.22265	fdr	0.929884	0.117521	0.929884	BEAN1
CD52	UCSC	Homo sapiens	-1.05644	fdr	0.929884	0.117521	0.929884	CD52
NFKB2	UCSC	Homo sapiens	-0.218056	fdr	0.929884	0.117521	0.929884	NFKB2
ZCCHC2	UCSC	Homo sapiens	-0.154791	fdr	0.929884	0.117521	0.929884	ZCCHC2
ALS2CL	UCSC	Homo sapiens	-1.12971	fdr	0.929728	0.117563	0.929728	ALS2CL
HSD3B7	UCSC	Homo sapiens	-0.495354	fdr	0.929728	0.117563	0.929728	HSD3B7
UQCR10	UCSC	Homo sapiens	0.142292	fdr	0.929728	0.117563	0.929728	UQCR10
ZFAND4	UCSC	Homo sapiens	-0.255713	fdr	0.929455	0.117637	0.929455	ZFAND4
DARS2	UCSC	Homo sapiens	-0.14711	fdr	0.92901	0.117758	0.92901	DARS2
ASAH1	UCSC	Homo sapiens	-0.14551	fdr	0.92869	0.117845	0.92869	ASAH1
KANK1	UCSC	Homo sapiens	-1.07495	fdr	0.92869	0.117845	0.92869	KANK1
MRAS	UCSC	Homo sapiens	-0.800091	fdr	0.92869	0.117845	0.92869	MRAS
PHF19	UCSC	Homo sapiens	-0.122454	fdr	0.928401	0.117923	0.928401	PHF19
INCENP	UCSC	Homo sapiens	-0.12981	fdr	0.926834	0.118349	0.926834	INCENP
MMAB	UCSC	Homo sapiens	0.114579	fdr	0.926826	0.118352	0.926826	MMAB
DPAGT1	UCSC	Homo sapiens	-0.128164	fdr	0.926425	0.118461	0.926425	DPAGT1
FEZ1	UCSC	Homo sapiens	-0.588793	fdr	0.926425	0.118461	0.926425	FEZ1
TAF6	UCSC	Homo sapiens	0.128901	fdr	0.926425	0.118461	0.926425	TAF6
FAHD1	UCSC	Homo sapiens	0.186461	fdr	0.926058	0.118561	0.926058	FAHD1
HMGN2	UCSC	Homo sapiens	-0.0917711	fdr	0.926058	0.118561	0.926058	HMGN2
LRRK1	UCSC	Homo sapiens	0.1407	fdr	0.926058	0.118561	0.926058	LRRK1
MRPL12	UCSC	Homo sapiens	0.140335	fdr	0.926058	0.118561	0.926058	MRPL12
MYO9A	UCSC	Homo sapiens	-0.220437	fdr	0.926058	0.118561	0.926058	MYO9A
RAB33A	UCSC	Homo sapiens	-0.438832	fdr	0.926058	0.118561	0.926058	RAB33A
C10orf90	UCSC	Homo sapiens	-1.42591	fdr	0.925899	0.118604	0.925899	C10orf90
SYNE2	UCSC	Homo sapiens	-0.526986	fdr	0.925296	0.118769	0.925296	SYNE2
RHPN1	UCSC	Homo sapiens	0.621117	fdr	0.92474	0.118921	0.92474	RHPN1
MED20	UCSC	Homo sapiens	0.178797	fdr	0.924696	0.118933	0.924696	MED20
MRPS18A	UCSC	Homo sapiens	0.160998	fdr	0.924696	0.118933	0.924696	MRPS18A
HYLS1	UCSC	Homo sapiens	0.29555	fdr	0.922459	0.119548	0.922459	HYLS1
CD320	UCSC	Homo sapiens	0.215948	fdr	0.922019	0.119669	0.922019	CD320
CLK1	UCSC	Homo sapiens	0.175111	fdr	0.922019	0.119669	0.922019	CLK1
KIF23	UCSC	Homo sapiens	-0.199852	fdr	0.922019	0.119669	0.922019	KIF23
WNT5B	UCSC	Homo sapiens	0.740574	fdr	0.921688	0.11976	0.921688	WNT5B
SLC12A2	UCSC	Homo sapiens	-0.190884	fdr	0.920733	0.120024	0.920733	SLC12A2
CCL4	UCSC	Homo sapiens	-1.05654	fdr	0.92066	0.120044	0.92066	CCL4
HIVEP2	UCSC	Homo sapiens	-0.767748	fdr	0.920115	0.120195	0.920115	HIVEP2
RPL29	UCSC	Homo sapiens	0.150666	fdr	0.918992	0.120506	0.918992	RPL29
KLF3	UCSC	Homo sapiens	-0.121287	fdr	0.918255	0.120711	0.918255	KLF3
TMPO-AS1	UCSC	Homo sapiens	-0.21503	fdr	0.918255	0.120711	0.918255	TMPO-AS1
ADTRP	UCSC	Homo sapiens	-1.17251	fdr	0.917775	0.120844	0.917775	ADTRP
C5orf42	UCSC	Homo sapiens	-0.257641	fdr	0.917775	0.120844	0.917775	C5orf42
TGFBR1	UCSC	Homo sapiens	0.138974	fdr	0.917775	0.120844	0.917775	TGFBR1
SMC2	UCSC	Homo sapiens	-0.106868	fdr	0.917515	0.120916	0.917515	SMC2
B3GALNT1	UCSC	Homo sapiens	-0.212364	fdr	0.916097	0.121312	0.916097	B3GALNT1
CTSB	UCSC	Homo sapiens	-0.707746	fdr	0.916097	0.121312	0.916097	CTSB
ENPP2	UCSC	Homo sapiens	0.816407	fdr	0.916097	0.121312	0.916097	ENPP2
LINC01272	UCSC	Homo sapiens	-0.894266	fdr	0.916097	0.121312	0.916097	LINC01272
RASGEF1A	UCSC	Homo sapiens	0.510331	fdr	0.916097	0.121312	0.916097	RASGEF1A
TMEM255A	UCSC	Homo sapiens	-0.452311	fdr	0.916097	0.121312	0.916097	TMEM255A
[truncated: 13,702 more rows]
