# Supplementary material for: Gene expression and functional deficits underlie TREM2-knockout microglia responses in human models of Alzheimer’s disease
Source: Nat Commun. 2020 Oct 23;11:5370. doi: 10.1038/s41467-020-19227-5 (PMC7584603; doi:10.1038/s41467-020-19227-5)
Supplement: Supplementary file 9 — Supplementary Data 4 [file 41467_2020_19227_MOESM9_ESM.xlsx]

## Sheet: scRNA_SampleData
Table S5. scRNA-seq sample quality control and clustering information (Related to Figure 6). Cell, UMI, and gene counts related to each scRNA-seq samples. Also includes the clustering and cutoff parameters used for preliminary quality control as well as the clustering parameters used for the final analyses.
Stage	Sample	Total_Cells	Average_UMI	Median_UMI	Average_Gene	Median_Gene	PCs	Resolution	PCA_Genes	GeneLow	GeneHigh	UIMLow	UMIHigh	MitoLow	MitoHigh	RiboLow	RiboHigh
Pre_Contamination	5X_TREM2WT	1277	6397.69	6063	2480.02	2572	1,2,3,4,5,6,7	0.45	All_Genes	NA	NA	NA	NA	NA	NA	NA	NA
Post_Contamination	5X_TREM2WT	1086	6856.32	6353.5	2670.93	2644.5	NA	NA	NA	NA	NA	NA	NA	NA	NA	NA	NA
Post_Filtering	5X_TREM2WT	1039	6618.98	6226	2637.48	2629	1,2,3,4,5,6	0.45	All_Genes	600	5289	500	12707	-Inf	15	-Inf	30
Pre_Contamination	5X_TREM2KO	1537	6301.67	6065	2517.93	2633	1,2,3,4,5,6,7,8,9	0.45	All_Genes	NA	NA	NA	NA	NA	NA	NA	NA
Post_Contamination	5X_TREM2KO	1252	6866.82	6456.5	2750.48	2709.5	NA	NA	NA	NA	NA	NA	NA	NA	NA	NA	NA
Post_Filtering	5X_TREM2KO	1206	6678.36	6394	2720.67	2697	1,2,3,4,5,6,7,8	0.45	All_Genes	600	5419	500	12913	-Inf	15	-Inf	30
Stage	Samples	Total_Cells	Average_UMI	Median_UMI	Average_Gene	Median_Gene	PCs	Resolution	PCA_Genes	Regressed
Final Analysis	5X_TREM2WT+5X_TREM2KO	2245	6650.88	6297	2682.17	2666	1,2,3,4,5,6,7,8,9,10,11,12,13,14	0.3	968	nCount_RNA_percent.ribo_percent.mito
Stage	Sample	Total_Cells	Average_UMI	Median_UMI	Average_Gene	Median_Gene	PCs	Resolution	PCA_Genes	GeneLow	GeneHigh	UIMLow	UMIHigh	MitoLow	MitoHigh	RiboLow	RiboHigh
Pre_Contamination	WT_TREM2KO	1439	6003.58	6076	2493.82	2764	1,2,3,4,5,6,7,8	0.45	All_Genes	NA	NA	NA	NA	NA	NA	NA	NA
Post_Contamination	WT_TREM2KO	1174	6850.31	6561.5	2845.62	2856	NA	NA	NA	NA	NA	NA	NA	NA	NA	NA	NA
Post_Filtering	WT_TREM2KO	1133	6792.65	6527	2848.35	2856	1,2,3,4,5,6,7,8,9,10,11	0.45	All_Genes	600	5712	500	13123	-Inf	15	-Inf	30
Pre_Contamination	WT_TREM2WT	946	6153.87	6394	2437.76	2790	1,2,3,4,5,6,7,8,9,10	0.85	All_Genes	NA	NA	NA	NA	NA	NA	NA	NA
Post_Contamination	WT_TREM2WT	723	7498.51	7236	2966.09	2966	NA	NA	NA	NA	NA	NA	NA	NA	NA	NA	NA
Post_Filtering	WT_TREM2WT	702	7362.92	7180.5	2949.6	2959	1,2,3,4,5	0.45	All_Genes	600	5932	500	14472	-Inf	15	-Inf	30
Stage	Samples	Total_Cells	Average_UMI	Median_UMI	Average_Gene	Median_Gene	PCs	Resolution	PCA_Genes	Regressed Variables
Final Analysis	WT_TREM2WT+WT_TREM2KO	1835	7010.81	6736	2887.08	2889	1,2,3,4,5,6,7,8,9,10,11,12,13,14,15,16,17,18,19,20	0.5	930	nCount_RNA, percent.ribo, percent.mito

## Sheet: WT-MITRG_scRNA_DEG<=0.01
Table S5. WT-MITRG scRNA-seq DGE (Related to Figure 6). Results of DGE analysis between all clusters present in WT MITRG xMGs.
Gene	p_val	avg_logFC	pct.1	pct.2	p_val_adj	cluster
LYVE1	1.30248e-12	0.339928	0.683	0.538	1.56467e-08	Homeostatic
MRC1	2.97484e-21	0.31573	0.679	0.481	3.57367e-17	Homeostatic
ABCG2	1.12998e-18	0.256923	0.619	0.425	1.35744e-14	Homeostatic
LY6E	2.61061e-13	-0.266162	0.333	0.475	3.13613e-09	Homeostatic
IFIT1	6.52471e-08	-0.266532	0.183	0.275	0.000783814	Homeostatic
IFIT3	1.84156e-12	-0.288766	0.121	0.239	2.21226e-08	Homeostatic
IFITM3	7.61579e-08	-0.312218	0.464	0.546	0.000914885	Homeostatic
XAF1	1.30204e-16	-0.335643	0.672	0.794	1.56414e-12	Homeostatic
TYMP	1.43471e-14	-0.348179	0.44	0.581	1.72352e-10	Homeostatic
SPP1	4.82561e-12	-0.376477	0.992	0.982	5.79701e-08	Homeostatic
MX1	2.74289e-18	-0.378047	0.284	0.457	3.29504e-14	Homeostatic
ISG15	1.49632e-12	-0.406197	0.211	0.336	1.79753e-08	Homeostatic
HLA-DQA2	7.99658e-80	-0.500663	0.04	0.383	9.60629e-76	Homeostatic
IFI6	8.37792e-16	-0.514132	0.418	0.551	1.00644e-11	Homeostatic
IFI44L	5.13025e-24	-0.546028	0.374	0.559	6.16297e-20	Homeostatic
HLA-DMA	1.56092e-70	-0.574343	0.334	0.686	1.87514e-66	Homeostatic
IFI27	3.77387e-16	-0.603466	0.208	0.353	4.53355e-12	Homeostatic
HLA-DRB5	6.89658e-82	-0.608832	0.196	0.593	8.28486e-78	Homeostatic
HLA-DPB1	1.64743e-91	-0.834459	0.262	0.674	1.97906e-87	Homeostatic
CD74	2.26822e-137	-0.969562	0.967	0.996	2.72482e-133	Homeostatic
HLA-DPA1	1.66918e-130	-1.19631	0.533	0.872	2.00519e-126	Homeostatic
HLA-DRB1	2.64062e-142	-1.23312	0.57	0.891	3.17217e-138	Homeostatic
HLA-DRA	3.85686e-157	-1.51367	0.572	0.905	4.63324e-153	Homeostatic
HLA-DRA	7.03361e-192	1.4344	0.998	0.603	8.44947e-188	MHCII
HLA-DRB1	1.53228e-181	1.27067	0.986	0.598	1.84073e-177	MHCII
HLA-DPA1	5.44446e-149	1.08413	0.966	0.564	6.54043e-145	MHCII
CD74	5.11191e-174	1.05386	1	0.971	6.14094e-170	MHCII
HLA-DPB1	7.28252e-103	0.787245	0.791	0.3	8.74849e-99	MHCII
HLA-DRB5	2.36779e-100	0.692237	0.711	0.23	2.84442e-96	MHCII
HLA-DMA	4.54055e-91	0.660751	0.802	0.36	5.45456e-87	MHCII
HLA-DQA2	7.85987e-97	0.529651	0.488	0.068	9.44207e-93	MHCII
HLA-DMB	9.85164e-27	0.341102	0.846	0.672	1.18348e-22	MHCII
MS4A6A	3.50622e-25	0.273219	0.14	0.02	4.21203e-21	MHCII
HLA-DQA1	5.27499e-47	0.258089	0.267	0.039	6.33685e-43	MHCII
HLA-A	1.69485e-16	0.257577	0.988	0.984	2.03602e-12	MHCII
MRC1	2.69095e-15	-0.310784	0.47	0.643	3.23264e-11	MHCII
LYVE1	8.87194e-15	-0.388164	0.486	0.674	1.06579e-10	MHCII
IFI6	6.03915e-63	1.09306	0.868	0.421	7.25483e-59	IFN
IFI44L	2.15009e-74	1.08651	0.886	0.393	2.5829e-70	IFN
IFI27	8.81207e-26	1.06281	0.502	0.237	1.05859e-21	IFN
ISG15	9.70212e-58	0.992856	0.653	0.21	1.16552e-53	IFN
MX1	1.85453e-43	0.828894	0.68	0.312	2.22785e-39	IFN
IFITM3	1.22744e-44	0.820072	0.822	0.455	1.47452e-40	IFN
XAF1	1.90867e-46	0.734194	0.954	0.692	2.29289e-42	IFN
IFIT1	1.03361e-37	0.718109	0.525	0.181	1.24167e-33	IFN
IFIT3	2.07282e-43	0.708522	0.479	0.129	2.49008e-39	IFN
TYMP	1.05012e-24	0.656825	0.74	0.467	1.26151e-20	IFN
LY6E	5.45225e-45	0.645714	0.753	0.343	6.54979e-41	IFN
EPSTI1	8.09709e-42	0.623443	0.9	0.581	9.72704e-38	IFN
STAT1	5.01195e-42	0.592662	0.708	0.309	6.02086e-38	IFN
IFIT2	2.32771e-16	0.572886	0.484	0.254	2.79627e-12	IFN
LAP3	3.43357e-24	0.572288	0.808	0.589	4.12475e-20	IFN
SAMD9L	2.66782e-27	0.563483	0.758	0.481	3.20485e-23	IFN
EIF2AK2	6.86191e-25	0.551321	0.772	0.535	8.24321e-21	IFN
PARP14	1.09021e-21	0.506237	0.849	0.634	1.30967e-17	IFN
HERC5	2.54247e-16	0.503803	0.457	0.246	3.05427e-12	IFN
MX2	6.34607e-37	0.493433	0.347	0.074	7.62353e-33	IFN
BST2	1.37982e-29	0.437889	0.995	0.954	1.65758e-25	IFN
PSME2	8.88012e-13	0.433431	0.753	0.574	1.06677e-08	IFN
PARP9	3.5976e-24	0.429116	0.575	0.287	4.3218e-20	IFN
SP110	2.04004e-18	0.422405	0.708	0.478	2.4507e-14	IFN
IFI44	1.3017e-23	0.418926	0.626	0.321	1.56373e-19	IFN
IRF7	2.93435e-21	0.415153	0.616	0.342	3.52503e-17	IFN
OAS2	3.22347e-30	0.387592	0.425	0.133	3.87236e-26	IFN
TNFSF13B	3.97866e-18	0.352266	0.475	0.221	4.77956e-14	IFN
TRIM22	2.58272e-12	0.340478	0.813	0.682	3.10263e-08	IFN
OAS3	5.5029e-37	0.335615	0.32	0.061	6.61064e-33	IFN
OAS1	4.9269e-12	0.333717	0.74	0.598	5.91868e-08	IFN
DDX60L	2.48442e-10	0.309394	0.553	0.382	2.98454e-06	IFN
ADAR	4.41841e-14	0.305552	0.749	0.545	5.30784e-10	IFN
RNF213	1.32003e-08	0.291571	0.904	0.848	0.000158576	IFN
IFI35	5.20196e-13	0.285617	0.502	0.288	6.24912e-09	IFN
FTH1	3.75787e-09	0.265293	1	1	4.51433e-05	IFN
PLSCR1	7.44769e-08	0.260345	0.653	0.527	0.00089469	IFN
IL4I1	3.56827e-09	0.257309	0.169	0.062	4.28656e-05	IFN
APOL6	1.92886e-08	0.257037	0.479	0.307	0.000231713	IFN
S100A11	4.15664e-12	0.254269	0.995	0.97	4.99337e-08	IFN
AGR2	9.51042e-208	1.7335	0.674	0.005	1.14249e-203	Degranulation
HLA-DPA1	7.5689e-22	1.33442	0.978	0.667	9.09252e-18	Degranulation
HLA-DPB1	3.62271e-18	1.1084	0.891	0.424	4.35196e-14	Degranulation
HLA-DRA	1.36203e-17	1.10329	0.978	0.705	1.6362e-13	Degranulation
PLAC8	3.89269e-21	1.05911	0.435	0.07	4.67628e-17	Degranulation
PLA2G7	2.19812e-63	1.03419	0.804	0.082	2.6406e-59	Degranulation
HLA-DRB1	3.59506e-16	0.948879	0.978	0.698	4.31874e-12	Degranulation
CCDC173	4.10555e-196	0.934803	0.587	0.003	4.932e-192	Degranulation
CD44	1.90053e-138	0.806088	0.348	0	2.2831e-134	Degranulation
ANXA3	1.56211e-156	0.775915	0.609	0.008	1.87657e-152	Degranulation
MNDA	3.22552e-17	0.749039	1	0.903	3.87482e-13	Degranulation
HLA-DQA2	4.3446e-18	0.717627	0.652	0.172	5.21916e-14	Degranulation
JUN	4.67812e-15	0.706125	0.609	0.177	5.61983e-11	Degranulation
CD74	4.91142e-15	0.695816	1	0.979	5.90009e-11	Degranulation
PTPN12	5.11925e-20	0.678691	0.783	0.249	6.14976e-16	Degranulation
IL3RA	2.93372e-13	0.666117	0.935	0.729	3.52427e-09	Degranulation
DBI	8.99941e-09	0.639559	0.804	0.506	0.00010811	Degranulation
HVCN1	1.74611e-12	0.637748	0.826	0.471	2.09761e-08	Degranulation
ADGRE1	2.20565e-111	0.621801	0.391	0.004	2.64965e-107	Degranulation
PDE4DIP	1.72946e-22	0.614835	0.674	0.157	2.0776e-18	Degranulation
CLEC9A	5.01082e-19	0.610571	0.413	0.07	6.0195e-15	Degranulation
IER2	8.57679e-10	0.607403	0.739	0.348	1.03033e-05	Degranulation
SCPEP1	1.00328e-09	0.601459	0.826	0.574	1.20524e-05	Degranulation
RHOH	8.55507e-20	0.598378	0.696	0.197	1.02772e-15	Degranulation
CTTNBP2	1.93712e-10	0.590673	0.717	0.371	2.32706e-06	Degranulation
CACNA1D	5.88983e-23	0.564366	0.609	0.121	7.07545e-19	Degranulation
ADGRE2	6.51875e-74	0.558293	0.543	0.025	7.83097e-70	Degranulation
FCGR1A	7.66617e-11	0.53482	1	0.966	9.20937e-07	Degranulation
PYGL	1.20452e-10	0.511728	0.63	0.268	1.44699e-06	Degranulation
ITGB5	2.75797e-10	0.506721	0.848	0.479	3.31315e-06	Degranulation
PROCR	3.69123e-11	0.504402	0.652	0.263	4.43428e-07	Degranulation
MS4A4A	3.067e-07	0.493808	0.543	0.25	0.00368438	Degranulation
MMRN1	7.24795e-13	0.490618	0.522	0.154	8.70696e-09	Degranulation
FHL3	6.6259e-15	0.490531	0.609	0.184	7.95969e-11	Degranulation
PRKCB	2.86781e-12	0.489061	0.804	0.359	3.4451e-08	Degranulation
MS4A7	2.05682e-07	0.48077	0.957	0.775	0.00247086	Degranulation
RPL27A	1.29561e-11	0.479745	1	0.998	1.55642e-07	Degranulation
ESYT1	8.29158e-09	0.459974	0.587	0.264	9.96067e-05	Degranulation
SEMA7A	5.45536e-17	0.458906	0.543	0.125	6.55352e-13	Degranulation
MT-ND4L	3.57972e-07	0.453365	0.913	0.788	0.00430032	Degranulation
ITGB7	6.21199e-24	0.447701	0.391	0.049	7.46246e-20	Degranulation
RPL31	4.7137e-11	0.441682	1	0.966	5.66257e-07	Degranulation
FCGR1B	4.06299e-08	0.4377	0.978	0.923	0.000488087	Degranulation
HLA-DRB5	1.00928e-08	0.435081	0.739	0.353	0.000121245	Degranulation
RPS8	3.38468e-10	0.434215	1	0.999	4.06602e-06	Degranulation
MPZL2	1.68009e-164	0.43348	0.435	0.001	2.0183e-160	Degranulation
RFLNB	3.14529e-36	0.433045	0.283	0.015	3.77843e-32	Degranulation
RUNX1	1.80235e-08	0.432678	0.717	0.357	0.000216517	Degranulation
HLA-DQA1	4.161e-13	0.425324	0.413	0.094	4.99861e-09	Degranulation
MBP	4.45962e-07	0.417418	0.739	0.425	0.00535734	Degranulation
ZFP36	1.38158e-08	0.414856	0.739	0.362	0.00016597	Degranulation
RPL36A	6.11455e-07	0.40923	0.935	0.789	0.00734541	Degranulation
RPL14	1.15379e-07	0.408829	1	0.98	0.00138605	Degranulation
TPT1	4.61723e-12	0.407407	1	1	5.54667e-08	Degranulation
RPS18	9.04968e-10	0.40404	1	0.999	1.08714e-05	Degranulation
ATP2A3	3.26565e-19	0.402155	0.413	0.067	3.92302e-15	Degranulation
RD3	1.27945e-96	0.402117	0.326	0.003	1.53701e-92	Degranulation
FUT8	3.80995e-08	0.401676	0.348	0.11	0.000457689	Degranulation
MT-ND5	1.37054e-07	0.391188	1	0.983	0.00164643	Degranulation
EEF1A1	2.81021e-10	0.385385	1	1	3.3759e-06	Degranulation
RPS12	2.18404e-09	0.384872	1	0.999	2.62368e-05	Degranulation
RAC2	4.81992e-10	0.384547	0.522	0.181	5.79017e-06	Degranulation
CIITA	2.51044e-12	0.378006	0.457	0.116	3.01579e-08	Degranulation
RPL37	1.93261e-09	0.377215	1	1	2.32164e-05	Degranulation
VCL	9.87135e-08	0.370823	0.478	0.187	0.00118585	Degranulation
ABCC4	6.74384e-07	0.370698	0.826	0.498	0.00810138	Degranulation
RGS18	1.66746e-07	0.366772	0.848	0.511	0.00200312	Degranulation
TMBIM1	7.50893e-07	0.365682	0.696	0.394	0.00902048	Degranulation
MT-ND2	1.01888e-07	0.354391	1	0.998	0.00122398	Degranulation
RPS25	3.12535e-08	0.353643	1	0.999	0.000375448	Degranulation
RPL38	4.17336e-07	0.353032	1	0.995	0.00501345	Degranulation
CHDH	2.49792e-21	0.351409	0.326	0.037	3.00075e-17	Degranulation
RPS23	1.11798e-09	0.338462	1	0.999	1.34303e-05	Degranulation
KLHL6	4.54817e-07	0.337755	0.522	0.232	0.00546371	Degranulation
RPL28	1.60527e-07	0.336878	1	0.998	0.00192841	Degranulation
RPL26	2.31266e-07	0.334706	1	0.999	0.0027782	Degranulation
RPL23A	6.81477e-08	0.326973	1	0.998	0.000818658	Degranulation
GAPT	6.2495e-18	0.324785	0.283	0.034	7.50753e-14	Degranulation
RPL9	1.08691e-08	0.324376	1	0.998	0.00013057	Degranulation
RPLP1	7.11948e-08	0.313659	1	1	0.000855263	Degranulation
RPS29	1.62574e-07	0.313515	1	0.999	0.001953	Degranulation
GHRL	2.45088e-09	0.307947	0.435	0.133	2.94424e-05	Degranulation
NECTIN3	1.25104e-20	0.307036	0.239	0.02	1.50287e-16	Degranulation
RPL12	9.75481e-08	0.305196	1	0.996	0.00117185	Degranulation
RPS21	1.61082e-07	0.296061	1	0.992	0.00193508	Degranulation
CLEC12A	2.00819e-80	0.295145	0.239	0.001	2.41244e-76	Degranulation
GATA4	4.27544e-61	0.295145	0.239	0.003	5.13609e-57	Degranulation
BEX3	3.68662e-07	0.294769	0.543	0.224	0.00442874	Degranulation
RPL13	1.46627e-07	0.292611	1	1	0.00176143	Degranulation
RPL37A	2.40212e-07	0.292596	1	0.999	0.00288566	Degranulation
CNST	2.9432e-09	0.286904	0.37	0.101	3.53567e-05	Degranulation
CCL3L1	5.95287e-10	0.284764	0.196	0.03	7.15118e-06	Degranulation
UNC5B	5.4971e-07	0.282696	0.37	0.124	0.00660367	Degranulation
LTB4R	1.43094e-11	0.275598	0.326	0.067	1.71898e-07	Degranulation
GPAT3	1.91674e-37	0.270562	0.261	0.011	2.30257e-33	Degranulation
GP9	2.07696e-14	0.268196	0.413	0.082	2.49505e-10	Degranulation
SLC6A6	6.86625e-07	0.263868	0.391	0.138	0.00824843	Degranulation
FRRS1	3.18483e-07	0.262961	0.391	0.134	0.00382594	Degranulation
TNIP1	8.31053e-07	0.259573	0.522	0.217	0.00998344	Degranulation
TCTEX1D1	2.41688e-12	0.25141	0.217	0.03	2.9034e-08	Degranulation
ITM2B	3.06333e-08	-0.303428	1	1	0.000367998	Degranulation
CD81	9.18377e-08	-0.321125	1	1	0.00110325	Degranulation
RAC1	1.40522e-08	-0.356102	1	0.997	0.000168809	Degranulation
APBB1IP	5.02828e-07	-0.369066	0.935	0.998	0.00604048	Degranulation
CTSB	1.11215e-08	-0.404604	0.957	0.998	0.000133603	Degranulation
FCGRT	1.48834e-09	-0.409587	1	0.999	1.78795e-05	Degranulation
LPAR5	2.46243e-07	-0.415607	0.761	0.919	0.00295812	Degranulation
C1QA	1.50471e-09	-0.426371	1	0.999	1.80761e-05	Degranulation
QKI	2.37123e-08	-0.435123	0.913	0.976	0.000284856	Degranulation
MAF	2.9893e-08	-0.443825	0.957	0.995	0.000359105	Degranulation
CCDC50	1.07524e-07	-0.459304	0.565	0.87	0.00129168	Degranulation
GLIPR1	1.79269e-07	-0.460162	0.696	0.92	0.00215356	Degranulation
HTRA1	2.08267e-08	-0.462482	0.935	0.998	0.000250191	Degranulation
SRGAP2	1.45076e-08	-0.468432	0.717	0.955	0.000174279	Degranulation
BIN1	1.45468e-07	-0.478678	0.848	0.988	0.00174751	Degranulation
CX3CR1	3.53102e-10	-0.481079	1	0.998	4.24181e-06	Degranulation
B2M	6.5009e-14	-0.486074	1	1	7.80953e-10	Degranulation
C3	4.40639e-11	-0.490921	1	1	5.29339e-07	Degranulation
ITPR2	1.57085e-07	-0.493675	0.717	0.908	0.00188707	Degranulation
SLCO2B1	6.87557e-10	-0.49743	0.935	0.99	8.25962e-06	Degranulation
OTULINL	2.76375e-10	-0.524661	0.87	0.988	3.3201e-06	Degranulation
MKNK1	5.22653e-09	-0.537226	0.696	0.937	6.27863e-05	Degranulation
CD99	2.61369e-09	-0.541024	0.63	0.891	3.13982e-05	Degranulation
PLXDC1	9.76114e-08	-0.54291	0.239	0.623	0.00117261	Degranulation
PFKFB3	5.76773e-08	-0.57985	0.109	0.516	0.000692877	Degranulation
LTC4S	6.71663e-12	-0.598266	0.957	0.992	8.06869e-08	Degranulation
P2RY12	2.23481e-12	-0.606669	0.87	0.997	2.68468e-08	Degranulation
GAL3ST4	1.09665e-10	-0.619798	0.63	0.907	1.3174e-06	Degranulation
A2M	7.5982e-15	-0.62354	0.978	0.999	9.12772e-11	Degranulation
P2RY13	4.51181e-11	-0.638303	0.848	0.992	5.42004e-07	Degranulation
CH25H	8.10742e-09	-0.640588	0.087	0.528	9.73945e-05	Degranulation
MARCKS	1.27013e-17	-0.692673	0.978	1	1.52581e-13	Degranulation
OLFML3	1.63417e-11	-0.766972	0.761	0.956	1.96312e-07	Degranulation
SELPLG	1.35082e-13	-0.770713	0.478	0.973	1.62274e-09	Degranulation
APOE	7.16303e-17	-0.916855	0.957	0.999	8.60495e-13	Degranulation
SPP1	3.73219e-16	-1.27483	0.739	0.994	4.48348e-12	Degranulation
FCGR3A	5.42876e-23	-1.34626	0.587	0.978	6.52157e-19	Degranulation

## Sheet: 5X-MITRG_scRNA_DEG<=0.01
Table S5. 5X-MITRG scRNA-seq DGE (Related to Figure 6). Results of DGE analysis between all clusters present in 5X-MITRG xMGs.
Gene	p_val	avg_logFC	pct.1	pct.2	p_val_adj	cluster
LYVE1	6.11512e-40	0.518747	0.504	0.226	7.39991e-36	Homeostatic
ADGRG1	5.72427e-38	0.364518	0.643	0.371	6.92694e-34	Homeostatic
FSCN1	1.50733e-35	0.339689	0.88	0.772	1.82403e-31	Homeostatic
MRC1	2.11047e-33	0.311824	0.396	0.146	2.55388e-29	Homeostatic
HTRA1	5.02859e-44	0.310302	0.996	0.983	6.08509e-40	Homeostatic
ITM2C	5.90373e-35	0.295814	0.91	0.779	7.1441e-31	Homeostatic
FOLR2	2.01484e-24	0.292782	0.928	0.841	2.43816e-20	Homeostatic
LTC4S	2.17014e-37	0.284665	0.992	0.963	2.62609e-33	Homeostatic
FCGRT	3.16583e-44	0.277123	0.998	0.989	3.83097e-40	Homeostatic
GAL3ST4	8.46743e-30	0.274527	0.865	0.716	1.02464e-25	Homeostatic
ABCG2	1.22695e-25	0.273688	0.393	0.182	1.48473e-21	Homeostatic
VSIR	1.06382e-35	0.273431	0.992	0.943	1.28732e-31	Homeostatic
MAF	1.59819e-34	0.268432	0.993	0.952	1.93397e-30	Homeostatic
C12orf75	5.18187e-28	0.266347	0.917	0.804	6.27059e-24	Homeostatic
STAB1	1.70942e-22	0.265707	0.778	0.623	2.06857e-18	Homeostatic
VSIG4	1.46926e-14	0.26019	0.597	0.439	1.77795e-10	Homeostatic
TMEM173	3.97411e-23	0.250713	0.723	0.547	4.80907e-19	Homeostatic
SCPEP1	1.03526e-18	-0.251738	0.614	0.747	1.25277e-14	Homeostatic
MS4A7	1.53204e-16	-0.252128	0.86	0.906	1.85392e-12	Homeostatic
MS4A6A	1.10126e-21	-0.261957	0.113	0.268	1.33264e-17	Homeostatic
CIITA	1.75208e-39	-0.269357	0.143	0.381	2.1202e-35	Homeostatic
PLA2G7	8.02218e-28	-0.280919	0.124	0.304	9.70763e-24	Homeostatic
ASAH1	5.58195e-20	-0.282607	0.948	0.978	6.75472e-16	Homeostatic
HLA-DMB	2.79339e-26	-0.283363	0.719	0.845	3.38028e-22	Homeostatic
ID2	3.72063e-15	-0.285748	0.365	0.516	4.50233e-11	Homeostatic
SLC1A3	2.52831e-16	-0.293295	0.501	0.627	3.05951e-12	Homeostatic
SGK1	8.72376e-17	-0.29586	0.221	0.368	1.05566e-12	Homeostatic
LGALS1	3.4872e-28	-0.315207	0.028	0.154	4.21987e-24	Homeostatic
MAFB	1.52052e-25	-0.323455	0.163	0.346	1.83998e-21	Homeostatic
APOC2	1.0855e-17	-0.323569	0.366	0.524	1.31357e-13	Homeostatic
HBD	2.37185e-33	-0.340892	0.183	0.413	2.87018e-29	Homeostatic
ISG15	4.76093e-08	-0.358732	0.192	0.275	0.00057612	Homeostatic
IFI27	2.21405e-12	-0.366661	0.101	0.205	2.67922e-08	Homeostatic
OLR1	4.54504e-18	-0.38134	0.822	0.866	5.49995e-14	Homeostatic
IFI44L	1.86019e-09	-0.388288	0.263	0.361	2.25101e-05	Homeostatic
SCIN	3.4026e-43	-0.394452	0.238	0.507	4.11749e-39	Homeostatic
TREM2	1.74154e-39	-0.406921	0.962	0.98	2.10744e-35	Homeostatic
NAP1L1	3.38686e-37	-0.443771	0.709	0.849	4.09844e-33	Homeostatic
HLA-DQA1	1.91035e-82	-0.492283	0.139	0.494	2.31171e-78	Homeostatic
IFI6	3.38739e-13	-0.5189	0.253	0.373	4.09908e-09	Homeostatic
HLA-DQB1	3.93676e-111	-0.591359	0.091	0.5	4.76387e-107	Homeostatic
CCL3	7.46144e-26	-0.59482	0.066	0.21	9.02908e-22	Homeostatic
APOC1	2.31364e-45	-0.622935	0.97	0.973	2.79973e-41	Homeostatic
HLA-DRB5	2.52587e-101	-0.631904	0.55	0.855	3.05655e-97	Homeostatic
HLA-DQA2	1.84192e-104	-0.64715	0.268	0.677	2.22891e-100	Homeostatic
HLA-DMA	1.57702e-103	-0.648794	0.546	0.859	1.90835e-99	Homeostatic
CD9	6.871e-69	-0.672444	0.034	0.283	8.31459e-65	Homeostatic
CD83	2.54994e-53	-0.676543	0.108	0.364	3.08568e-49	Homeostatic
CD74	8.49833e-166	-0.723134	0.989	0.994	1.02838e-161	Homeostatic
HLA-DRB1	2.54979e-174	-0.949349	0.887	0.979	3.0855e-170	Homeostatic
HLA-DPA1	7.50811e-176	-0.969515	0.853	0.98	9.08556e-172	Homeostatic
HLA-DRA	1.48096e-188	-1.03493	0.911	0.986	1.79211e-184	Homeostatic
HLA-DPB1	1.60765e-174	-1.14791	0.564	0.916	1.94541e-170	Homeostatic
HLA-DPB1	1.02805e-154	1.07312	0.977	0.605	1.24405e-150	MHCII
HLA-DRA	7.92706e-176	1.01418	1	0.92	9.59253e-172	MHCII
HLA-DRB1	1.82629e-168	0.96037	1	0.897	2.20999e-164	MHCII
HLA-DPA1	4.27492e-157	0.915006	1	0.869	5.17308e-153	MHCII
CD74	2.04092e-159	0.743066	1	0.988	2.46971e-155	MHCII
HLA-DMA	1.34149e-99	0.683631	0.918	0.58	1.62334e-95	MHCII
HLA-DRB5	2.73929e-103	0.671922	0.915	0.584	3.31482e-99	MHCII
HLA-DQA2	2.19531e-97	0.644634	0.763	0.312	2.65654e-93	MHCII
HLA-DQB1	4.14212e-100	0.604937	0.577	0.137	5.01238e-96	MHCII
HLA-DQA1	9.44275e-72	0.498388	0.555	0.18	1.14267e-67	MHCII
MS4A6A	2.46821e-30	0.35822	0.33	0.121	2.98678e-26	MHCII
APOC1	3.42334e-19	0.337613	0.973	0.971	4.14258e-15	MHCII
HLA-DMB	2.63497e-29	0.333338	0.88	0.729	3.18857e-25	MHCII
NAP1L1	7.03782e-21	0.310802	0.849	0.732	8.51647e-17	MHCII
APOC2	7.84551e-14	0.282491	0.551	0.384	9.49385e-10	MHCII
ID2	2.12048e-10	0.259003	0.526	0.387	2.56599e-06	MHCII
CIITA	1.837e-31	0.257524	0.416	0.173	2.22295e-27	MHCII
EGFL7	7.83632e-18	-0.250785	0.249	0.45	9.48273e-14	MHCII
STAB1	1.82938e-14	-0.252668	0.625	0.751	2.21373e-10	MHCII
FSCN1	6.66019e-16	-0.262158	0.79	0.856	8.0595e-12	MHCII
FOLR2	3.95261e-16	-0.273923	0.85	0.91	4.78305e-12	MHCII
ITM2C	9.80233e-22	-0.274849	0.769	0.891	1.18618e-17	MHCII
ADGRG1	1.63961e-18	-0.311669	0.394	0.59	1.98409e-14	MHCII
MRC1	1.45199e-23	-0.323059	0.128	0.36	1.75706e-19	MHCII
HTRA1	2.97482e-36	-0.339322	0.981	0.994	3.59983e-32	MHCII
VSIG4	4.97264e-14	-0.342437	0.406	0.58	6.01739e-10	MHCII
LYVE1	3.76027e-25	-0.56935	0.223	0.458	4.5503e-21	MHCII
CD9	4.48601e-133	1.35267	0.715	0.079	5.42852e-129	DAM
CD83	9.21833e-112	1.23905	0.829	0.152	1.11551e-107	DAM
OLR1	1.24317e-61	1.03033	0.987	0.827	1.50436e-57	DAM
SPP1	3.86114e-41	0.966865	1	0.992	4.67236e-37	DAM
APOC1	4.02679e-39	0.966561	1	0.969	4.87281e-35	DAM
CCL3	1.37642e-76	0.839565	0.557	0.084	1.66561e-72	DAM
SOCS6	1.031e-45	0.829738	0.962	0.746	1.24762e-41	DAM
TREM2	3.78903e-54	0.812531	0.994	0.967	4.5851e-50	DAM
ASAH1	8.46978e-49	0.744851	1	0.955	1.02493e-44	DAM
SLC1A3	4.91913e-43	0.734244	0.899	0.519	5.95264e-39	DAM
LGALS1	7.67191e-59	0.715319	0.392	0.049	9.28378e-55	DAM
MAFB	3.58209e-37	0.714492	0.608	0.2	4.33469e-33	DAM
NAP1L1	1.54156e-31	0.695167	0.962	0.744	1.86544e-27	DAM
SCIN	8.02343e-42	0.672777	0.772	0.302	9.70916e-38	DAM
RAMP1	5.5724e-74	0.669433	0.462	0.055	6.74316e-70	DAM
CTSD	1.79172e-38	0.667719	0.994	0.948	2.16816e-34	DAM
SGK1	2.93445e-30	0.640904	0.614	0.248	3.55098e-26	DAM
DHRS9	1.5143e-22	0.619794	0.842	0.668	1.83245e-18	DAM
DBI	4.18339e-22	0.61418	0.791	0.564	5.06232e-18	DAM
GYPC	2.16519e-24	0.582724	0.759	0.452	2.6201e-20	DAM
LIPA	3.36738e-20	0.580746	0.861	0.701	4.07487e-16	DAM
PLA2G7	1.7774e-30	0.559943	0.506	0.165	2.15083e-26	DAM
PDPN	2.8774e-35	0.532462	0.639	0.227	3.48194e-31	DAM
MS4A7	2.16212e-19	0.505831	0.943	0.872	2.61638e-15	DAM
LPL	1.52678e-38	0.497422	0.342	0.059	1.84756e-34	DAM
MYO1E	1.11012e-55	0.488445	0.43	0.065	1.34336e-51	DAM
PADI2	3.83836e-40	0.481458	0.475	0.111	4.6448e-36	DAM
FABP5	1.27277e-25	0.480196	0.354	0.092	1.54018e-21	DAM
HBD	7.10383e-21	0.470917	0.563	0.243	8.59634e-17	DAM
SLC11A1	3.69406e-23	0.470491	0.532	0.206	4.47018e-19	DAM
MSR1	4.34213e-17	0.470322	0.544	0.275	5.25441e-13	DAM
ITGAX	4.49215e-20	0.454586	0.88	0.654	5.43595e-16	DAM
RTTN	3.98277e-21	0.440991	0.601	0.278	4.81955e-17	DAM
FAM129A	3.86859e-26	0.423927	0.468	0.152	4.68138e-22	DAM
CH25H	2.43876e-07	0.422208	0.696	0.534	0.00295115	DAM
CSTB	2.01482e-12	0.413429	0.835	0.658	2.43814e-08	DAM
EDN1	2.73965e-94	0.405373	0.247	0.004	3.31525e-90	DAM
GLDN	1.13089e-30	0.405099	0.152	0.012	1.36849e-26	DAM
LITAF	6.3072e-19	0.400827	0.608	0.31	7.63235e-15	DAM
CXCR4	5.09334e-40	0.383226	0.253	0.029	6.16345e-36	DAM
IPCEF1	1.69924e-11	0.381901	0.804	0.672	2.05624e-07	DAM
FOS	4.13188e-12	0.377012	0.5	0.277	4.99998e-08	DAM
ALAS1	9.92654e-23	0.370893	0.43	0.145	1.20121e-18	DAM
KLF6	9.25553e-13	0.370676	0.658	0.408	1.12001e-08	DAM
CD63	1.374e-18	0.370643	1	0.993	1.66267e-14	DAM
SQSTM1	9.78994e-12	0.368651	0.677	0.459	1.18468e-07	DAM
DNASE2	2.13792e-11	0.36861	0.886	0.768	2.58709e-07	DAM
TGFBR1	2.11156e-13	0.357961	0.899	0.733	2.55519e-09	DAM
ATP6V1F	1.8974e-11	0.335235	0.867	0.727	2.29605e-07	DAM
LRRC39	5.13109e-73	0.33405	0.297	0.017	6.20913e-69	DAM
RENBP	4.12312e-13	0.331931	0.57	0.343	4.98939e-09	DAM
ZFP36	2.32964e-10	0.329424	0.494	0.274	2.81909e-06	DAM
AXL	1.78106e-14	0.329095	0.81	0.559	2.15526e-10	DAM
BTG1	1.06447e-10	0.327776	0.88	0.705	1.28812e-06	DAM
CMYA5	7.07974e-16	0.324586	0.228	0.059	8.56719e-12	DAM
S100A11	8.22875e-12	0.323679	0.987	0.986	9.95761e-08	DAM
ID2	3.62028e-07	0.318344	0.582	0.407	0.0043809	DAM
VEGFB	7.37813e-15	0.316638	0.703	0.432	8.92827e-11	DAM
LGALS9	1.6269e-09	0.315123	0.741	0.59	1.96871e-05	DAM
PLXDC2	1.41691e-14	0.313341	1	0.984	1.7146e-10	DAM
CTSL	5.20517e-10	0.311693	0.835	0.724	6.29878e-06	DAM
MPDZ	1.84448e-24	0.310274	0.278	0.06	2.23201e-20	DAM
LGALS3	1.14529e-19	0.308762	0.12	0.013	1.38592e-15	DAM
GALNT1	9.46428e-09	0.307176	0.823	0.69	0.000114527	DAM
UBE2J1	1.71165e-17	0.30702	0.506	0.219	2.07127e-13	DAM
FTH1	6.38915e-14	0.306074	1	1	7.73151e-10	DAM
ADAM28	4.87048e-10	0.300999	0.911	0.848	5.89376e-06	DAM
APOE	4.78573e-13	0.299518	1	0.997	5.79121e-09	DAM
MGLL	3.48371e-14	0.297457	0.373	0.151	4.21563e-10	DAM
HLA-DPB1	2.18829e-10	0.296532	0.861	0.678	2.64804e-06	DAM
PTGER4	2.81421e-22	0.291206	0.329	0.088	3.40548e-18	DAM
TMEM154	2.77714e-09	0.28936	0.462	0.272	3.36061e-05	DAM
CD68	1.64819e-12	0.280186	0.994	0.984	1.99447e-08	DAM
TMEM144	2.67244e-16	0.279586	0.316	0.103	3.23392e-12	DAM
S100A13	3.20761e-11	0.277898	0.323	0.137	3.88153e-07	DAM
C3AR1	7.38405e-08	0.277019	0.873	0.782	0.000893544	DAM
ANXA5	9.94452e-10	0.274834	0.918	0.834	1.20339e-05	DAM
PLPP1	3.60122e-11	0.274207	0.468	0.245	4.35784e-07	DAM
CALM1	4.38034e-09	0.271337	0.962	0.838	5.30065e-05	DAM
NPL	1.30812e-07	0.266346	0.753	0.602	0.00158295	DAM
CYTH3	2.48771e-08	0.265182	0.411	0.232	0.000301038	DAM
SDCBP	1.288e-08	0.264739	0.823	0.667	0.000155861	DAM
RPS28	2.76048e-13	0.26351	1	0.999	3.34046e-09	DAM
GPNMB	1.36209e-30	0.263509	0.127	0.008	1.64827e-26	DAM
NAGK	1.67982e-08	0.262998	0.753	0.583	0.000203275	DAM
SLC11A2	4.36186e-09	0.262429	0.551	0.348	5.27828e-05	DAM
LILRA4	1.48113e-20	0.259372	0.304	0.08	1.79231e-16	DAM
BRI3	1.5092e-08	0.255588	0.943	0.864	0.000182629	DAM
SCPEP1	1.92462e-07	0.255505	0.81	0.65	0.00232898	DAM
FCGR1A	6.0995e-10	0.253869	0.962	0.96	7.38101e-06	DAM
GABARAPL1	8.52518e-12	0.25361	0.399	0.184	1.03163e-07	DAM
HLA-DRA	3.56547e-09	0.252896	0.987	0.934	4.31458e-05	DAM
TIGD4	7.41903e-24	0.251956	0.316	0.077	8.97777e-20	DAM
EIF1	6.25749e-14	0.251764	0.994	0.998	7.57219e-10	DAM
SMCO4	6.49413e-08	0.250755	0.513	0.339	0.000785854	DAM
CD180	3.41862e-15	0.25064	0.43	0.178	4.13688e-11	DAM
WLS	1.55976e-08	-0.251734	0.209	0.435	0.000188747	DAM
APLP2	1.50779e-09	-0.252325	0.867	0.933	1.82458e-05	DAM
SRGAP1	6.89889e-07	-0.252637	0.152	0.343	0.00834834	DAM
SSBP2	2.47812e-07	-0.255659	0.316	0.529	0.00299877	DAM
LYL1	6.25957e-09	-0.255723	0.684	0.816	7.5747e-05	DAM
BIN2	3.51701e-08	-0.257155	0.69	0.839	0.000425594	DAM
GIMAP8	5.63182e-10	-0.260889	0.076	0.307	6.81506e-06	DAM
PIP5K1B	3.48997e-08	-0.261522	0.19	0.397	0.000422322	DAM
IL3RA	9.25106e-08	-0.261833	0.285	0.522	0.00111947	DAM
AOAH	1.11348e-08	-0.263186	0.589	0.785	0.000134743	DAM
CAPZB	4.53702e-09	-0.264389	0.892	0.941	5.49025e-05	DAM
QKI	1.9159e-09	-0.266265	0.905	0.965	2.31843e-05	DAM
KCTD12	1.37514e-09	-0.267649	0.816	0.903	1.66405e-05	DAM
TMIGD2	4.12585e-09	-0.2678	0.253	0.5	4.9927e-05	DAM
EMB	7.05281e-09	-0.273545	0.19	0.412	8.5346e-05	DAM
SLC7A8	5.41281e-08	-0.273845	0.184	0.392	0.000655004	DAM
RGS10	3.09956e-12	-0.274085	0.956	0.993	3.75077e-08	DAM
SRGAP2C	7.6607e-08	-0.275617	0.563	0.75	0.000927022	DAM
SPNS2	5.84228e-09	-0.2759	0.304	0.53	7.06974e-05	DAM
ITGAM	3.26527e-08	-0.276282	0.506	0.697	0.000395131	DAM
PRKCA	5.56976e-08	-0.280948	0.373	0.577	0.000673997	DAM
MNDA	8.9273e-10	-0.281622	0.747	0.879	1.08029e-05	DAM
RNF213	3.87494e-08	-0.287689	0.582	0.766	0.000468907	DAM
SUSD3	4.78696e-09	-0.287952	0.57	0.764	5.7927e-05	DAM
CPED1	4.70476e-09	-0.292776	0.342	0.563	5.69323e-05	DAM
PLAT	6.34528e-11	-0.297237	0.095	0.35	7.67843e-07	DAM
GPR183	9.10934e-10	-0.301673	0.646	0.79	1.10232e-05	DAM
ADAP2	2.56667e-10	-0.302842	0.766	0.901	3.10593e-06	DAM
RAB3IL1	1.20292e-10	-0.309005	0.354	0.597	1.45565e-06	DAM
SEMA4D	1.57328e-09	-0.310301	0.253	0.483	1.90383e-05	DAM
IGF1	2.15107e-09	-0.317495	0.456	0.686	2.60301e-05	DAM
TIAM1	1.93649e-09	-0.317615	0.468	0.684	2.34334e-05	DAM
LPAR6	4.06932e-11	-0.318893	0.665	0.839	4.92428e-07	DAM
SERPINB9	1.0189e-08	-0.319452	0.373	0.592	0.000123297	DAM
MEF2A	3.5919e-12	-0.319611	0.867	0.952	4.34655e-08	DAM
ATM	3.14154e-10	-0.319669	0.734	0.867	3.80158e-06	DAM
SLC9A9	2.43616e-10	-0.320868	0.544	0.736	2.948e-06	DAM
CCDC50	1.61925e-11	-0.322067	0.646	0.835	1.95946e-07	DAM
IGSF21	1.09582e-11	-0.323438	0.07	0.327	1.32605e-07	DAM
PRPF38B	4.21477e-11	-0.323922	0.886	0.944	5.10029e-07	DAM
CEBPB	5.44356e-09	-0.325747	0.639	0.794	6.58725e-05	DAM
RGS19	1.81593e-11	-0.328052	0.646	0.812	2.19746e-07	DAM
SIGLEC10	3.15102e-11	-0.333939	0.475	0.715	3.81305e-07	DAM
PLXDC1	5.43616e-13	-0.334219	0.158	0.46	6.5783e-09	DAM
FGL2	9.06536e-10	-0.334297	0.551	0.752	1.097e-05	DAM
GIMAP1	9.83254e-14	-0.336118	0.259	0.568	1.18984e-09	DAM
TNFSF10	1.44372e-10	-0.339807	0.361	0.615	1.74704e-06	DAM
PLEKHO1	4.47451e-13	-0.342572	0.633	0.855	5.41461e-09	DAM
AIF1	6.15035e-24	-0.345883	0.981	1	7.44254e-20	DAM
MKNK1	2.62373e-12	-0.346431	0.734	0.886	3.17497e-08	DAM
NINJ1	2.10809e-13	-0.346636	0.747	0.912	2.55099e-09	DAM
RB1	1.64526e-13	-0.354886	0.652	0.85	1.99093e-09	DAM
NCF1	3.41316e-12	-0.365908	0.316	0.578	4.13027e-08	DAM
IER3	1.71551e-10	-0.368408	0.291	0.543	2.07594e-06	DAM
SLC4A7	7.92031e-12	-0.371108	0.608	0.809	9.58437e-08	DAM
HTRA1	7.05409e-16	-0.374668	0.994	0.991	8.53616e-12	DAM
C3	1.45457e-19	-0.375134	0.987	0.999	1.76018e-15	DAM
ABCG2	1.23136e-13	-0.379402	0.051	0.337	1.49006e-09	DAM
SLCO2B1	5.6272e-18	-0.380315	0.886	0.97	6.80948e-14	DAM
CKB	1.46152e-11	-0.382798	0.563	0.79	1.76859e-07	DAM
FOLR2	1.89896e-11	-0.385675	0.747	0.908	2.29793e-07	DAM
LAPTM5	1.21157e-22	-0.386229	0.994	0.998	1.46612e-18	DAM
STAB1	4.47906e-13	-0.386934	0.481	0.74	5.42011e-09	DAM
MARCKS	4.026e-28	-0.388763	1	1	4.87187e-24	DAM
YWHAH	2.01335e-16	-0.390486	0.911	0.977	2.43635e-12	DAM
SELPLG	4.96137e-17	-0.394431	0.791	0.945	6.00375e-13	DAM
FCGRT	5.15999e-23	-0.398703	0.968	0.997	6.24411e-19	DAM
SRGAP2	1.22154e-17	-0.402556	0.728	0.946	1.47818e-13	DAM
ITPR2	1.55026e-15	-0.408916	0.728	0.889	1.87598e-11	DAM
CSF1R	5.49721e-26	-0.429046	0.968	0.997	6.65217e-22	DAM
C12orf75	2.70406e-17	-0.429501	0.709	0.889	3.27218e-13	DAM
ITM2B	2.46972e-35	-0.432048	1	1	2.98861e-31	DAM
GAL3ST4	2.44902e-16	-0.438075	0.652	0.824	2.96355e-12	DAM
GIMAP4	2.22787e-19	-0.442972	0.582	0.831	2.69595e-15	DAM
RNASE6	6.45287e-17	-0.446892	0.367	0.703	7.80861e-13	DAM
TNFRSF13C	7.66256e-19	-0.453922	0.215	0.581	9.27246e-15	DAM
ITM2C	2.6283e-19	-0.455602	0.696	0.876	3.18051e-15	DAM
MRC1	8.87524e-15	-0.455715	0.032	0.327	1.07399e-10	DAM
OLFML3	7.10473e-15	-0.475647	0.816	0.93	8.59744e-11	DAM
CX3CR1	6.03132e-27	-0.481567	0.949	0.998	7.2985e-23	DAM
C1QA	4.67503e-29	-0.484037	0.962	0.995	5.65726e-25	DAM
IL6ST	3.39901e-24	-0.496272	0.759	0.948	4.11314e-20	DAM
TMEM173	3.55364e-19	-0.50255	0.373	0.682	4.30026e-15	DAM
ACY3	1.86196e-20	-0.51369	0.627	0.851	2.25316e-16	DAM
OTULINL	4.72388e-28	-0.527012	0.797	0.974	5.71637e-24	DAM
FSCN1	1.26093e-20	-0.534191	0.652	0.855	1.52585e-16	DAM
P2RY13	4.63302e-25	-0.548662	0.823	0.98	5.60642e-21	DAM
CCND1	4.51774e-21	-0.549899	0.513	0.815	5.46692e-17	DAM
FCGR3A	7.45979e-24	-0.551403	0.854	0.977	9.02709e-20	DAM
CYBB	3.79419e-27	-0.555067	0.791	0.972	4.59135e-23	DAM
P2RY12	5.50387e-31	-0.560484	0.886	0.992	6.66023e-27	DAM
ALOX5AP	1.32075e-28	-0.57433	0.823	0.979	1.59823e-24	DAM
MAF	7.872e-36	-0.622645	0.911	0.983	9.52591e-32	DAM
ADGRG1	6.89292e-27	-0.625343	0.101	0.579	8.34112e-23	DAM
LTC4S	1.33237e-34	-0.62611	0.911	0.987	1.6123e-30	DAM
CST3	5.25011e-38	-0.645754	0.93	0.995	6.35315e-34	DAM
VSIR	4.10738e-47	-0.746355	0.81	0.987	4.97034e-43	DAM
LYVE1	1.3704e-16	-0.775228	0.095	0.427	1.65832e-12	DAM
IFI6	2.22079e-80	1.71399	0.927	0.264	2.68737e-76	IFN
IFI44L	9.84459e-88	1.51041	0.973	0.263	1.19129e-83	IFN
CXCL10	1.16971e-08	1.44643	0.109	0.022	0.000141546	IFN
ISG15	5.93292e-90	1.43365	0.9	0.187	7.17943e-86	IFN
IFI27	4.69055e-30	1.27169	0.473	0.121	5.67603e-26	IFN
XAF1	2.905e-56	1.18633	0.991	0.615	3.51534e-52	IFN
IFITM3	9.04607e-37	1.16562	0.827	0.407	1.09466e-32	IFN
IFIT1	8.66428e-70	1.16293	0.718	0.131	1.04846e-65	IFN
MX1	6.97552e-45	1.09599	0.791	0.271	8.44107e-41	IFN
IFIT3	2.30487e-66	1.06097	0.645	0.112	2.78912e-62	IFN
IFIT2	7.95625e-35	1.04911	0.664	0.215	9.62785e-31	IFN
SAMD9L	7.98079e-38	0.940338	0.864	0.437	9.65755e-34	IFN
LY6E	1.68711e-59	0.915136	0.864	0.252	2.04157e-55	IFN
STAT1	1.76541e-47	0.86216	0.8	0.259	2.13633e-43	IFN
EPSTI1	1.14778e-35	0.858114	0.873	0.48	1.38893e-31	IFN
EIF2AK2	4.38881e-33	0.818587	0.864	0.469	5.3109e-29	IFN
PARP14	3.69021e-33	0.791917	0.918	0.551	4.46553e-29	IFN
MX2	1.48066e-71	0.73758	0.5	0.053	1.79175e-67	IFN
BST2	1.37651e-33	0.724786	1	0.936	1.66572e-29	IFN
PSME2	1.4607e-18	0.715209	0.809	0.555	1.7676e-14	IFN
LAP3	1.89637e-22	0.69211	0.864	0.573	2.2948e-18	IFN
IRF7	2.18183e-40	0.69184	0.773	0.258	2.64023e-36	IFN
TYMP	1.583e-18	0.671772	0.791	0.504	1.91559e-14	IFN
TNFSF10	3.04142e-14	0.638055	0.855	0.584	3.68042e-10	IFN
RNF213	2.34419e-21	0.634055	0.927	0.744	2.8367e-17	IFN
OAS1	1.11954e-21	0.623989	0.836	0.488	1.35475e-17	IFN
IFI44	4.92809e-32	0.617293	0.736	0.282	5.96348e-28	IFN
IRF1	6.78048e-10	0.612342	0.5	0.281	8.20505e-06	IFN
SP110	6.3753e-25	0.600757	0.845	0.483	7.71474e-21	IFN
HERC5	2.81785e-14	0.574493	0.482	0.209	3.40988e-10	IFN
TRIM22	1.03488e-19	0.544229	0.873	0.605	1.2523e-15	IFN
PARP9	3.87919e-21	0.525333	0.627	0.267	4.6942e-17	IFN
IFITM2	2.45602e-13	0.499686	0.809	0.587	2.97203e-09	IFN
ADAR	1.26989e-19	0.497808	0.818	0.484	1.5367e-15	IFN
OAS2	3.76097e-38	0.480006	0.536	0.118	4.55114e-34	IFN
TNFSF13B	1.23263e-13	0.475516	0.6	0.3	1.49161e-09	IFN
IL1B	8.8635e-11	0.457995	0.564	0.306	1.07257e-06	IFN
LGALS3BP	2.7554e-14	0.454456	0.445	0.177	3.33431e-10	IFN
APOL6	1.87217e-14	0.446462	0.545	0.249	2.26551e-10	IFN
GBP1	3.41395e-17	0.430794	0.445	0.152	4.13122e-13	IFN
PLSCR1	5.86203e-12	0.427639	0.736	0.526	7.09364e-08	IFN
PSMB9	4.10098e-14	0.407518	0.645	0.355	4.9626e-10	IFN
DTX3L	2.47795e-20	0.395527	0.564	0.21	2.99857e-16	IFN
RABGAP1L	1.86541e-09	0.394805	0.645	0.437	2.25733e-05	IFN
UBE2L6	2.07563e-15	0.394643	0.564	0.254	2.51172e-11	IFN
HSP90B1	2.67159e-08	0.389876	0.955	0.918	0.000323289	IFN
DDX60L	3.87529e-10	0.381509	0.591	0.361	4.68949e-06	IFN
B2M	1.28076e-22	0.378259	1	1	1.54985e-18	IFN
OAS3	9.68887e-34	0.374735	0.345	0.053	1.17245e-29	IFN
IFI35	2.89499e-14	0.370054	0.545	0.247	3.50323e-10	IFN
HSPA5	2.8777e-07	0.366467	0.864	0.735	0.0034823	IFN
WARS	2.65666e-11	0.358681	0.382	0.153	3.21482e-07	IFN
TAP1	4.87734e-15	0.355753	0.4	0.141	5.90207e-11	IFN
PDIA3	1.74996e-07	0.355645	0.955	0.857	0.00211763	IFN
DYNLT1	4.87351e-07	0.354475	0.627	0.468	0.00589744	IFN
PPM1K	1.67905e-08	0.346755	0.682	0.471	0.000203182	IFN
UNC93B1	2.37577e-08	0.332238	0.882	0.722	0.000287492	IFN
USP18	2.10357e-36	0.324878	0.3	0.036	2.54553e-32	IFN
SHISA5	2.59624e-13	0.324014	0.473	0.199	3.14171e-09	IFN
OASL	4.78587e-46	0.322572	0.291	0.025	5.79138e-42	IFN
STAT2	2.00787e-11	0.314432	0.518	0.254	2.42973e-07	IFN
DNAJA1	1.47269e-07	0.308462	0.845	0.729	0.00178211	IFN
SERPING1	7.38037e-09	0.306425	0.364	0.164	8.93099e-05	IFN
GBP4	4.46273e-09	0.298117	0.355	0.157	5.40035e-05	IFN
HLA-A	6.2797e-07	0.297115	1	0.99	0.00759906	IFN
DDX60	1.11919e-15	0.296759	0.427	0.145	1.35433e-11	IFN
HERC6	2.57266e-25	0.296276	0.273	0.044	3.11317e-21	IFN
HLA-C	3.87485e-09	0.282254	1	0.999	4.68895e-05	IFN
MYD88	1.56094e-13	0.281084	0.436	0.168	1.88889e-09	IFN
NMI	6.66757e-10	0.272011	0.636	0.359	8.06843e-06	IFN
ODF3B	5.5663e-18	0.267569	0.309	0.075	6.73577e-14	IFN
C1QB	1.85875e-09	0.262532	1	0.998	2.24927e-05	IFN
MT2A	1.17781e-08	0.259459	0.164	0.044	0.000142527	IFN
RPL3	4.31132e-09	-0.253171	1	1	5.21712e-05	IFN
PLAC8	6.58926e-29	1.71636	0.783	0.109	7.97366e-25	Degranulation
AGR2	0	1.5682	0.783	0.001	0	Degranulation
ANXA3	2.64264e-222	1.01487	0.783	0.006	3.19786e-218	Degranulation
CD44	2.02039e-286	1.00539	0.696	0.001	2.44487e-282	Degranulation
MNDA	1.48036e-11	0.980169	1	0.868	1.79138e-07	Degranulation
HLA-DPB1	6.88381e-10	0.950521	1	0.687	8.3301e-06	Degranulation
HLA-DPA1	4.47237e-10	0.916359	1	0.898	5.41202e-06	Degranulation
SCPEP1	1.73338e-10	0.826104	0.957	0.658	2.09757e-06	Degranulation
PLA2G7	2.59063e-16	0.691379	0.826	0.182	3.13492e-12	Degranulation
DIAPH1	5.29917e-10	0.673947	0.609	0.161	6.41252e-06	Degranulation
CCDC173	5.61278e-133	0.668023	0.435	0.003	6.79203e-129	Degranulation
ADGRE1	4.42383e-152	0.646897	0.435	0.002	5.35328e-148	Degranulation
PYGL	1.63512e-09	0.635752	0.696	0.25	1.97866e-05	Degranulation
HLA-DQA2	2.93582e-07	0.611612	0.87	0.41	0.00355264	Degranulation
RHOH	1.96914e-10	0.607431	0.652	0.18	2.38286e-06	Degranulation
CACNA1D	9.9882e-14	0.565611	0.696	0.156	1.20867e-09	Degranulation
RD3	5.67399e-152	0.526269	0.435	0.002	6.86609e-148	Degranulation
RUNX1	2.08297e-07	0.523824	0.826	0.384	0.00252061	Degranulation
ADGRE2	1.72687e-21	0.47419	0.478	0.046	2.08968e-17	Degranulation
PDK1	1.65971e-19	0.461057	0.522	0.06	2.00841e-15	Degranulation
CHDH	3.32918e-24	0.45721	0.478	0.041	4.02864e-20	Degranulation
RHOBTB3	1.20092e-07	0.456677	0.478	0.126	0.00145324	Degranulation
RFLNB	1.31572e-42	0.455374	0.435	0.018	1.59215e-38	Degranulation
ITGB7	3.65136e-43	0.452291	0.478	0.021	4.41851e-39	Degranulation
FGF20	8.20723e-08	0.438172	0.739	0.261	0.000993156	Degranulation
GP9	1.89614e-17	0.431403	0.391	0.039	2.29451e-13	Degranulation
GAPT	6.37314e-08	0.42295	0.348	0.066	0.000771214	Degranulation
MPZL2	4.24284e-70	0.417606	0.261	0.002	5.13426e-66	Degranulation
CLEC9A	2.18282e-23	0.410051	0.435	0.035	2.64143e-19	Degranulation
PDE4DIP	2.01257e-07	0.400135	0.522	0.144	0.00243541	Degranulation
JAML	1.32981e-151	0.390416	0.348	0	1.60921e-147	Degranulation
IQGAP2	1.76395e-27	0.365976	0.348	0.018	2.13455e-23	Degranulation
UNC13D	3.23037e-09	0.361274	0.565	0.134	3.90907e-05	Degranulation
CHI3L1	4.26383e-07	0.35833	0.261	0.043	0.00515966	Degranulation
CABP4	2.51878e-08	0.353264	0.348	0.063	0.000304798	Degranulation
ITPR1	1.57404e-11	0.344044	0.435	0.069	1.90475e-07	Degranulation
NUDT4	3.21334e-08	0.330142	0.478	0.112	0.000388847	Degranulation
CLEC12A	6.26302e-64	0.325303	0.261	0.003	7.57888e-60	Degranulation
FOSB	3.93248e-14	0.300098	0.304	0.029	4.7587e-10	Degranulation
PTH2R	6.75648e-110	0.297593	0.261	0	8.17602e-106	Degranulation
TCTEX1D1	6.39807e-14	0.27624	0.261	0.022	7.74231e-10	Degranulation
AHR	5.52542e-18	0.274481	0.304	0.022	6.68631e-14	Degranulation
NECTIN3	2.98405e-07	0.254903	0.261	0.042	0.003611	Degranulation
OCIAD2	1.24535e-21	0.251848	0.261	0.013	1.50699e-17	Degranulation
B2M	1.55394e-10	-0.584099	1	1	1.88042e-06	Degranulation
APBB1IP	4.13093e-07	-0.58877	0.957	0.994	0.00499884	Degranulation
MARCKS	7.53416e-10	-0.737129	0.957	1	9.11709e-06	Degranulation
C1QB	3.5275e-09	-0.739319	0.913	0.999	4.26862e-05	Degranulation
SELPLG	4.76503e-08	-0.794574	0.565	0.938	0.000576617	Degranulation
P2RY12	4.86411e-09	-0.825615	0.826	0.986	5.88606e-05	Degranulation
A2M	3.85477e-11	-0.848249	1	1	4.66466e-07	Degranulation
C1QA	8.53873e-12	-0.946457	0.957	0.993	1.03327e-07	Degranulation
APOE	2.34982e-10	-1.05484	0.826	0.999	2.84352e-06	Degranulation
FCGR3A	4.53846e-11	-1.2454	0.522	0.973	5.49199e-07	Degranulation

## Sheet: WT_ClusterBarcodes
Table S5. WT-MITRG scRNA-seq cluster barcodes (Related to Figure 6). Cell barcodes, according to cluster, for both TREM2 WT and TREM2 KO isolated from WT MITRG mice.
Homestatic	MHCII	Interferon	Degranulation
WT_TREM2WT_AAAGGATGTGCTGCAC	WT_TREM2WT_AAACCCAAGGTACAGC	WT_TREM2WT_AAACCCAAGCACGTCC	WT_TREM2WT_AACGTCAGTCTACAAC
WT_TREM2WT_AAAGGGCAGAAATTGC	WT_TREM2WT_AAAGGTAGTGCAATAA	WT_TREM2WT_AACAGGGCATCTTAGG	WT_TREM2WT_ACAAAGAGTCAAGCCC
WT_TREM2WT_AAAGTGAAGAATCTAG	WT_TREM2WT_AACAAAGGTAGTAAGT	WT_TREM2WT_ACGGTCGGTATCGATC	WT_TREM2WT_ACATTTCGTAGCCCTG
WT_TREM2WT_AACAAAGGTGATGTAA	WT_TREM2WT_AACAAGAGTTGTCTAG	WT_TREM2WT_ACGTCCTTCCGTACGG	WT_TREM2WT_AGGCATTTCTAACGCA
WT_TREM2WT_AACAGGGTCGGCTCTT	WT_TREM2WT_AACACACAGACACACG	WT_TREM2WT_ACTTCGCTCCAATCTT	WT_TREM2WT_ATGGGTTCAAGCGGAT
WT_TREM2WT_AACCACATCAGTCCGG	WT_TREM2WT_AACCCAAAGGAGTCTG	WT_TREM2WT_AGGAATATCGGACTGC	WT_TREM2WT_CACTGTCGTCGGTAAG
WT_TREM2WT_AACCATGTCTGTTGGA	WT_TREM2WT_AACGAAAGTAGCTGCC	WT_TREM2WT_AGGCATTGTTCTTGCC	WT_TREM2WT_CATAAGCTCCGATCGG
WT_TREM2WT_AACCTGAAGCACTCCG	WT_TREM2WT_AACTTCTAGGCTCTCG	WT_TREM2WT_AGTAGTCAGCAGCCTC	WT_TREM2WT_GCCGTGATCCCTATTA
WT_TREM2WT_AACGAAATCAGGCGAA	WT_TREM2WT_AAGATAGCATATACCG	WT_TREM2WT_AGTAGTCTCAAGGCTT	WT_TREM2WT_GGAATGGGTAGTTACC
WT_TREM2WT_AAGGTAAAGAGCCGTA	WT_TREM2WT_AAGTGAATCCAGCACG	WT_TREM2WT_AGTGCCGTCGCTTACC	WT_TREM2WT_GGGTCACGTAAGCTCT
WT_TREM2WT_AAGTACCAGACTCTAC	WT_TREM2WT_AATCGACTCGATGCTA	WT_TREM2WT_ATCACAGGTAGAATAC	WT_TREM2WT_TCCTCTTAGCACACAG
WT_TREM2WT_AATAGAGAGCACTCAT	WT_TREM2WT_AATGAAGCAACTAGAA	WT_TREM2WT_ATCCGTCAGAGTTGAT	WT_TREM2WT_TCGACCTCAGACTCTA
WT_TREM2WT_AATGAAGCACAACGCC	WT_TREM2WT_AATGGAACAGCTCGGT	WT_TREM2WT_ATGGGTTCATAAGCGG	WT_TREM2WT_TGCGGCATCCAACTGA
WT_TREM2WT_AATGCCAGTTCCCACT	WT_TREM2WT_AATGGAAGTGGTCAAG	WT_TREM2WT_ATGGGTTTCAAGAGGC	WT_TREM2KO_AACCAACGTCCACTCT
WT_TREM2WT_AATGGCTCACTCCGGA	WT_TREM2WT_ACAACCACATTCACAG	WT_TREM2WT_CAAGACTAGTTTAGGA	WT_TREM2KO_AACCTTTAGACCATAA
WT_TREM2WT_ACACCAACATCAGCTA	WT_TREM2WT_ACAAGCTAGCACACAG	WT_TREM2WT_CACATGATCAGGTAAA	WT_TREM2KO_AAGTCGTTCTCTGCTG
WT_TREM2WT_ACACGCGCAAATGGCG	WT_TREM2WT_ACAGGGAAGGAGCTGT	WT_TREM2WT_CACATGATCTTTCGAT	WT_TREM2KO_ACCCTTGCAACTCCAA
WT_TREM2WT_ACACTGATCGCCTTGT	WT_TREM2WT_ACCCTTGCAAGACAAT	WT_TREM2WT_CAGTGCGTCACCTGTC	WT_TREM2KO_ACTATCTCACTTTATC
WT_TREM2WT_ACAGAAACAGCAGTCC	WT_TREM2WT_ACGTACAAGACGCCAA	WT_TREM2WT_CAGTGCGTCCCATTTA	WT_TREM2KO_AGGACTTCAAACTAAG
WT_TREM2WT_ACAGGGACATGGAATA	WT_TREM2WT_ACGTACAAGCTGTTAC	WT_TREM2WT_CATACCCAGCGAGGAG	WT_TREM2KO_AGTGTTGTCCCTCGTA
WT_TREM2WT_ACAGGGAGTGGTTTGT	WT_TREM2WT_ACTACGACAGAGATGC	WT_TREM2WT_CATGAGTGTCGAGATG	WT_TREM2KO_ATGTCTTTCGGCCAAC
WT_TREM2WT_ACATCGACAGAGATTA	WT_TREM2WT_ACTTCGCGTAGAGACC	WT_TREM2WT_CCAATGAGTTCAGTAC	WT_TREM2KO_CAATCGAAGTCAGGGT
WT_TREM2WT_ACCAAACAGCACCTGC	WT_TREM2WT_ACTTCGCGTTCCGCAG	WT_TREM2WT_CCTGCATCATCTTCGC	WT_TREM2KO_CAGATACCACAATGTC
WT_TREM2WT_ACCACAAGTTGCAACT	WT_TREM2WT_AGAAGTAGTACTAAGA	WT_TREM2WT_CGCATAATCTATGCCC	WT_TREM2KO_CAGGGCTGTCCGATCG
WT_TREM2WT_ACCATTTAGGTACATA	WT_TREM2WT_AGACAGGTCCCTTGGT	WT_TREM2WT_CGGGACTGTATCAGGG	WT_TREM2KO_CATGGTACAACGTATC
WT_TREM2WT_ACCCTCAGTTCCGTTC	WT_TREM2WT_AGAGAATCACAATGAA	WT_TREM2WT_CGTTAGAGTTCGTACA	WT_TREM2KO_CCCTTAGTCTAGAACC
WT_TREM2WT_ACCCTCATCAAGCCTA	WT_TREM2WT_AGATCGTAGTCGTCTA	WT_TREM2WT_CGTTCTGTCACGGACC	WT_TREM2KO_CCGTAGGAGCGTCAAG
WT_TREM2WT_ACCCTTGCAGTAGTTC	WT_TREM2WT_AGATCGTTCCCATACC	WT_TREM2WT_CTACAGACACTCCACT	WT_TREM2KO_CGAGAAGTCAAAGGAT
WT_TREM2WT_ACCCTTGTCACCCATC	WT_TREM2WT_AGCATCACATGGCGCT	WT_TREM2WT_CTATCTAAGTGCTACT	WT_TREM2KO_CGCCAGAGTCCTTTGC
WT_TREM2WT_ACGATGTAGCGTGAGT	WT_TREM2WT_AGCCAATCACCAAAGG	WT_TREM2WT_CTCCAACGTACGAGTG	WT_TREM2KO_CGGAATTCAGGACAGT
WT_TREM2WT_ACGGTTACATCATTGG	WT_TREM2WT_AGCGCTGTCAGGTAAA	WT_TREM2WT_CTGAGGCGTAGGTTTC	WT_TREM2KO_CTCATGCGTAACGATA
WT_TREM2WT_ACGTAACTCCCAACTC	WT_TREM2WT_AGCTACAAGTGCAGCA	WT_TREM2WT_CTGTAGACACACGCCA	WT_TREM2KO_CTGTGGGCAGCGTGAA
WT_TREM2WT_ACGTACACAAGATGTA	WT_TREM2WT_AGGAAATCAAAGGCAC	WT_TREM2WT_CTGTCGTAGCTTCATG	WT_TREM2KO_GAAGCCCGTCGTTGCG
WT_TREM2WT_ACGTTCCTCAGACATC	WT_TREM2WT_AGGACGAAGACCTTTG	WT_TREM2WT_GACACGCAGTCTTCCC	WT_TREM2KO_GAGGGTATCTTGCAAG
WT_TREM2WT_ACTATCTGTTATGTGC	WT_TREM2WT_AGGACGAGTCATTCCC	WT_TREM2WT_GAGACCCTCAATCTCT	WT_TREM2KO_GATCGTAAGAAACCAT
WT_TREM2WT_ACTCCCAAGAGTACCG	WT_TREM2WT_AGGCATTCACGCAAAG	WT_TREM2WT_GAGCTGCTCCCAGCGA	WT_TREM2KO_GCATCTCCAGAGCCCT
WT_TREM2WT_ACTCTCGGTACTCGAT	WT_TREM2WT_AGGCATTCATGCAGCC	WT_TREM2WT_GAGGCCTGTAACGGTG	WT_TREM2KO_GCCATTCGTTGTAGCT
WT_TREM2WT_ACTGTCCTCGATAACC	WT_TREM2WT_AGGCCACAGCCTGTCG	WT_TREM2WT_GCAGTTATCCGTTTCG	WT_TREM2KO_GCCCGAAAGGTAAGGA
WT_TREM2WT_ACTTTGTAGCGGGTTA	WT_TREM2WT_AGGGAGTCAAATGGAT	WT_TREM2WT_GCCATGGCACATGGTT	WT_TREM2KO_GCTACCTCATTCTCCG
WT_TREM2WT_AGAACCTCATTGCCTC	WT_TREM2WT_AGGGTCCAGGACGCTA	WT_TREM2WT_GCTGAATGTACTCAAC	WT_TREM2KO_GTGTTAGTCCCGATCT
WT_TREM2WT_AGAAGTAGTAGCGTTT	WT_TREM2WT_AGGGTCCAGGGTCACA	WT_TREM2WT_GGAATCTAGCAAGTCG	WT_TREM2KO_TAAGCCAAGAACTCCT
WT_TREM2WT_AGACAGGAGCATTTGC	WT_TREM2WT_AGTCACAAGGTGGCTA	WT_TREM2WT_GGCACGTCAGATTAAG	WT_TREM2KO_TACCCGTTCACCGGTG
WT_TREM2WT_AGATGAACATTAGGCT	WT_TREM2WT_ATAGAGAAGTAGCTCT	WT_TREM2WT_GGGAGATAGCGATTCT	WT_TREM2KO_TCAGCAATCTAGAACC
WT_TREM2WT_AGCCAATGTAGTACGG	WT_TREM2WT_ATCAGGTTCGGAGTGA	WT_TREM2WT_GGGCCATTCCTTATCA	WT_TREM2KO_TGAACGTTCATTCATC
WT_TREM2WT_AGCGATTAGCCTGAAG	WT_TREM2WT_ATCCACCGTAGACACG	WT_TREM2WT_GGGTATTTCACGATCA	WT_TREM2KO_TGGTACAAGCATGCGA
WT_TREM2WT_AGCGTATAGACCGTTT	WT_TREM2WT_ATCGATGGTCGAGTTT	WT_TREM2WT_GGGTTATAGATCGACG	WT_TREM2KO_TTGAACGAGTCGTCTA
WT_TREM2WT_AGCTACAGTAGGCTGA	WT_TREM2WT_ATGAGTCTCAAGTCGT	WT_TREM2WT_GGGTTTAGTGCACAAG
WT_TREM2WT_AGGATCTGTACAAAGT	WT_TREM2WT_ATGGGTTTCAAGCCTA	WT_TREM2WT_GGTAACTCAAATGAAC
WT_TREM2WT_AGGCTGCAGAAGTGTT	WT_TREM2WT_ATGTCCCGTTCCGCTT	WT_TREM2WT_GGTAGAGTCGAACGGA
WT_TREM2WT_AGGCTGCAGCGCCGTT	WT_TREM2WT_ATTACCTCATGTTACG	WT_TREM2WT_GGTGATTAGAGTCAGC
WT_TREM2WT_AGGTAGGAGTGGTTAA	WT_TREM2WT_ATTCACTTCGGACCAC	WT_TREM2WT_GTCGCGAGTAGCCAGA
WT_TREM2WT_AGGTAGGGTTATGGTC	WT_TREM2WT_ATTCCTAAGCTTTGTG	WT_TREM2WT_GTGACGCCAACTGTGT
WT_TREM2WT_AGGTTACGTTGTCCCT	WT_TREM2WT_ATTCGTTTCTCCCAAC	WT_TREM2WT_GTGCTTCTCCCATGGG
WT_TREM2WT_AGTAACCTCCATTTCA	WT_TREM2WT_ATTCTACCAGGCTATT	WT_TREM2WT_GTGTCCTCACACAGAG
WT_TREM2WT_AGTACCACAACTGCCG	WT_TREM2WT_ATTTCACAGAAACTGT	WT_TREM2WT_GTGTTAGGTATTGGCT
WT_TREM2WT_AGTACCACATGAATCC	WT_TREM2WT_CAAGGGACATCTTAGG	WT_TREM2WT_GTTACAGCACTGTTCC
WT_TREM2WT_AGTAGTCAGATAGCAT	WT_TREM2WT_CAAGGGATCAAACCCA	WT_TREM2WT_GTTACAGTCTTTGATC
WT_TREM2WT_AGTCACATCATGCTAG	WT_TREM2WT_CACAGGCAGCAGCGAT	WT_TREM2WT_TAACCAGTCACCCTGT
WT_TREM2WT_AGTCTCCCAAAGGGCT	WT_TREM2WT_CACGGGTTCTGGCTGG	WT_TREM2WT_TAACTTCGTGATACCT
WT_TREM2WT_AGTGACTCAATAGGGC	WT_TREM2WT_CACGTGGTCTTACGTT	WT_TREM2WT_TAGAGTCGTTTCACAG
WT_TREM2WT_AGTGATCCAAACCATC	WT_TREM2WT_CAGCACGAGCTCCGAC	WT_TREM2WT_TCATCATTCCGTTGGG
WT_TREM2WT_AGTTAGCAGTGCTCAT	WT_TREM2WT_CAGTGCGAGGGAGTGG	WT_TREM2WT_TCCAGAATCAACTGGT
WT_TREM2WT_AGTTCCCCAACTTGGT	WT_TREM2WT_CAGTGCGGTTGCGAAG	WT_TREM2WT_TCCATCGTCTATACTC
WT_TREM2WT_ATACCGACATGCTGCG	WT_TREM2WT_CAGTTCCTCAATCAGC	WT_TREM2WT_TCCCATGGTACTCCGG
WT_TREM2WT_ATACTTCCATGTGGCC	WT_TREM2WT_CATCAAGAGGGTCAAC	WT_TREM2WT_TCCGATCGTTGTAAAG
WT_TREM2WT_ATAGAGAGTACTCCCT	WT_TREM2WT_CATGCCTGTATACGGG	WT_TREM2WT_TCCTTTCAGTAGGAAG
WT_TREM2WT_ATAGGCTGTCAAAGCG	WT_TREM2WT_CATTCTAAGCTCGTGC	WT_TREM2WT_TCTCTGGAGAGCCTGA
WT_TREM2WT_ATAGGCTGTCCCTCAT	WT_TREM2WT_CATTGAGCATTGGATC	WT_TREM2WT_TCTTGCGTCCGATAGT
WT_TREM2WT_ATATCCTCATTGAGCT	WT_TREM2WT_CCAATGAGTTTGTGGT	WT_TREM2WT_TGACGCGAGTGATAGT
WT_TREM2WT_ATCACAGAGGTTGCCC	WT_TREM2WT_CCAATTTCAACGTATC	WT_TREM2WT_TGACGCGGTGATACCT
WT_TREM2WT_ATCACAGCACCCTGAG	WT_TREM2WT_CCCATTGTCTTAGTTC	WT_TREM2WT_TGAGACTGTACAAGCG
WT_TREM2WT_ATCACTTAGACTACGG	WT_TREM2WT_CCGGGTACAACCTATG	WT_TREM2WT_TGAGTCACACAAGGTG
WT_TREM2WT_ATCACTTAGGACGCAT	WT_TREM2WT_CCGGTGATCATCGCCT	WT_TREM2WT_TGCTTCGAGGGCGAAG
WT_TREM2WT_ATCACTTAGGTCATTC	WT_TREM2WT_CCTACGTTCGTCCTCA	WT_TREM2WT_TTATTGCAGCTAGAGC
WT_TREM2WT_ATCCATTCAAGCACAG	WT_TREM2WT_CCTCACAAGGGTAGCT	WT_TREM2WT_TTCCGGTAGAGCAGTC
WT_TREM2WT_ATGAGGGAGTATGATG	WT_TREM2WT_CGAAGGAGTGCATCTA	WT_TREM2WT_TTGATGGGTGGGTATG
WT_TREM2WT_ATGAGGGTCGTGCAGC	WT_TREM2WT_CGAAGGATCCCATTCG	WT_TREM2KO_AAACGCTAGGCCCGTT
WT_TREM2WT_ATGAGTCCATTCGGGC	WT_TREM2WT_CGACAGCTCTTTCCGG	WT_TREM2KO_AACCAACAGAATCGCG
WT_TREM2WT_ATGCCTCTCAGATGCT	WT_TREM2WT_CGCATAATCAACTACG	WT_TREM2KO_AACCTGACAGCTATAC
WT_TREM2WT_ATGGGTTAGCTCCCTT	WT_TREM2WT_CGGACACCAGCTCGGT	WT_TREM2KO_AAGTTCGAGTCGAGGT
WT_TREM2WT_ATGGGTTCAATGTCTG	WT_TREM2WT_CGTAGTAGTGTTACAC	WT_TREM2KO_AATCACGCAAATTGCC
WT_TREM2WT_ATGGGTTGTCTCACAA	WT_TREM2WT_CGTAGTATCCTTACCG	WT_TREM2KO_ACACTGAGTTTACGAC
WT_TREM2WT_ATGGGTTGTTAGAAGT	WT_TREM2WT_CGTGAATTCCTTGACC	WT_TREM2KO_ACATCCCCAGAGACTG
WT_TREM2WT_ATTACTCAGGGCCCTT	WT_TREM2WT_CGTTAGAGTCGAAGCA	WT_TREM2KO_ACATCGAAGCTAGAAT
WT_TREM2WT_ATTCTTGAGTTGGGAC	WT_TREM2WT_CTAAGTGGTAATTAGG	WT_TREM2KO_ACCACAAGTGATCGTT
WT_TREM2WT_ATTGTTCTCGTGACTA	WT_TREM2WT_CTACATTCATGCCGGT	WT_TREM2KO_ACGGGTCCAACTTGCA
WT_TREM2WT_CAACAGTAGATTAGCA	WT_TREM2WT_CTACCTGGTCCGATCG	WT_TREM2KO_ACGTAACCATGGACAG
WT_TREM2WT_CAACCTCTCCTGTAAG	WT_TREM2WT_CTAGACAAGGTACCTT	WT_TREM2KO_ACTGCAATCTCGTGAA
WT_TREM2WT_CAAGACTGTGATTCTG	WT_TREM2WT_CTAGACACAGACCTAT	WT_TREM2KO_ACTTCCGGTGCCGTTG
WT_TREM2WT_CAAGCTATCGGAGTAG	WT_TREM2WT_CTCAAGAGTCATTGCA	WT_TREM2KO_AGATCCACAGTCGAGA
WT_TREM2WT_CAATGACCAAACTAGA	WT_TREM2WT_CTCAATTCAGGCATGA	WT_TREM2KO_AGCATCATCGAACCTA
WT_TREM2WT_CACAACATCATACGGT	WT_TREM2WT_CTCAGAAGTCTAATCG	WT_TREM2KO_AGCCAATTCAATCTTC
WT_TREM2WT_CACACAAAGATTGTGA	WT_TREM2WT_CTCATGCGTCAGACGA	WT_TREM2KO_AGCCACGTCAGAGTGG
WT_TREM2WT_CACATGAAGAAGTATC	WT_TREM2WT_CTCCACACAACCACGC	WT_TREM2KO_AGCCAGCCATCCAATG
WT_TREM2WT_CACCAAACAATGGCAG	WT_TREM2WT_CTCCCAACAGATTCGT	WT_TREM2KO_AGCCAGCGTTCAGCTA
WT_TREM2WT_CACGGGTTCGGTCTAA	WT_TREM2WT_CTCCCTCAGAGGGTGG	WT_TREM2KO_AGCGTATGTAGCACAG
WT_TREM2WT_CACGTGGAGGGCTGAT	WT_TREM2WT_CTCCGATCAGCTGAGA	WT_TREM2KO_AGCGTATTCGCCGAGT
WT_TREM2WT_CACGTTCGTTCGAGCC	WT_TREM2WT_CTGAGCGAGCCTCATA	WT_TREM2KO_AGCTTCCGTAGTGCGA
WT_TREM2WT_CACTAAGCATGGGCAA	WT_TREM2WT_CTGCCTATCCATCGTC	WT_TREM2KO_AGGAGGTGTGAATAAC
WT_TREM2WT_CACTGTCGTGGGACAT	WT_TREM2WT_CTGCGAGTCGAGTCCG	WT_TREM2KO_AGGATCTAGGCGACAT
WT_TREM2WT_CACTTCGAGCATTTGC	WT_TREM2WT_CTGTGAATCTAGTGAC	WT_TREM2KO_AGGCCACAGAGGCCAT
WT_TREM2WT_CAGATCACATCCTAAG	WT_TREM2WT_CTTACCGTCAGAGTTC	WT_TREM2KO_AGGCTGCCAGCCTATA
WT_TREM2WT_CAGATCAGTCTTGCTC	WT_TREM2WT_CTTCGGTAGAGTCTTC	WT_TREM2KO_AGTACTGAGGGTTAAT
WT_TREM2WT_CAGCACGAGTGTTGTC	WT_TREM2WT_GAAACCTCACCCAATA	WT_TREM2KO_AGTTCCCCAACCAATC
WT_TREM2WT_CAGCACGCATCGGATT	WT_TREM2WT_GAAATGACACATCATG	WT_TREM2KO_AGTTCGACACGTAGAG
WT_TREM2WT_CAGCACGGTGAGCGAT	WT_TREM2WT_GAAGCCCAGTGCACAG	WT_TREM2KO_ATATCCTAGCAAGGAA
WT_TREM2WT_CAGCCAGGTACTGTTG	WT_TREM2WT_GAAGCGACAATCGCCG	WT_TREM2KO_ATCAGGTGTAGATTAG
WT_TREM2WT_CAGCGTGAGGCTCTCG	WT_TREM2WT_GAATCACCAGAGGACT	WT_TREM2KO_ATCGATGAGAATTCAG
WT_TREM2WT_CATCCCAGTGGCCTCA	WT_TREM2WT_GACACGCTCGTCGCTT	WT_TREM2KO_ATCGATGAGACCTCAT
WT_TREM2WT_CATCGGGTCGCAAGAG	WT_TREM2WT_GACCAATGTCAGGTAG	WT_TREM2KO_ATCGGATTCCACGGGT
WT_TREM2WT_CATGCCTTCTCGCCTA	WT_TREM2WT_GACCCTTGTGATCGTT	WT_TREM2KO_ATTACTCCAAATGAAC
WT_TREM2WT_CATGGTAAGCAACAGC	WT_TREM2WT_GACGTTATCCTTACCG	WT_TREM2KO_CAACCAATCTCACTCG
WT_TREM2WT_CATTCATGTTCCACAA	WT_TREM2WT_GAGATGGCACGCAGTC	WT_TREM2KO_CAACCTCTCAGACCGC
WT_TREM2WT_CATTCTATCTTACCGC	WT_TREM2WT_GAGTGTTTCTGAATCG	WT_TREM2KO_CACAGGCCAAGAGTAT
WT_TREM2WT_CATTTCATCAGCGCAC	WT_TREM2WT_GAGTTGTTCCGTAATG	WT_TREM2KO_CACCGTTGTTGGGTTT
WT_TREM2WT_CCACACTCATACCGTA	WT_TREM2WT_GAGTTTGTCGTCAGAT	WT_TREM2KO_CACGAATAGAGTTGTA
WT_TREM2WT_CCACGTTCATAGAGGC	WT_TREM2WT_GATAGAACAAGATCCT	WT_TREM2KO_CACGAATGTAGTCCTA
WT_TREM2WT_CCACTTGGTCCAGCCA	WT_TREM2WT_GATAGCTTCTGGCTGG	WT_TREM2KO_CACGTTCCAGACAAGC
WT_TREM2WT_CCCATTGCAAGCCCAC	WT_TREM2WT_GATCACAGTGCGGCTT	WT_TREM2KO_CAGTTAGCAAACGGCA
WT_TREM2WT_CCCGAAGCACCCTGAG	WT_TREM2WT_GATCACAGTGTCTCCT	WT_TREM2KO_CATCCCATCGCACGGT
WT_TREM2WT_CCCTAACGTTTGTGGT	WT_TREM2WT_GATTCGACATGACTTG	WT_TREM2KO_CATGCCTTCATGAGTC
WT_TREM2WT_CCCTCTCCATCCGTGG	WT_TREM2WT_GATTTCTTCCAAATGC	WT_TREM2KO_CATTCATTCGCCTTTG
WT_TREM2WT_CCGAACGCATGTGGCC	WT_TREM2WT_GCAGCTGCATCTATCT	WT_TREM2KO_CCACGTTAGATTGATG
WT_TREM2WT_CCGATCTAGACCGCCT	WT_TREM2WT_GCAGGCTCAAGATGGC	WT_TREM2KO_CCACTTGTCAAGAAAC
WT_TREM2WT_CCGATGGTCTAGGCCG	WT_TREM2WT_GCAGGCTTCCCTAGGG	WT_TREM2KO_CCCTAACCAGTAGTTC
WT_TREM2WT_CCGCAAGGTTTGCAGT	WT_TREM2WT_GCATCTCCAGAGAGGG	WT_TREM2KO_CCCTCAAGTACACTCA
WT_TREM2WT_CCGGTAGCATAGTCGT	WT_TREM2WT_GCATCTCTCGTGTTCC	WT_TREM2KO_CCCTCTCCATGACACT
WT_TREM2WT_CCTAAGACAGGACAGT	WT_TREM2WT_GCATGATCAACCGACC	WT_TREM2KO_CCTATCGAGCTCGCAC
WT_TREM2WT_CCTAAGATCATTTGTC	WT_TREM2WT_GCCAACGGTAAGGTCG	WT_TREM2KO_CCTTCAGTCAGGTAAA
WT_TREM2WT_CCTATCGTCAAATAGG	WT_TREM2WT_GCCGATGAGCCTCGTG	WT_TREM2KO_CGATCGGAGAGGTCGT
WT_TREM2WT_CCTCAGTTCATCGGGC	WT_TREM2WT_GCCGATGAGCTTTCCC	WT_TREM2KO_CGCAGGTAGATACATG
WT_TREM2WT_CCTCAGTTCTCTGACC	WT_TREM2WT_GCCGATGGTAGTGATA	WT_TREM2KO_CGCCATTAGTAGTCCT
WT_TREM2WT_CCTCATGTCTACGGTA	WT_TREM2WT_GCGGATCCAGCAGAAC	WT_TREM2KO_CGCGTGAGTCGCGTCA
WT_TREM2WT_CCTGCATCAAAGCAAT	WT_TREM2WT_GCGTGCAGTACCTAAC	WT_TREM2KO_CGGTCAGAGACATGCG
WT_TREM2WT_CCTGCATTCCTTGACC	WT_TREM2WT_GCTACAAAGATACATG	WT_TREM2KO_CGTAGTATCTTACCGC
WT_TREM2WT_CGAATTGTCATGTCTT	WT_TREM2WT_GCTGCAGAGGTGCCTC	WT_TREM2KO_CTAAGTGTCTGAGTCA
WT_TREM2WT_CGCAGGTCAATACGCT	WT_TREM2WT_GGAATCTAGATGACCG	WT_TREM2KO_CTACAGACAAACTAGA
WT_TREM2WT_CGGAGAATCTTCGTGC	WT_TREM2WT_GGAGCAAAGGTCATAA	WT_TREM2KO_CTACCTGCAAAGGATT
WT_TREM2WT_CGGGACTAGGCCTAGA	WT_TREM2WT_GGCAGTCGTTAAGAAC	WT_TREM2KO_CTACTATAGTAGTCCT
WT_TREM2WT_CGGGTCAGTTTCTTAC	WT_TREM2WT_GGGAGATCAGTAACGG	WT_TREM2KO_CTCAGGGGTAACCCGC
WT_TREM2WT_CGGGTGTGTTCGATTG	WT_TREM2WT_GGGTATTGTCAATCTG	WT_TREM2KO_CTCAGTCTCAGATGCT
WT_TREM2WT_CGTAGTAGTGCGAGTA	WT_TREM2WT_GGGTCACTCACTAGCA	WT_TREM2KO_CTCCACAAGCAGCCCT
WT_TREM2WT_CGTAGTAGTTTCGTGA	WT_TREM2WT_GGGTCTGGTTTGGAGG	WT_TREM2KO_CTCTCAGAGCTGCCTG
WT_TREM2WT_CGTGAATTCTACGGGC	WT_TREM2WT_GGTAATCGTCGGCCTA	WT_TREM2KO_CTGCCTAGTTAGCTAC
WT_TREM2WT_CGTTAGAAGTTCGGTT	WT_TREM2WT_GGTTAACCAGACAAAT	WT_TREM2KO_CTGTAGACAGAGTCAG
WT_TREM2WT_CGTTCTGAGCGTTACT	WT_TREM2WT_GTAATGCTCGCGTGCA	WT_TREM2KO_CTTCCTTTCACCCTCA
WT_TREM2WT_CGTTGGGAGCACACCC	WT_TREM2WT_GTAGCTATCTGCAGCG	WT_TREM2KO_CTTCTCTCAGCAGGAT
WT_TREM2WT_CTAAGTGAGGTCTGGA	WT_TREM2WT_GTAGCTATCTGCTGAA	WT_TREM2KO_GAAGCGACAGGTCTCG
WT_TREM2WT_CTAGGTAAGGTTGACG	WT_TREM2WT_GTCAAGTCACCTTCGT	WT_TREM2KO_GAAGGGTCAAGTTCGT
WT_TREM2WT_CTCAATTCACAATGCT	WT_TREM2WT_GTCACTCTCCAAACCA	WT_TREM2KO_GACCCTTGTTCCATTT
WT_TREM2WT_CTCAGAAAGCCTCAGC	WT_TREM2WT_GTCATTTGTCCTACGG	WT_TREM2KO_GACGCTGGTAGCACGA
WT_TREM2WT_CTCAGAACAATAGGAT	WT_TREM2WT_GTCGCGACATTCACCC	WT_TREM2KO_GAGACCCCACCTGCAG
WT_TREM2WT_CTCCTCCAGGATGAGA	WT_TREM2WT_GTCTACCCACTCAGAT	WT_TREM2KO_GAGCTGCAGGGAGGTG
WT_TREM2WT_CTCCTCCGTTGCATTG	WT_TREM2WT_GTCTGTCCAACCACAT	WT_TREM2KO_GAGTCTAAGTCGCTAT
WT_TREM2WT_CTCCTTTCAAGAATGT	WT_TREM2WT_GTCTGTCGTGACTCTA	WT_TREM2KO_GAGTGTTAGTCAGCGA
WT_TREM2WT_CTCCTTTCAATTTCTC	WT_TREM2WT_GTGACGCTCCATTTAC	WT_TREM2KO_GATCGTAGTGAATTAG
WT_TREM2WT_CTCTCAGCAATAGGAT	WT_TREM2WT_GTGAGGAAGTTGCTGT	WT_TREM2KO_GATGATCCAGCGTAGA
WT_TREM2WT_CTGAATGCACTTCAAG	WT_TREM2WT_GTGAGTTTCATATGGC	WT_TREM2KO_GATGGAGGTCTGCAAT
WT_TREM2WT_CTGATCCTCCGTAGGC	WT_TREM2WT_GTGCTGGCATCGCTGG	WT_TREM2KO_GATTCGAGTTTGGGTT
WT_TREM2WT_CTGCAGGGTGTTCGTA	WT_TREM2WT_GTGCTTCAGCCTTTCC	WT_TREM2KO_GATTTCTGTTCGGTCG
WT_TREM2WT_CTGCATCAGCCGGAAT	WT_TREM2WT_GTGCTTCAGTTTCAGC	WT_TREM2KO_GCCAGTGTCCCTCTAG
WT_TREM2WT_CTGCCATCAAGTGACG	WT_TREM2WT_GTGTAACGTCAACGCC	WT_TREM2KO_GCCGATGCATGACTGT
WT_TREM2WT_CTTAGGACAACACAGG	WT_TREM2WT_GTGTTCCCAATCGCGC	WT_TREM2KO_GGCACGTCATGACTAC
WT_TREM2WT_CTTAGGACAGCCTTCT	WT_TREM2WT_GTTAGTGCACGTACTA	WT_TREM2KO_GGGCGTTTCCCAAGCG
WT_TREM2WT_CTTCCTTCATGAGATA	WT_TREM2WT_GTTCCGTAGTCGCCAC	WT_TREM2KO_GGTGTCGTCACCGACG
WT_TREM2WT_CTTCGGTAGTTGGCTT	WT_TREM2WT_GTTGAACAGTCCGCCA	WT_TREM2KO_GTAAGTCCAAAGTATG
WT_TREM2WT_CTTCGGTGTCATCGGC	WT_TREM2WT_TAACCAGTCAGTCAGT	WT_TREM2KO_GTAAGTCTCCGCGAGT
WT_TREM2WT_CTTGAGAGTAAGTTAG	WT_TREM2WT_TAAGCGTCACGCAGTC	WT_TREM2KO_GTAATGCGTCCTCATC
WT_TREM2WT_CTTTCGGGTTCATCTT	WT_TREM2WT_TAAGTCGCAGCGTAGA	WT_TREM2KO_GTCACTCTCAGTGCGC
WT_TREM2WT_GAACACTAGGGTACAC	WT_TREM2WT_TACAACGAGAATCGCG	WT_TREM2KO_GTCCCATCAGTCTACA
WT_TREM2WT_GAACACTGTAGACACG	WT_TREM2WT_TAGACTGCACGCTGCA	WT_TREM2KO_GTGAGTTAGCGTACAG
WT_TREM2WT_GAACACTTCACGTAGT	WT_TREM2WT_TATACCTGTATCAAGA	WT_TREM2KO_GTGGAAGTCCGGGACT
WT_TREM2WT_GAACACTTCTCTGGTC	WT_TREM2WT_TATCTGTAGGGTCACA	WT_TREM2KO_GTGGTTATCACTAGCA
WT_TREM2WT_GAACGTTGTGTTAACC	WT_TREM2WT_TCAAGCAGTGCCCGTA	WT_TREM2KO_GTGTTAGGTCGATGCC
WT_TREM2WT_GAACGTTTCCAGTGCG	WT_TREM2WT_TCAATTCGTGACACGA	WT_TREM2KO_GTTCATTCACGCACCA
WT_TREM2WT_GAAGCCCCAGATTAAG	WT_TREM2WT_TCAGCAACATAATCGC	WT_TREM2KO_TAACACGCACCGTCGA
WT_TREM2WT_GAAGCGAGTACGGTTT	WT_TREM2WT_TCAGCCTGTTCGTACA	WT_TREM2KO_TAACACGTCGCTGACG
WT_TREM2WT_GAAGGGTCAAGCGGAT	WT_TREM2WT_TCAGTGAAGACCTCCG	WT_TREM2KO_TAACTTCCAAGATGGC
WT_TREM2WT_GAATAGATCAAGCGTT	WT_TREM2WT_TCATTGTGTCGATGCC	WT_TREM2KO_TAAGCACCAGCATGCC
WT_TREM2WT_GAATCACAGGGTACGT	WT_TREM2WT_TCCACCAGTTTCGGCG	WT_TREM2KO_TACAGGTGTATACCTG
WT_TREM2WT_GAATCGTAGCACCCAC	WT_TREM2WT_TCCGGGACACTGCTTC	WT_TREM2KO_TACCCACTCAGCGCAC
WT_TREM2WT_GACGTTACAGTCAGTT	WT_TREM2WT_TCCTCGATCTCCATAT	WT_TREM2KO_TAGGTACGTATCGAAA
WT_TREM2WT_GACTGATCAGCTACCG	WT_TREM2WT_TCCTCTTCAAGAGGTC	WT_TREM2KO_TAGTGCAGTTTAAGGA
WT_TREM2WT_GACTTCCCACCGTCTT	WT_TREM2WT_TCGAACATCCAGTACA	WT_TREM2KO_TCACGGGTCCATTGTT
WT_TREM2WT_GAGAAATGTGCGACAA	WT_TREM2WT_TCGACCTTCTGATGGT	WT_TREM2KO_TCAGCCTGTCGCAGTC
WT_TREM2WT_GAGACCCCACTCAGAT	WT_TREM2WT_TCGATTTCATCAGTGT	WT_TREM2KO_TCATCCGTCTCCCAAC
WT_TREM2WT_GAGAGGTGTGGCTTGC	WT_TREM2WT_TCGATTTGTCTCACGG	WT_TREM2KO_TCATGAGGTCATATGC
WT_TREM2WT_GAGTTTGAGAATTTGG	WT_TREM2WT_TCGCACTAGCTAGATA	WT_TREM2KO_TCATGTTTCCATATGG
WT_TREM2WT_GAGTTTGGTTGCGAAG	WT_TREM2WT_TCGCACTGTGACACAG	WT_TREM2KO_TCCGATCAGTATTCCG
WT_TREM2WT_GATAGCTCACTTCAAG	WT_TREM2WT_TCGCTTGGTGTCATTG	WT_TREM2KO_TCCGGGACATCTGGGC
WT_TREM2WT_GATCCCTAGACGTCGA	WT_TREM2WT_TCGGTCTGTGGATACG	WT_TREM2KO_TCCTGCAAGATGTTAG
WT_TREM2WT_GATCCCTCAGCAGTTT	WT_TREM2WT_TCGTGCTTCTTCTGTA	WT_TREM2KO_TCGGGTGGTTCCTAGA
WT_TREM2WT_GATTCGATCAGTCTTT	WT_TREM2WT_TCTAACTGTCGTTGCG	WT_TREM2KO_TCTCAGCAGCGCCTCA
WT_TREM2WT_GATTCTTTCATACGGT	WT_TREM2WT_TCTAACTGTGCTCTTC	WT_TREM2KO_TCTGGCTGTAATCAGA
WT_TREM2WT_GCACGTGGTAGAGACC	WT_TREM2WT_TCTACATCACCAGCGT	WT_TREM2KO_TCTTAGTAGAAGAACG
WT_TREM2WT_GCACGTGGTGCCTTTC	WT_TREM2WT_TCTATACCAGGCTTGC	WT_TREM2KO_TCTTCCTTCGGATAAA
WT_TREM2WT_GCACTAAGTGGTTCTA	WT_TREM2WT_TCTCACGAGCAAATCA	WT_TREM2KO_TGACGCGGTATACCTG
WT_TREM2WT_GCAGGCTAGCCTCTTC	WT_TREM2WT_TCTCAGCCATACACCA	WT_TREM2KO_TGATCAGGTATCGTTG
WT_TREM2WT_GCATCGGGTCTCTCTG	WT_TREM2WT_TCTCAGCCATGTGCCG	WT_TREM2KO_TGATGGTAGTCTGGAG
WT_TREM2WT_GCATCTCCAATTGAAG	WT_TREM2WT_TCTCCGAAGCCGTTGC	WT_TREM2KO_TGATTTCTCCCATAAG
WT_TREM2WT_GCATCTCCATATCTGG	WT_TREM2WT_TCTCCGATCCGGTAGC	WT_TREM2KO_TGCACGGCATAGTCAC
WT_TREM2WT_GCATTAGGTCGGTACC	WT_TREM2WT_TCTGCCACACAAAGTA	WT_TREM2KO_TGCAGATGTGGCTGAA
WT_TREM2WT_GCATTAGTCTATTTCG	WT_TREM2WT_TCTGTCGTCTTCCCGA	WT_TREM2KO_TGCAGGCAGGTTACAA
WT_TREM2WT_GCCAACGCAAGGCCTC	WT_TREM2WT_TCTTAGTAGTCTAGAA	WT_TREM2KO_TGCGATAGTACGTTCA
WT_TREM2WT_GCCAACGGTCATACCA	WT_TREM2WT_TCTTAGTGTGCATGAG	WT_TREM2KO_TGCTCCAGTAATCAAG
WT_TREM2WT_GCCAGGTAGGCGTTGA	WT_TREM2WT_TGAATGCCACATACTG	WT_TREM2KO_TGCTCGTTCTTACCGC
WT_TREM2WT_GCCCAGACATCGTTCC	WT_TREM2WT_TGACAGTAGGATATAC	WT_TREM2KO_TGTACAGAGGGAGGAC
WT_TREM2WT_GCCCAGATCATTACTC	WT_TREM2WT_TGACAGTGTAACACCT	WT_TREM2KO_TGTCCTGTCTTGAACG
WT_TREM2WT_GCGAGAATCGAGGCAA	WT_TREM2WT_TGACAGTGTCATATGC	WT_TREM2KO_TTACAGGGTATCAAGA
WT_TREM2WT_GGAACCCGTATGCTTG	WT_TREM2WT_TGAGCATAGTAGGCCA	WT_TREM2KO_TTAGGGTCATTCACCC
WT_TREM2WT_GGAGATGCATCTGCGG	WT_TREM2WT_TGAGCGCCAACTCATG	WT_TREM2KO_TTCCTCTAGTGAACAT
WT_TREM2WT_GGAGATGGTCTGTCCT	WT_TREM2WT_TGAGGTTAGACATATG	WT_TREM2KO_TTGACCCGTACTCCCT
WT_TREM2WT_GGAGCAACATCAGCGC	WT_TREM2WT_TGATCAGTCTTGAGCA	WT_TREM2KO_TTGCTGCGTAGGGTAC
WT_TREM2WT_GGATCTACAGACGATG	WT_TREM2WT_TGATGCAGTATTCCGA	WT_TREM2KO_TTGGGTAGTATGATCC
WT_TREM2WT_GGATGTTAGCAAATCA	WT_TREM2WT_TGATTCTGTTGAGAGC	WT_TREM2KO_TTGGGTATCCATAAGC
WT_TREM2WT_GGCTGTGAGCTGCCTG	WT_TREM2WT_TGCGGCAGTTCGTACA	WT_TREM2KO_TTGTTCAGTCTGTGTA
WT_TREM2WT_GGCTGTGGTGGATACG	WT_TREM2WT_TGCGGCATCTCCTGTG	WT_TREM2KO_TTGTTGTCATAGATGA
WT_TREM2WT_GGGACAACACGCGGTT	WT_TREM2WT_TGCGGGTGTCTCCTGT	WT_TREM2KO_TTTCGATTCTTAAGGC
WT_TREM2WT_GGGACCTCACCATAAC	WT_TREM2WT_TGCTCGTTCCCGTGTT	WT_TREM2KO_TTTGGTTAGCAGGTCA
WT_TREM2WT_GGGACCTTCGAGAGAC	WT_TREM2WT_TGCTTCGCAGTTCTAG
WT_TREM2WT_GGGACTCCAGCTTCGG	WT_TREM2WT_TGGAGGATCCGTTTCG
WT_TREM2WT_GGGCTCATCAAGCCGC	WT_TREM2WT_TGGAGGATCTGCCTGT
WT_TREM2WT_GGGTAGACAAGCTCTA	WT_TREM2WT_TGGTAGTAGGCTCACC
WT_TREM2WT_GGGTAGACACATGACT	WT_TREM2WT_TGGTGATAGCATCTTG
WT_TREM2WT_GGGTATTCAACAGATA	WT_TREM2WT_TGGTTAGTCCGTACGG
WT_TREM2WT_GGGTGAAGTGCCTTTC	WT_TREM2WT_TGTAACGAGGCCACTC
WT_TREM2WT_GGGTGTCTCACATCAG	WT_TREM2WT_TGTACAGCAGTAGAAT
WT_TREM2WT_GGTCTGGTCTGCAGCG	WT_TREM2WT_TGTCCCAAGTAATCCC
WT_TREM2WT_GGTGATTAGCAAATCA	WT_TREM2WT_TGTGAGTGTAACATGA
WT_TREM2WT_GGTGATTCAACCTAAC	WT_TREM2WT_TGTGTGACACCTCTAC
WT_TREM2WT_GGTGGCTAGGGCTAAC	WT_TREM2WT_TGTTGGAGTCATAAAG
WT_TREM2WT_GGTGTCGCACTCCTTG	WT_TREM2WT_TTACGCCCACGCACCA
WT_TREM2WT_GGTGTTAGTGGTCCCA	WT_TREM2WT_TTAGGGTTCTCCGCAT
WT_TREM2WT_GGTTGTACAGCTCCTT	WT_TREM2WT_TTCACGCCACCTGCTT
WT_TREM2WT_GTAAGTCCATCAGCGC	WT_TREM2WT_TTCCGGTAGATTGTGA
WT_TREM2WT_GTAATCGAGCAATAGT	WT_TREM2WT_TTCGCTGAGTGCACTT
WT_TREM2WT_GTACAGTAGATAGGGA	WT_TREM2WT_TTCGGTCGTAGTTAGA
WT_TREM2WT_GTACAGTCAGCTATTG	WT_TREM2WT_TTCTAGTGTCCTGAAT
WT_TREM2WT_GTAGCTAAGCTCCCTT	WT_TREM2WT_TTGGGTATCGGCCTTT
WT_TREM2WT_GTAGGTTGTGATTCTG	WT_TREM2WT_TTTGGTTTCACGAGGA
WT_TREM2WT_GTAGTACTCGCGTAGC	WT_TREM2KO_AAACCCAGTTCTCCTG
WT_TREM2WT_GTCACGGTCGTAGAGG	WT_TREM2KO_AAACGCTTCAGGACGA
WT_TREM2WT_GTCAGCGTCCCATTTA	WT_TREM2KO_AAAGGATAGCATGATA
WT_TREM2WT_GTCATCCGTCGCGTCA	WT_TREM2KO_AAATGGACACCTATCC
WT_TREM2WT_GTCATTTCAGGTACGA	WT_TREM2KO_AACAAAGAGAAGGATG
WT_TREM2WT_GTCCTCACAGCTATTG	WT_TREM2KO_AACAAAGCAATACGCT
WT_TREM2WT_GTCGAATGTCGGAAAC	WT_TREM2KO_AACAACCAGCCTAACT
WT_TREM2WT_GTCGTTCCATCCGTGG	WT_TREM2KO_AACAACCGTATCATGC
WT_TREM2WT_GTCTAGATCGGACAAG	WT_TREM2KO_AACACACAGTATCTGC
WT_TREM2WT_GTCTGTCGTGTCCCTT	WT_TREM2KO_AACCAACGTTGTTGTG
WT_TREM2WT_GTGAGGATCACGGACC	WT_TREM2KO_AACCAACTCACACCGG
WT_TREM2WT_GTGGTTACATACCACA	WT_TREM2KO_AACCCAAAGAGGGTAA
WT_TREM2WT_GTGTCCTCATCGGAAG	WT_TREM2KO_AACGGGAAGAACTGAT
WT_TREM2WT_GTGTGATAGACCCGCT	WT_TREM2KO_AAGATAGGTGCGGTAA
WT_TREM2WT_GTGTGGCGTATCCTCC	WT_TREM2KO_AAGATAGTCAAACCCA
WT_TREM2WT_GTGTGGCGTCCGCAGT	WT_TREM2KO_AAGCATCTCGGAAACG
WT_TREM2WT_GTTAGACAGATTCGCT	WT_TREM2KO_AAGCGTTAGACCAGAC
WT_TREM2WT_GTTCATTCACTCATAG	WT_TREM2KO_AAGCGTTAGATACTGA
WT_TREM2WT_GTTCTATAGGCCTTGC	WT_TREM2KO_AAGGAATAGAGCAGTC
WT_TREM2WT_GTTGTGAAGTTACTCG	WT_TREM2KO_AAGGAATCACCAAAGG
WT_TREM2WT_TAACCAGTCGACACTA	WT_TREM2KO_AAGTTCGTCGTAGGAG
WT_TREM2WT_TAAGCACAGCGACTGA	WT_TREM2KO_AAGTTCGTCTAGTGAC
WT_TREM2WT_TAAGTCGGTGTTCAGT	WT_TREM2KO_AATAGAGCATCAGCTA
WT_TREM2WT_TAAGTCGTCCCGAGTG	WT_TREM2KO_AATCGACAGAATGTTG
WT_TREM2WT_TAATCTCGTAGGTAGC	WT_TREM2KO_AATCGTGAGACTTCCA
WT_TREM2WT_TACCGAAGTTGTTGAC	WT_TREM2KO_AATGGCTAGTTCTACG
WT_TREM2WT_TACCTCGCAGCGCTTG	WT_TREM2KO_ACACAGTGTTCTCTCG
WT_TREM2WT_TACCTGCAGTCCCGGT	WT_TREM2KO_ACAGCCGAGCTCGACC
WT_TREM2WT_TACTTCAAGGTGCTTT	WT_TREM2KO_ACAGCCGTCGGCCAAC
WT_TREM2WT_TAGATCGGTGAGTAGC	WT_TREM2KO_ACATGCAAGTGCCCGT
WT_TREM2WT_TAGATCGGTTGCCTAA	WT_TREM2KO_ACCAAACGTCAAGCCC
WT_TREM2WT_TAGCACATCTGGTTGA	WT_TREM2KO_ACCAACATCTCACTCG
WT_TREM2WT_TAGGGTTAGCTTGTGT	WT_TREM2KO_ACCACAAAGATGACAT
WT_TREM2WT_TAGGTACGTCATTGCA	WT_TREM2KO_ACCCTCAGTTCTCCCA
WT_TREM2WT_TAGGTACTCCCAATAG	WT_TREM2KO_ACGATCACATAACAGA
WT_TREM2WT_TAGGTACTCCTTCTAA	WT_TREM2KO_ACGATCATCCTACACC
WT_TREM2WT_TAGTGCAGTCCAGGTC	WT_TREM2KO_ACGGTCGCAAGACGAC
WT_TREM2WT_TATCCTATCTATTGTC	WT_TREM2KO_ACGTAACAGGCATTTC
WT_TREM2WT_TATTGGGTCCCGAATA	WT_TREM2KO_ACGTTCCAGCGGGTAT
WT_TREM2WT_TCAAGTGGTTACGGAG	WT_TREM2KO_ACGTTCCCATAGGTTC
WT_TREM2WT_TCACGGGAGACCATTC	WT_TREM2KO_ACTTAGGTCTGCTAGA
WT_TREM2WT_TCACGGGCATGACTGT	WT_TREM2KO_ACTTTCACACGTCATA
WT_TREM2WT_TCACTCGTCCGCGATG	WT_TREM2KO_ACTTTCAGTCACGACC
WT_TREM2WT_TCACTCGTCTACAGGT	WT_TREM2KO_AGAAATGTCTGGGCCA
WT_TREM2WT_TCAGGGCTCGATTTCT	WT_TREM2KO_AGACAAATCTCTGAGA
WT_TREM2WT_TCAGTCCAGTTTGCTG	WT_TREM2KO_AGATCCAGTAACGTTC
WT_TREM2WT_TCAGTTTTCGAACTCA	WT_TREM2KO_AGATGAACAAGAGTAT
WT_TREM2WT_TCATATCGTCATGCAT	WT_TREM2KO_AGATGCTAGGAGTCTG
WT_TREM2WT_TCATTGTGTCCTGTCT	WT_TREM2KO_AGCCAGCGTGTCCTAA
WT_TREM2WT_TCATTTGGTCAAGCGA	WT_TREM2KO_AGCGATTGTCGTCTCT
WT_TREM2WT_TCCACGTAGCACTCTA	WT_TREM2KO_AGCGCCAAGCAGCCTC
WT_TREM2WT_TCCCACAAGCCGTAAG	WT_TREM2KO_AGCGCTGCACTGATTG
WT_TREM2WT_TCCCATGCACACGCCA	WT_TREM2KO_AGCGTATCACTAGTAC
WT_TREM2WT_TCCGAAAAGGTGCCTC	WT_TREM2KO_AGCGTCGAGACATGCG
WT_TREM2WT_TCCGGGAAGTAGAGTT	WT_TREM2KO_AGCGTCGGTCAGGAGT
WT_TREM2WT_TCCGTGTCACGAGAAC	WT_TREM2KO_AGCTACACAAGCGAAC
WT_TREM2WT_TCCGTGTTCCTAGCGG	WT_TREM2KO_AGCTACATCAACTGGT
WT_TREM2WT_TCCGTGTTCCTCACCA	WT_TREM2KO_AGGACGAGTCCTTTGC
WT_TREM2WT_TCCTCGATCCCATACC	WT_TREM2KO_AGGAGGTCACCGTGGT
WT_TREM2WT_TCCTTTCAGAGTGACC	WT_TREM2KO_AGGAGGTGTATGGTTC
WT_TREM2WT_TCGCTCACACTGCGTG	WT_TREM2KO_AGGATAAAGGTAAGAG
WT_TREM2WT_TCGCTCATCGTCGACG	WT_TREM2KO_AGGCTGCCACTCCCTA
WT_TREM2WT_TCGGGACTCACTGGGC	WT_TREM2KO_AGGGCTCTCTAGACCA
WT_TREM2WT_TCGGGTGCAGTGAGCA	WT_TREM2KO_AGGTAGGCACAGTCAT
WT_TREM2WT_TCTATACTCTGCATGA	WT_TREM2KO_AGGTTACAGATGCTTC
WT_TREM2WT_TCTCACGCACCCTGAG	WT_TREM2KO_AGGTTACAGGTCCGAA
WT_TREM2WT_TCTCTGGTCATGGAGG	WT_TREM2KO_AGTACCAGTTACCCAA
WT_TREM2WT_TCTTGCGCAAAGCTCT	WT_TREM2KO_AGTAGTCTCCGCTGTT
WT_TREM2WT_TGACGCGTCTTACGGA	WT_TREM2KO_AGTGATCAGGAGTACC
WT_TREM2WT_TGAGACTGTTACGCCG	WT_TREM2KO_AGTTCCCGTGCATCTA
WT_TREM2WT_TGAGGGAAGCCGGAAT	WT_TREM2KO_ATACCGAGTAACGGTG
WT_TREM2WT_TGATCAGAGTGGACGT	WT_TREM2KO_ATACTTCAGTAAGCAT
WT_TREM2WT_TGATCTTCAAGACCGA	WT_TREM2KO_ATAGACCAGTCAACAA
WT_TREM2WT_TGATCTTCATGCACTA	WT_TREM2KO_ATCACGACACTAACGT
WT_TREM2WT_TGCACGGGTTCAGCGC	WT_TREM2KO_ATCAGGTGTGAATGAT
WT_TREM2WT_TGCAGATCAGTAGAAT	WT_TREM2KO_ATCGGCGCAACTGCCG
WT_TREM2WT_TGCGATAGTGCATTAC	WT_TREM2KO_ATCGGCGCACGACAGA
WT_TREM2WT_TGCGGCAAGCACACAG	WT_TREM2KO_ATGAGGGAGTACCATC
WT_TREM2WT_TGCGGCAGTTGCTAGT	WT_TREM2KO_ATGAGGGCAATAGAGT
WT_TREM2WT_TGCTCCAAGTCACACT	WT_TREM2KO_ATGAGTCTCCGTGGTG
WT_TREM2WT_TGCTCGTTCTGGGCGT	WT_TREM2KO_ATGATCGTCCTCTAAT
WT_TREM2WT_TGCTGAACATGCCGGT	WT_TREM2KO_ATGCCTCAGTTAGAAC
WT_TREM2WT_TGGAGAGTCGCTAATG	WT_TREM2KO_ATGGGTTGTATTTCTC
WT_TREM2WT_TGGAGAGTCGCTGACG	WT_TREM2KO_ATTACCTGTACCTTCC
WT_TREM2WT_TGGATCACAGAACTTC	WT_TREM2KO_ATTCCATTCGGTGAAG
WT_TREM2WT_TGGCGTGGTCTGTCAA	WT_TREM2KO_ATTCCTAAGCTCAGAG
WT_TREM2WT_TGGGCGTGTTCGGCGT	WT_TREM2KO_ATTCGTTAGGGAGAAT
WT_TREM2WT_TGGGTTACATGACACT	WT_TREM2KO_ATTTCTGAGCACACAG
WT_TREM2WT_TGGTGATCAGAGCCCT	WT_TREM2KO_CAACCAACAGATAAAC
WT_TREM2WT_TGGTTAGTCAGTGCGC	WT_TREM2KO_CAAGACTAGAGCGACT
WT_TREM2WT_TGTAGACCACAGCATT	WT_TREM2KO_CAAGACTTCCCACAGG
WT_TREM2WT_TGTCCTGGTCTAGGTT	WT_TREM2KO_CACACAAGTAACTTCG
WT_TREM2WT_TGTGCGGCATCTAGAC	WT_TREM2KO_CAGAGCCGTCGGCCTA
WT_TREM2WT_TGTGTGAAGCGAATGC	WT_TREM2KO_CAGATTGTCCAAACCA
WT_TREM2WT_TGTTACTAGTAAGAGG	WT_TREM2KO_CAGATTGTCCTGATAG
WT_TREM2WT_TGTTCATAGTATGACA	WT_TREM2KO_CAGCACGCAACAGAGC
WT_TREM2WT_TGTTGAGAGACAAGCC	WT_TREM2KO_CATAAGCAGAACTTCC
WT_TREM2WT_TGTTTGTGTTCGGGTC	WT_TREM2KO_CATAAGCAGCGAGTCA
WT_TREM2WT_TTACAGGGTACCTATG	WT_TREM2KO_CATAGACGTCGCACGT
WT_TREM2WT_TTACCGCCAATTGCTG	WT_TREM2KO_CATCCCATCATGAGGG
WT_TREM2WT_TTACGCCAGTTCGGTT	WT_TREM2KO_CATTCATCACGGCACT
WT_TREM2WT_TTACGTTCATGGCACC	WT_TREM2KO_CATTCTACACTCAAGT
WT_TREM2WT_TTATTGCGTAAGTTAG	WT_TREM2KO_CATTGCCGTGAACCGA
WT_TREM2WT_TTATTGCGTCAAAGAT	WT_TREM2KO_CATTGTTTCGGTAGGA
WT_TREM2WT_TTCACCGAGGTGCAGT	WT_TREM2KO_CATTGTTTCTCGCGTT
WT_TREM2WT_TTCACCGCACACTTAG	WT_TREM2KO_CCAATTTTCATTATCC
WT_TREM2WT_TTCACCGCATACTTTC	WT_TREM2KO_CCACACTGTCCAGCGT
WT_TREM2WT_TTCCAATGTCGTGATT	WT_TREM2KO_CCACGAGCAGGAGGAG
WT_TREM2WT_TTCCGGTGTCGCTGCA	WT_TREM2KO_CCCTAACAGTCTAGAA
WT_TREM2WT_TTCCGGTTCCGTACGG	WT_TREM2KO_CCCTGATTCGCTCATC
WT_TREM2WT_TTCCTCTAGAGCAACC	WT_TREM2KO_CCGGTGACATTAAGCC
WT_TREM2WT_TTCCTTCGTAGCTAAA	WT_TREM2KO_CCTAACCGTAACACCT
WT_TREM2WT_TTCGGTCAGGAGTCTG	WT_TREM2KO_CCTATCGAGCGTGCTC
WT_TREM2WT_TTCTTGAGTATGGGAC	WT_TREM2KO_CCTATCGGTTTAAGGA
WT_TREM2WT_TTGAGTGAGGATGGCT	WT_TREM2KO_CCTCTCCCAAACGGCA
WT_TREM2WT_TTGATGGGTAGAGTTA	WT_TREM2KO_CCTTTGGTCTGTTGGA
WT_TREM2WT_TTGCCTGCACTATCCC	WT_TREM2KO_CGACAGCTCGCTCCTA
WT_TREM2WT_TTGGATGCAGAGAATT	WT_TREM2KO_CGAGAAGCACAGTCGC
WT_TREM2WT_TTGGATGGTCTACACA	WT_TREM2KO_CGAGTGCTCAGTAGGG
WT_TREM2WT_TTGGATGTCATTGGTG	WT_TREM2KO_CGATGGCGTTGAGGAC
WT_TREM2WT_TTGGGATCATTGAAAG	WT_TREM2KO_CGATGGCTCGATCCAA
WT_TREM2WT_TTGGGCGTCGAAACAA	WT_TREM2KO_CGCCAGAGTTGACGGA
WT_TREM2WT_TTGTGTTTCTCGAACA	WT_TREM2KO_CGCCATTGTGTTAACC
WT_TREM2WT_TTGTTCAGTCTGCATA	WT_TREM2KO_CGGACACCAGACAATA
WT_TREM2WT_TTTAGTCCAGCTACAT	WT_TREM2KO_CGGGCATAGATTAGAC
WT_TREM2WT_TTTATGCAGTTTGTCG	WT_TREM2KO_CGGGTGTAGCACGGAT
WT_TREM2WT_TTTCACATCCGTTTCG	WT_TREM2KO_CGTAATGCATCCGTGG
WT_TREM2WT_TTTCACATCTCATAGG	WT_TREM2KO_CGTGATAGTTGGGATG
WT_TREM2WT_TTTCAGTTCTGGGCGT	WT_TREM2KO_CGTGCTTAGATGGTCG
WT_TREM2WT_TTTCCTCAGAAGTCTA	WT_TREM2KO_CGTTAGATCCGATCTC
WT_TREM2WT_TTTGACTCACGTAGTT	WT_TREM2KO_CGTTGGGGTCCACATA
WT_TREM2WT_TTTGATCAGGGAGATA	WT_TREM2KO_CTACTATTCATAGAGA
WT_TREM2WT_TTTGGAGGTCACGACC	WT_TREM2KO_CTAGACAGTGCTGCAC
WT_TREM2KO_AAACCCACATCTGGGC	WT_TREM2KO_CTAGACATCGACATCA
WT_TREM2KO_AAACGAAGTCTTAGTG	WT_TREM2KO_CTCAAGATCTGGTGCG
WT_TREM2KO_AAACGCTAGGAAGAAC	WT_TREM2KO_CTCAGAATCAGACATC
WT_TREM2KO_AAAGAACGTGTGCCTG	WT_TREM2KO_CTCCTTTGTGTAGGAC
WT_TREM2KO_AAAGGATCATCGTCCT	WT_TREM2KO_CTGTGAAGTAGATCCT
WT_TREM2KO_AAAGGGCCACTGCGAC	WT_TREM2KO_CTTAGGAGTGACTATC
WT_TREM2KO_AAAGGTAAGACTTAAG	WT_TREM2KO_CTTCTAAAGAACTTCC
WT_TREM2KO_AAAGGTATCTTTCGAT	WT_TREM2KO_CTTCTCTCATGAGGGT
WT_TREM2KO_AAAGTCCCAAGTGCTT	WT_TREM2KO_CTTGAGAGTAGCGTTT
WT_TREM2KO_AAAGTCCTCGAACGCC	WT_TREM2KO_CTTGAGAGTAGTGCGA
WT_TREM2KO_AAAGTGACAACGGTAG	WT_TREM2KO_GAAGAATTCATTTCCA
WT_TREM2KO_AAATGGACATTCAGGT	WT_TREM2KO_GAAGGGTGTTCTTAGG
WT_TREM2KO_AACCTGAGTGTGGACA	WT_TREM2KO_GAATAGAGTGGACCTC
WT_TREM2KO_AACGAAAAGGTCCTGC	WT_TREM2KO_GACCCAGGTAGCGATG
WT_TREM2KO_AACGAAAAGGTTCTAC	WT_TREM2KO_GACCCTTTCATTGTGG
WT_TREM2KO_AACGGGAAGACCAAAT	WT_TREM2KO_GACGCTGTCGTTGCCT
WT_TREM2KO_AACGTCAAGCTGAAAT	WT_TREM2KO_GAGGGTATCAGTGTTG
WT_TREM2KO_AACTTCTTCCGTGGGT	WT_TREM2KO_GAGTGAGTCCCGTGTT
WT_TREM2KO_AAGAACAAGGACTTCT	WT_TREM2KO_GATAGAACACGTAACT
WT_TREM2KO_AAGACTCCATACCACA	WT_TREM2KO_GATGACTTCCGTGGTG
WT_TREM2KO_AAGATAGCACGGATCC	WT_TREM2KO_GATGATCCATCCTATT
WT_TREM2KO_AAGCATCCACTGCACG	WT_TREM2KO_GATGATCGTATGGAAT
WT_TREM2KO_AAGCGAGGTACCGGAA	WT_TREM2KO_GATTCGACATAGATCC
WT_TREM2KO_AAGTACCTCAATCTTC	WT_TREM2KO_GATTTCTTCGACGAGA
WT_TREM2KO_AATCACGGTCTCTCTG	WT_TREM2KO_GCAACATAGTAACCTC
WT_TREM2KO_AATCACGGTTGGAGAC	WT_TREM2KO_GCAACATGTGGTTCTA
WT_TREM2KO_AATCACGTCGCGTTTC	WT_TREM2KO_GCACGGTCAGGGAATC
WT_TREM2KO_AATCGTGAGTCATGAA	WT_TREM2KO_GCACGGTGTCTAGGCC
WT_TREM2KO_AATGACCCAGCAGATG	WT_TREM2KO_GCACGTGTCGTCGATA
WT_TREM2KO_AATGACCGTTAAAGTG	WT_TREM2KO_GCAGTTACACCGCTGA
WT_TREM2KO_AATGGAAGTACTGTTG	WT_TREM2KO_GCATTAGTCCTTGGAA
WT_TREM2KO_AATTCCTGTGCAAGAC	WT_TREM2KO_GCCAGCAAGTCGTCTA
WT_TREM2KO_AATTTCCAGAGCATTA	WT_TREM2KO_GCGAGAAAGGTAGACC
WT_TREM2KO_AATTTCCCAGACCTGC	WT_TREM2KO_GCTGGGTAGTGTACCT
WT_TREM2KO_ACACAGTTCAAGTCTG	WT_TREM2KO_GCTGGGTGTGTATTGC
WT_TREM2KO_ACACTGATCCATTGGA	WT_TREM2KO_GCTTCACCACTGGACC
WT_TREM2KO_ACAGCCGAGGGAACAA	WT_TREM2KO_GCTTTCGGTGCAGATG
WT_TREM2KO_ACAGGGATCCTAGCGG	WT_TREM2KO_GGAACCCCAAGAATAC
WT_TREM2KO_ACATGCATCAGACCGC	WT_TREM2KO_GGAATCTGTCGCAACC
WT_TREM2KO_ACCACAAAGCATCCTA	WT_TREM2KO_GGAGAACCACAGTGAG
WT_TREM2KO_ACCACAAGTGGTTTGT	WT_TREM2KO_GGCGTCAAGGGCAACT
WT_TREM2KO_ACCACAATCGCTTAAG	WT_TREM2KO_GGCTGTGCACCCTCTA
WT_TREM2KO_ACCATTTCAAGGTCAG	WT_TREM2KO_GGGAAGTTCACATTGG
WT_TREM2KO_ACCTGAAAGATGCTAA	WT_TREM2KO_GGGACAACATTGACCA
WT_TREM2KO_ACCTGTCTCTATCGCC	WT_TREM2KO_GGGACTCGTTCTCCTG
WT_TREM2KO_ACGATCAGTTGCATCA	WT_TREM2KO_GGGACTCTCGAGATAA
WT_TREM2KO_ACGCACGGTGTTTGCA	WT_TREM2KO_GGTAACTCAGGTGGAT
WT_TREM2KO_ACGCACGTCAACGCTA	WT_TREM2KO_GGTGATTAGGTGCGAT
WT_TREM2KO_ACGGGTCTCTTCCCAG	WT_TREM2KO_GTAGATCAGTCATCGT
WT_TREM2KO_ACGGTCGAGGTCTGGA	WT_TREM2KO_GTAGCTATCTATACTC
WT_TREM2KO_ACGGTCGGTAATCAAG	WT_TREM2KO_GTCAAGTAGGCCCGTT
WT_TREM2KO_ACGGTCGTCTTCCTAA	WT_TREM2KO_GTCAAGTAGTTCCATG
WT_TREM2KO_ACGTACAAGGCATCAG	WT_TREM2KO_GTCAGCGAGGGCAGGA
WT_TREM2KO_ACGTCCTAGACCCGCT	WT_TREM2KO_GTCCACTAGGAAAGTG
WT_TREM2KO_ACGTCCTTCCCGATCT	WT_TREM2KO_GTCGCGATCAAGAATG
WT_TREM2KO_ACTATCTAGCAGCCTC	WT_TREM2KO_GTCGTAATCGCCAGAC
WT_TREM2KO_ACTATCTGTTGCTAGT	WT_TREM2KO_GTGACGCAGCGAGTCA
WT_TREM2KO_ACTGATGTCTTGAGCA	WT_TREM2KO_GTGGAAGGTTTGCCGG
WT_TREM2KO_ACTGTCCTCCAAGCAT	WT_TREM2KO_GTGGAGAGTCTCTCTG
WT_TREM2KO_ACTGTGACACGCTTAA	WT_TREM2KO_GTGTAACAGTACCCTA
WT_TREM2KO_ACTTAGGAGGAAGTGA	WT_TREM2KO_GTGTTAGGTTTGATCG
WT_TREM2KO_ACTTATCCAGCCTTCT	WT_TREM2KO_GTTACGAAGGCTATCT
WT_TREM2KO_ACTTCCGAGAAACTCA	WT_TREM2KO_GTTAGTGGTATGAGGC
WT_TREM2KO_ACTTCCGCACGCGCAT	WT_TREM2KO_GTTCCGTCAAGTGGAC
WT_TREM2KO_ACTTCCGTCGCAATGT	WT_TREM2KO_GTTCTATTCACTTGGA
WT_TREM2KO_AGAACCTCAACAAGTA	WT_TREM2KO_TAACTTCAGTAGGAAG
WT_TREM2KO_AGAAGCGAGCCTGACC	WT_TREM2KO_TAATCTCTCGCATGAT
WT_TREM2KO_AGAAGTAAGGAACGCT	WT_TREM2KO_TACAGGTTCCGTGGGT
WT_TREM2KO_AGACAAAGTTAACCTG	WT_TREM2KO_TACCCGTGTCGATTCA
WT_TREM2KO_AGACACTAGACCGTTT	WT_TREM2KO_TACCGGGCACCTTCCA
WT_TREM2KO_AGACAGGAGGATCATA	WT_TREM2KO_TACCGGGCATGACAGG
WT_TREM2KO_AGACCCGTCTATACGG	WT_TREM2KO_TACGTCCAGGCCTTCG
WT_TREM2KO_AGACTCAGTACGATCT	WT_TREM2KO_TACTTACTCATTTGCT
WT_TREM2KO_AGAGAATCATGGATCT	WT_TREM2KO_TACTTCACACGGGTAA
WT_TREM2KO_AGAGAGCAGTAGCATA	WT_TREM2KO_TAGACTGGTCGTGCCA
WT_TREM2KO_AGAGCAGAGATTGCGG	WT_TREM2KO_TAGGTACTCCCTCTCC
WT_TREM2KO_AGAGCCCGTGCCCTTT	WT_TREM2KO_TATATCCTCGTAACTG
WT_TREM2KO_AGAGCCCTCTCTATAC	WT_TREM2KO_TATCGCCTCCGGTAGC
WT_TREM2KO_AGATAGACAATAACGA	WT_TREM2KO_TATTGCTCAACACGAG
WT_TREM2KO_AGATCCAAGTAGCATA	WT_TREM2KO_TCAAGACTCTACACTT
WT_TREM2KO_AGATCCACATGTGGCC	WT_TREM2KO_TCAAGCAGTTCGGTAT
WT_TREM2KO_AGATGCTCATAATGAG	WT_TREM2KO_TCACATTCATTCTTCA
WT_TREM2KO_AGATGCTTCGAAACAA	WT_TREM2KO_TCACTCGAGCGTATGG
WT_TREM2KO_AGCGCTGTCGCCAGTG	WT_TREM2KO_TCAGGTAGTCCGTTTC
WT_TREM2KO_AGCGTATAGGATTCCT	WT_TREM2KO_TCATGTTAGGTACCTT
WT_TREM2KO_AGCTACATCTGGCCGA	WT_TREM2KO_TCATTACAGTGTGTTC
WT_TREM2KO_AGCTACATCTTGGATG	WT_TREM2KO_TCATTGTAGGTTGTTC
WT_TREM2KO_AGCTCAAAGTAATACG	WT_TREM2KO_TCATTGTCAAGCCTGC
WT_TREM2KO_AGCTCAAGTAACATAG	WT_TREM2KO_TCATTGTGTTCCACAA
WT_TREM2KO_AGCTCAATCCATTGCC	WT_TREM2KO_TCCCACACACTGGATT
WT_TREM2KO_AGCTTCCCAGAGGTAC	WT_TREM2KO_TCCTAATAGGGAGGGT
WT_TREM2KO_AGCTTCCTCGCTTGCT	WT_TREM2KO_TCGACCTGTGCGAGTA
WT_TREM2KO_AGGAAATGTTAAGGGC	WT_TREM2KO_TCGCAGGTCGTGCATA
WT_TREM2KO_AGGAATAAGGCTGGAT	WT_TREM2KO_TCGCTCATCAAGCCCG
WT_TREM2KO_AGGAATAGTAGGTACG	WT_TREM2KO_TCGGGACAGGAAGTCC
WT_TREM2KO_AGGAATATCTGACGCG	WT_TREM2KO_TCGTAGAAGCCGTTGC
WT_TREM2KO_AGGACTTCATGTGCCG	WT_TREM2KO_TCGTGGGAGCTATCCA
WT_TREM2KO_AGGATAACAAGAGATT	WT_TREM2KO_TCTACCGGTCCTACAA
WT_TREM2KO_AGGATCTGTACCGTCG	WT_TREM2KO_TCTATACAGGAGTCTG
WT_TREM2KO_AGGGAGTGTAGCTGAG	WT_TREM2KO_TCTCACGGTTGTCAGT
WT_TREM2KO_AGGGCCTTCGACCTAA	WT_TREM2KO_TCTCTGGAGGTGGGTT
WT_TREM2KO_AGGGCTCGTGCTCGTG	WT_TREM2KO_TCTTAGTCACGGCTAC
WT_TREM2KO_AGGGCTCGTGTCATGT	WT_TREM2KO_TCTTTGAGTCTGATCA
WT_TREM2KO_AGGGTCCTCCTCAGAA	WT_TREM2KO_TCTTTGAGTTATTCTC
WT_TREM2KO_AGGGTCCTCGGCATCG	WT_TREM2KO_TGAATCGGTGTGATGG
WT_TREM2KO_AGGGTCCTCTTTGATC	WT_TREM2KO_TGAATGCGTAGAATAC
WT_TREM2KO_AGGGTGACAGCCCAGT	WT_TREM2KO_TGAATGCGTCCATAGT
WT_TREM2KO_AGGGTGAGTCCAATCA	WT_TREM2KO_TGAGCGCCAGGCGAAT
WT_TREM2KO_AGGTAGGAGTGATCGG	WT_TREM2KO_TGCACGGCAAGACCGA
WT_TREM2KO_AGGTCATCAATAGTCC	WT_TREM2KO_TGCGATACAGCGATTT
WT_TREM2KO_AGGTCATCATGGCACC	WT_TREM2KO_TGCGGGTGTACGAAAT
WT_TREM2KO_AGGTCTAGTACGATGG	WT_TREM2KO_TGCTGAAGTACTCAAC
WT_TREM2KO_AGGTCTATCATAGAGA	WT_TREM2KO_TGGAGAGGTCCTTGTC
WT_TREM2KO_AGGTCTATCCGTGCGA	WT_TREM2KO_TGGATCAAGGGAGGTG
WT_TREM2KO_AGGTTGTGTGAGTCAG	WT_TREM2KO_TGGATCACAGGTAGTG
WT_TREM2KO_AGGTTGTGTTGGGTAG	WT_TREM2KO_TGGGATTGTCACTCGG
WT_TREM2KO_AGGTTGTTCGCCAATA	WT_TREM2KO_TGGTACACATAATCGC
WT_TREM2KO_AGTAACCGTGATGAAT	WT_TREM2KO_TGGTGATTCACTGCTC
WT_TREM2KO_AGTACTGGTGGTACAG	WT_TREM2KO_TGTAACGAGAACGCGT
WT_TREM2KO_AGTCTCCTCGCGTAGC	WT_TREM2KO_TGTCCCAAGCCGATAG
WT_TREM2KO_AGTGATCCATTGGGAG	WT_TREM2KO_TTACAGGCAATCGTCA
WT_TREM2KO_AGTGTTGAGACCGCCT	WT_TREM2KO_TTAGGGTCAATTCGTG
WT_TREM2KO_ATACCGAAGCGCTGAA	WT_TREM2KO_TTCACCGGTGCGTCGT
WT_TREM2KO_ATACCGACAGCTGGTC	WT_TREM2KO_TTCATGTCACATATCG
WT_TREM2KO_ATAGACCTCAGCACCG	WT_TREM2KO_TTCCTAAGTGCTGCAC
WT_TREM2KO_ATATCCTGTGTCATCA	WT_TREM2KO_TTCCTTCTCCGATAAC
WT_TREM2KO_ATCACAGCAGAAGTTA	WT_TREM2KO_TTCGATTAGATCCAAA
WT_TREM2KO_ATCACAGTCCGCAGTG	WT_TREM2KO_TTCTTGAAGAGAGTGA
WT_TREM2KO_ATCACTTAGTTGTCGT	WT_TREM2KO_TTGGGTAAGCTTCGTA
WT_TREM2KO_ATCAGGTAGCAAGCCA	WT_TREM2KO_TTGTGGATCACTACGA
WT_TREM2KO_ATCATTCGTGGTACAG	WT_TREM2KO_TTTACGTCATACATCG
WT_TREM2KO_ATCCCTGCAAGACCGA	WT_TREM2KO_TTTCACAAGCTAGATA
WT_TREM2KO_ATCCTATGTCGCCTAG	WT_TREM2KO_TTTCGATAGCGAATGC
WT_TREM2KO_ATCGGCGTCGGAGTGA
WT_TREM2KO_ATCGTGAAGGTAAGAG
WT_TREM2KO_ATCTCTAGTTTCTATC
WT_TREM2KO_ATGAGTCTCCGATTAG
WT_TREM2KO_ATGATCGCAGATCCAT
WT_TREM2KO_ATGGAGGCAGTAGAGC
WT_TREM2KO_ATGGGAGGTAACATAG
WT_TREM2KO_ATGTCCCAGCTCGCAC
WT_TREM2KO_ATGTCCCGTAGCGATG
WT_TREM2KO_ATGTCCCTCCAACTGA
WT_TREM2KO_ATGTCTTCATGAGATA
WT_TREM2KO_ATTACTCTCGCCACTT
WT_TREM2KO_ATTCACTCACATGACT
WT_TREM2KO_ATTCCATAGGAGTATT
WT_TREM2KO_ATTCCCGAGCAGCCTC
WT_TREM2KO_ATTCCTATCATGCAGT
WT_TREM2KO_ATTGTTCAGTCCCGGT
WT_TREM2KO_ATTTCACAGAATAACC
WT_TREM2KO_ATTTCACCAATCGCGC
WT_TREM2KO_ATTTCACGTCCTGGGT
WT_TREM2KO_ATTTCACTCCTTATGT
WT_TREM2KO_ATTTCTGCATGGTGGA
WT_TREM2KO_CAACCAAAGAAGGCTC
WT_TREM2KO_CAACGATCAACGGTAG
WT_TREM2KO_CAAGAGGAGACACACG
WT_TREM2KO_CAAGAGGTCGTGTTCC
WT_TREM2KO_CAAGCTAAGTCTTGGT
WT_TREM2KO_CAAGCTAGTTGTGCAT
WT_TREM2KO_CAAGGGAAGGTGTGAC
WT_TREM2KO_CAATACGAGTTGAATG
WT_TREM2KO_CAATACGGTACTAAGA
WT_TREM2KO_CAATACGTCCTCTAGC
WT_TREM2KO_CAATACGTCTGCAGCG
WT_TREM2KO_CAATCGACAAGCGAAC
WT_TREM2KO_CAATCGACACTGATTG
WT_TREM2KO_CAATTTCGTAGCTTGT
WT_TREM2KO_CACAGGCGTGTGTGGA
WT_TREM2KO_CACATGAAGACATCCT
WT_TREM2KO_CACATGAGTTGCTCAA
WT_TREM2KO_CACGAATCACAACGTT
WT_TREM2KO_CACGAATTCCTGGGAC
WT_TREM2KO_CACGTGGCAACTGCCG
WT_TREM2KO_CACGTTCTCCTCTCTT
WT_TREM2KO_CACTGAAGTGCCTACG
WT_TREM2KO_CACTGGGAGTACAGCG
WT_TREM2KO_CACTGGGCAACGCATT
WT_TREM2KO_CACTTCGTCAAGTCTG
WT_TREM2KO_CAGATCAGTAACCCGC
WT_TREM2KO_CAGATTGTCCGACGGT
WT_TREM2KO_CAGCACGTCATTGCGA
WT_TREM2KO_CAGCAGCTCAGCCTCT
WT_TREM2KO_CAGGCCAAGAGCTGAC
WT_TREM2KO_CAGTTAGCACGCTGAC
WT_TREM2KO_CATACAGCACGACCTG
WT_TREM2KO_CATACCCCAGTTGTCA
WT_TREM2KO_CATCAAGTCACAACCA
WT_TREM2KO_CATCAAGTCGAAGCCC
WT_TREM2KO_CATCCACGTTATGTGC
WT_TREM2KO_CATCCGTTCCATTGCC
WT_TREM2KO_CATCGGGGTAACTTCG
WT_TREM2KO_CATGCCTTCGACCCAG
WT_TREM2KO_CATGCGGTCATTGGTG
WT_TREM2KO_CATGCGGTCGCAGTGC
WT_TREM2KO_CATGCTCAGCCTAACT
WT_TREM2KO_CATGCTCAGCGGATCA
WT_TREM2KO_CATGCTCAGGCATGCA
WT_TREM2KO_CATGGTACAGCCGGTT
WT_TREM2KO_CATTCATAGCCAACCC
WT_TREM2KO_CATTCATGTAGTATAG
WT_TREM2KO_CATTCCGCATCTCAAG
WT_TREM2KO_CATTCTAGTCCCGTGA
WT_TREM2KO_CATTGAGAGGTACAAT
WT_TREM2KO_CATTGAGAGTGATTCC
WT_TREM2KO_CCACAAAGTCGTTATG
WT_TREM2KO_CCACAAAGTTGCCGAC
WT_TREM2KO_CCACGTTGTTAGCGGA
WT_TREM2KO_CCATAAGGTCGCGTCA
WT_TREM2KO_CCCTCAACAATAACCC
WT_TREM2KO_CCCTCTCAGCTGGTGA
WT_TREM2KO_CCCTCTCCAGTGGCTC
WT_TREM2KO_CCCTTAGAGACGCCAA
WT_TREM2KO_CCGATGGTCAGTAGGG
WT_TREM2KO_CCGCAAGAGCTGAGCA
WT_TREM2KO_CCGCAAGCACTACAGT
WT_TREM2KO_CCGGACAGTGTAAACA
WT_TREM2KO_CCGGTGAGTGGAACCA
WT_TREM2KO_CCGTAGGTCAACACGT
WT_TREM2KO_CCTAAGAGTTCAGGTT
WT_TREM2KO_CCTATCGCAGAGGTAC
WT_TREM2KO_CCTCACATCTATCGTT
WT_TREM2KO_CCTCAGTTCATGCAGT
WT_TREM2KO_CCTCCAAGTTAAGTCC
WT_TREM2KO_CCTCCTCAGCCTGTGC
WT_TREM2KO_CCTCCTCTCCCTCTTT
WT_TREM2KO_CCTCTAGTCTCTGCTG
WT_TREM2KO_CCTCTCCCACGCGTCA
WT_TREM2KO_CCTCTCCCAGGTGACA
WT_TREM2KO_CCTCTCCCATGCCGGT
WT_TREM2KO_CCTGTTGCAATGCAAA
WT_TREM2KO_CCTGTTGCATGTCGTA
WT_TREM2KO_CCTTGTGCAATTGGTC
WT_TREM2KO_CGAAGGAGTGGATTTC
WT_TREM2KO_CGAATTGAGTAACGAT
WT_TREM2KO_CGAATTGGTTCAGTAC
WT_TREM2KO_CGAATTGGTTCGGCTG
WT_TREM2KO_CGAGAAGCAGCTTCCT
WT_TREM2KO_CGAGGAACATGCCATA
WT_TREM2KO_CGAGGCTCACTCGATA
WT_TREM2KO_CGAGTGCTCTAGGCCG
WT_TREM2KO_CGCATGGCAAGCTCTA
WT_TREM2KO_CGCATGGTCCGCATAA
WT_TREM2KO_CGCCAGACATGACGTT
WT_TREM2KO_CGCCATTGTTCTCCCA
WT_TREM2KO_CGCGTGAGTTGCATAC
WT_TREM2KO_CGGAACCCAGTCGCTG
WT_TREM2KO_CGGAATTCAGCTCTGG
WT_TREM2KO_CGGAATTTCTAGCCAA
WT_TREM2KO_CGGACACTCTCGGGAC
WT_TREM2KO_CGGCAGTTCCGATAGT
WT_TREM2KO_CGGGACTGTCTCAAGT
WT_TREM2KO_CGGGCATAGAGTACCG
WT_TREM2KO_CGTAAGTGTTCGAACT
WT_TREM2KO_CGTAATGGTGTCCATA
WT_TREM2KO_CGTAGTATCATGCCAA
WT_TREM2KO_CGTAGTATCGCAACAT
WT_TREM2KO_CGTTAGACAGGTGTGA
WT_TREM2KO_CGTTAGATCACCGCTT
WT_TREM2KO_CGTTCTGAGGTTTGAA
WT_TREM2KO_CGTTCTGAGTAATTGG
WT_TREM2KO_CGTTCTGTCTAGATCG
WT_TREM2KO_CGTTGGGCAATGAGCG
WT_TREM2KO_CTAAGTGAGAAGATCT
WT_TREM2KO_CTAAGTGAGTTTGAGA
WT_TREM2KO_CTACCCACAATGGCCC
WT_TREM2KO_CTACGGGGTTTGGAAA
WT_TREM2KO_CTAGGTAAGGCATCGA
WT_TREM2KO_CTATAGGAGTAATTGG
WT_TREM2KO_CTATCCGTCGGTCACG
WT_TREM2KO_CTCAACCTCAAACGTC
WT_TREM2KO_CTCAATTCACACGTGC
WT_TREM2KO_CTCAGTCAGATTGTGA
WT_TREM2KO_CTCCATGGTTCTCCAC
WT_TREM2KO_CTCCCTCCATCTTAGG
WT_TREM2KO_CTCCGATCAAGGATGC
WT_TREM2KO_CTCCTCCGTTCACGAT
WT_TREM2KO_CTCCTCCTCTTTGCAT
WT_TREM2KO_CTCCTTTAGACTTAAG
WT_TREM2KO_CTCCTTTAGGGATCTG
WT_TREM2KO_CTGAATGAGACCATAA
WT_TREM2KO_CTGAATGTCCTAAACG
WT_TREM2KO_CTGAGCGAGGTGCCTC
WT_TREM2KO_CTGAGGCTCGACCACG
WT_TREM2KO_CTGATCCAGCAGTCTT
WT_TREM2KO_CTGCGAGGTACCCGAC
WT_TREM2KO_CTGGACGAGGGACCAT
WT_TREM2KO_CTGGTCTGTGACACGA
WT_TREM2KO_CTGTACCGTCGTACAT
WT_TREM2KO_CTGTACCTCGAGAATA
WT_TREM2KO_CTGTAGAGTAGAGTTA
WT_TREM2KO_CTGTCGTCAATTTCTC
WT_TREM2KO_CTGTGGGTCAAAGGAT
WT_TREM2KO_CTTACCGCAGACGATG
WT_TREM2KO_CTTAGGATCCGAACGC
WT_TREM2KO_CTTCCTTCAAGAATAC
WT_TREM2KO_CTTCGGTCAGTGTATC
WT_TREM2KO_CTTCTAACAGCGAGTA
WT_TREM2KO_CTTCTAACAGCGTGCT
WT_TREM2KO_CTTCTCTCAACTCCCT
WT_TREM2KO_CTTGAGACATCTGCGG
WT_TREM2KO_CTTTCAACACTTGTGA
WT_TREM2KO_CTTTCAAGTCGTCATA
WT_TREM2KO_CTTTCGGGTATTCTCT
WT_TREM2KO_GAAACCTTCATCGACA
WT_TREM2KO_GAACGTTTCGTCTACC
WT_TREM2KO_GAACTGTCAGCAGTAG
WT_TREM2KO_GAAGAATCAACTGCCG
WT_TREM2KO_GAAGAATTCGTTGTTT
WT_TREM2KO_GAAGCCCCATGACGAG
WT_TREM2KO_GAAGGGTAGTCACTGT
WT_TREM2KO_GAAGGGTAGTCCGTCG
WT_TREM2KO_GAAGGGTCACGTCTCT
WT_TREM2KO_GAATAGATCGCCAGTG
WT_TREM2KO_GACACGCGTAATCAGA
WT_TREM2KO_GACCCAGCAGTCCGTG
WT_TREM2KO_GACCCTTCAGCAATTC
WT_TREM2KO_GACCCTTTCAGATTGC
WT_TREM2KO_GACCTTCCAGAATGTA
WT_TREM2KO_GACCTTCTCAGACCGC
WT_TREM2KO_GACGCTGGTGGTCTGC
WT_TREM2KO_GACTCAAAGCTCAGAG
WT_TREM2KO_GACTTCCAGACATATG
WT_TREM2KO_GACTTCCAGACCGCCT
WT_TREM2KO_GACTTCCAGCAAGGAA
WT_TREM2KO_GACTTCCAGGATTACA
WT_TREM2KO_GACTTCCAGTTGTACC
WT_TREM2KO_GACTTCCTCAGGAAGC
WT_TREM2KO_GAGAAATTCATGCCGG
WT_TREM2KO_GAGACTTCACTATCCC
WT_TREM2KO_GAGACTTTCTGCGATA
WT_TREM2KO_GAGCCTGCACCTGAAT
WT_TREM2KO_GAGCCTGGTCTGTGTA
WT_TREM2KO_GAGCTGCTCATCAGTG
WT_TREM2KO_GAGGCAACAGCCTATA
WT_TREM2KO_GAGGCAACAGGATCTT
WT_TREM2KO_GAGGCAATCATGCGGC
WT_TREM2KO_GAGTGAGTCCAACCGG
WT_TREM2KO_GAGTTACTCATTTGTC
WT_TREM2KO_GAGTTGTCATTACTCT
WT_TREM2KO_GAGTTTGAGGCCTTCG
WT_TREM2KO_GATAGCTTCGTTCCTG
WT_TREM2KO_GATCACATCGTGCAGC
WT_TREM2KO_GATCGTAGTAGCTGTT
WT_TREM2KO_GATGACTCAAGCTACT
WT_TREM2KO_GATGAGGGTAGCTCGC
WT_TREM2KO_GATGAGGGTGATACTC
WT_TREM2KO_GATGGAGCAGAAGTGC
WT_TREM2KO_GATGGAGCAGTTTGGT
WT_TREM2KO_GATGTTGCACGGTGAA
WT_TREM2KO_GATGTTGGTCAACATC
WT_TREM2KO_GATGTTGGTTAGGAGC
WT_TREM2KO_GATTGGTCAATCCTTT
WT_TREM2KO_GATTTCTCAACCAGAG
WT_TREM2KO_GCAACATCATAAGCAA
WT_TREM2KO_GCAACATTCACCCTTG
WT_TREM2KO_GCAACCGCATTGCAAC
WT_TREM2KO_GCACATAGTACCGGCT
WT_TREM2KO_GCACTAATCCATACTT
WT_TREM2KO_GCAGCCAAGCCTATTG
WT_TREM2KO_GCAGCCAGTCCTGGGT
WT_TREM2KO_GCAGCCAGTGCGTGCT
WT_TREM2KO_GCAGGCTGTACAGTTC
WT_TREM2KO_GCATCTCAGAGGATCC
WT_TREM2KO_GCATTAGTCATTGCTT
WT_TREM2KO_GCCAGCAGTGGACTGA
WT_TREM2KO_GCCAGGTGTCTACAAC
WT_TREM2KO_GCCATTCAGGATCACG
WT_TREM2KO_GCCCGAAAGGTGATAT
WT_TREM2KO_GCCCGAACAGGACTAG
WT_TREM2KO_GCCGTGAAGTGACCTT
WT_TREM2KO_GCGGAAAGTCTTACAG
WT_TREM2KO_GCGGATCTCACCTCTG
WT_TREM2KO_GCGGATCTCACCTTAT
WT_TREM2KO_GCGTGCAAGTGAACAT
WT_TREM2KO_GCGTGCAGTCTGTTAG
WT_TREM2KO_GCTACCTGTTGCTCGG
WT_TREM2KO_GCTCAAACAAAGGATT
WT_TREM2KO_GCTGAATGTAGATCCT
WT_TREM2KO_GGAACCCAGGCTGAAC
WT_TREM2KO_GGAACCCCAGCTATTG
WT_TREM2KO_GGAACCCGTTCTGACA
WT_TREM2KO_GGAACCCTCCTGATAG
WT_TREM2KO_GGAACCCTCGTTACCC
WT_TREM2KO_GGAATCTGTCTGCAAT
WT_TREM2KO_GGAATGGGTCTTGCTC
WT_TREM2KO_GGAGGATGTTGTTGTG
WT_TREM2KO_GGGAAGTTCGACCAAT
WT_TREM2KO_GGGACTCAGAAACACT
WT_TREM2KO_GGGACTCTCAGGAGAC
WT_TREM2KO_GGGATGACAACCGCCA
WT_TREM2KO_GGGATGAGTGCTGATT
WT_TREM2KO_GGGCTACGTAAGATTG
WT_TREM2KO_GGGTAGAGTACCACGC
WT_TREM2KO_GGGTGAAAGGCTTCCG
WT_TREM2KO_GGGTGTCAGGGTTAAT
WT_TREM2KO_GGGTTATAGTTAACAG
WT_TREM2KO_GGGTTATTCTATCGGA
WT_TREM2KO_GGGTTTAAGAGCGACT
WT_TREM2KO_GGTCTGGGTAATTAGG
WT_TREM2KO_GGTGAAGCAAGCGAAC
WT_TREM2KO_GGTGAAGTCTAGTTCT
WT_TREM2KO_GGTGATTGTGCTGTCG
WT_TREM2KO_GGTGTCGTCCCGTGAG
WT_TREM2KO_GGTGTTAGTTGGCCGT
WT_TREM2KO_GGTTAACGTGTTGAGG
WT_TREM2KO_GGTTGTAGTCGCGTCA
WT_TREM2KO_GTAACACAGCGACAGT
WT_TREM2KO_GTAACACCAACACTAC
WT_TREM2KO_GTAACACCATACCAGT
WT_TREM2KO_GTAACACTCGGACAAG
WT_TREM2KO_GTAACCATCGACATCA
WT_TREM2KO_GTAATCGAGTTTGGCT
WT_TREM2KO_GTAATCGTCAGAATAG
WT_TREM2KO_GTACAACAGCGTGAGT
WT_TREM2KO_GTAGAAATCGAATCCA
WT_TREM2KO_GTAGAAATCTTAGGAC
WT_TREM2KO_GTAGAGGCATCTTCGC
WT_TREM2KO_GTAGAGGTCGGATACT
WT_TREM2KO_GTAGGAGGTAACATGA
WT_TREM2KO_GTAGGTTCACACCGCA
WT_TREM2KO_GTATTTCTCGTTCTCG
WT_TREM2KO_GTCAAACCACTTTAGG
WT_TREM2KO_GTCATGACAGTTCTAG
WT_TREM2KO_GTCATGACATTAGGAA
WT_TREM2KO_GTCATTTCACCTGCAG
WT_TREM2KO_GTCGTTCCAACCGTGC
WT_TREM2KO_GTCTACCAGACCAACG
WT_TREM2KO_GTCTCACGTGGGTTGA
WT_TREM2KO_GTCTTTAGTCCAATCA
WT_TREM2KO_GTGAGCCAGATTCGAA
WT_TREM2KO_GTGAGCCTCGTAGGAG
WT_TREM2KO_GTGAGTTCAACCGGAA
WT_TREM2KO_GTGATGTCAGTAGTGG
WT_TREM2KO_GTGATGTGTATCTCGA
WT_TREM2KO_GTGATGTTCTGCTGAA
WT_TREM2KO_GTGCACGCAACACACT
WT_TREM2KO_GTGCTGGAGTCGAGGT
WT_TREM2KO_GTGCTTCAGGCTAAAT
WT_TREM2KO_GTGCTTCGTGCGAACA
WT_TREM2KO_GTGGAAGCACAAGTGG
WT_TREM2KO_GTGGAAGGTTGGACTT
WT_TREM2KO_GTGGCGTCAGAGGTTG
WT_TREM2KO_GTGGGAAGTACCGGAA
WT_TREM2KO_GTGGTTATCACGACTA
WT_TREM2KO_GTGGTTATCGCAAGAG
WT_TREM2KO_GTGTCCTTCACAATGC
WT_TREM2KO_GTGTGATTCTGCGTCT
WT_TREM2KO_GTGTTAGAGCTGTTAC
WT_TREM2KO_GTGTTCCCAAATGATG
WT_TREM2KO_GTGTTCCCAAGGGCAT
WT_TREM2KO_GTTACCCAGTATAACG
WT_TREM2KO_GTTACGATCACTGCTC
WT_TREM2KO_GTTAGTGAGCGTCAGA
WT_TREM2KO_GTTATGGTCCGAAATC
WT_TREM2KO_GTTCATTTCAGTGGGA
WT_TREM2KO_GTTCGCTCAGTTAAAG
WT_TREM2KO_GTTCTATAGGGCTGAT
WT_TREM2KO_GTTCTATTCGATCCCT
WT_TREM2KO_GTTGTAGAGGATAATC
WT_TREM2KO_GTTGTAGGTTTCGTTT
WT_TREM2KO_GTTGTCCAGGGCCAAT
WT_TREM2KO_GTTGTCCTCTCTTCAA
WT_TREM2KO_GTTTACTGTCCGACGT
WT_TREM2KO_TAACACGGTCATCCCT
WT_TREM2KO_TAACCAGCATAAGATG
WT_TREM2KO_TAACGACAGAACTTCC
WT_TREM2KO_TAACGACAGCAATTCC
WT_TREM2KO_TAAGCACGTCAGTTTG
WT_TREM2KO_TAAGCCACACATATCG
WT_TREM2KO_TAATCTCAGTCGAAGC
WT_TREM2KO_TACAGGTTCTGAGCAT
WT_TREM2KO_TACCCACTCTCGGTCT
WT_TREM2KO_TACCCGTAGGTACAAT
WT_TREM2KO_TACCGAAAGTGTGTTC
WT_TREM2KO_TACCGGGTCATTCGTT
WT_TREM2KO_TACCTCGAGACTTGTC
WT_TREM2KO_TACCTCGTCGTAACTG
WT_TREM2KO_TACGCTCTCCACTGAA
WT_TREM2KO_TACGGGCGTGAGTGAC
WT_TREM2KO_TACGGTAGTTTGTTGG
WT_TREM2KO_TACGTCCGTCATAACC
WT_TREM2KO_TACTTCAGTAAGATCA
WT_TREM2KO_TAGACTGGTTCGGACC
WT_TREM2KO_TAGACTGTCTAGATCG
WT_TREM2KO_TAGAGTCAGAAACTCA
WT_TREM2KO_TAGCACATCTCGAACA
WT_TREM2KO_TAGGAGGAGTACTGGG
WT_TREM2KO_TAGGTACGTGCTCTCT
WT_TREM2KO_TAGGTACGTGTCCATA
WT_TREM2KO_TAGGTTGGTAGAGCTG
WT_TREM2KO_TAGGTTGTCGCACTCT
WT_TREM2KO_TAGTGCACAAGACCTT
WT_TREM2KO_TATCCTATCTACTCAT
WT_TREM2KO_TATCGCCCAATTGCTG
WT_TREM2KO_TATCGCCGTTCCGTTC
WT_TREM2KO_TATCTGTAGGAGGCAG
WT_TREM2KO_TATCTTGAGCGGGTAT
WT_TREM2KO_TATCTTGCAGGAATCG
WT_TREM2KO_TATGTTCCAACGTAAA
WT_TREM2KO_TATTGCTAGGAACATT
WT_TREM2KO_TATTGGGGTAGACAGC
WT_TREM2KO_TATTGGGGTGGAGAAA
WT_TREM2KO_TCAAGCACACCATATG
WT_TREM2KO_TCAAGTGTCCGTCCTA
WT_TREM2KO_TCAATCTTCAGTGATC
WT_TREM2KO_TCAATTCCACCTGTCT
WT_TREM2KO_TCACAAGGTACTCCCT
WT_TREM2KO_TCACGCTCACTGGACC
WT_TREM2KO_TCACGCTTCTTCACAT
WT_TREM2KO_TCACGGGTCCGTACGG
WT_TREM2KO_TCACTATGTAGTAAGT
WT_TREM2KO_TCAGCCTGTAGTCTTG
WT_TREM2KO_TCAGCCTGTCAGACTT
WT_TREM2KO_TCAGGTACAGGCTACC
WT_TREM2KO_TCAGTCCCACTCGATA
WT_TREM2KO_TCAGTGAAGGACACTG
WT_TREM2KO_TCATACTGTGGTCTGC
WT_TREM2KO_TCATATCTCTCGTGAA
WT_TREM2KO_TCATCCGTCTGAGGCC
WT_TREM2KO_TCATGAGGTTCGGCTG
WT_TREM2KO_TCATGGAGTCAGATTC
WT_TREM2KO_TCATTCAAGCACACAG
WT_TREM2KO_TCATTCAGTCTTCGAA
WT_TREM2KO_TCATTGTAGCGGGTTA
WT_TREM2KO_TCATTGTAGGATTCAA
WT_TREM2KO_TCATTGTGTAGGCAGT
WT_TREM2KO_TCCCACAAGATCGACG
WT_TREM2KO_TCCCACACACCTCAGG
WT_TREM2KO_TCCCACATCCCTATTA
WT_TREM2KO_TCCCAGTGTCGTAATC
WT_TREM2KO_TCCCAGTTCAAGGACG
WT_TREM2KO_TCCGGGATCCTGTAGA
WT_TREM2KO_TCCGTGTTCAAATAGG
WT_TREM2KO_TCCTCCCAGTCAGCCC
WT_TREM2KO_TCCTCCCGTGCGACAA
WT_TREM2KO_TCCTCCCTCACGATCA
WT_TREM2KO_TCCTCGAAGGATGTTA
WT_TREM2KO_TCCTCGAGTGTTGATC
WT_TREM2KO_TCCTCTTAGGCCCAAA
WT_TREM2KO_TCCTCTTTCTTTACAC
WT_TREM2KO_TCCTGCACACGTAGTT
WT_TREM2KO_TCCTTCTAGTACTCGT
WT_TREM2KO_TCGACCTGTCAACCAT
WT_TREM2KO_TCGACCTTCATTTGTC
WT_TREM2KO_TCGACGGCACCAGCGT
WT_TREM2KO_TCGACGGGTCCTACAA
WT_TREM2KO_TCGATTTCAACGACTT
WT_TREM2KO_TCGCACTAGTGACCTT
WT_TREM2KO_TCGCAGGGTGCGTTTA
WT_TREM2KO_TCGCTCATCCAACCGG
WT_TREM2KO_TCGCTCATCGAATCCA
WT_TREM2KO_TCGGGCACACTGCGTG
WT_TREM2KO_TCGGGTGCAAGAGCTG
WT_TREM2KO_TCGTAGACAACCGTAT
WT_TREM2KO_TCGTCCATCTGCGAGC
WT_TREM2KO_TCGTGCTCATGCCGCA
WT_TREM2KO_TCGTGCTTCACGTAGT
WT_TREM2KO_TCTAACTCAAATGAGT
WT_TREM2KO_TCTATCACAAAGAGTT
WT_TREM2KO_TCTCACGCAGTTTCAG
WT_TREM2KO_TCTCACGGTGACCTGC
WT_TREM2KO_TCTCAGCAGAAGATCT
WT_TREM2KO_TCTCAGCTCGAACGCC
WT_TREM2KO_TCTCCGACAGCACAGA
WT_TREM2KO_TCTCCGAGTAACCAGG
WT_TREM2KO_TCTCTGGAGCTCTATG
WT_TREM2KO_TCTCTGGCAGCGTTTA
WT_TREM2KO_TCTCTGGGTGTTACTG
WT_TREM2KO_TCTGCCAAGGTGAGCT
WT_TREM2KO_TCTGCCAAGTTACGGG
WT_TREM2KO_TCTGGCTGTATTGACC
WT_TREM2KO_TCTGTCGAGATCACTC
WT_TREM2KO_TCTTGCGAGGTCACCC
WT_TREM2KO_TCTTTGAGTCTTACTT
WT_TREM2KO_TGAACGTAGCCTTTCC
WT_TREM2KO_TGAACGTCAATACGAA
WT_TREM2KO_TGAATCGAGAAGCGCT
WT_TREM2KO_TGACCCTAGAAGGCTC
WT_TREM2KO_TGACCCTGTCGGCACT
WT_TREM2KO_TGAGACTAGGTTGCCC
WT_TREM2KO_TGAGCATTCAACGAGG
WT_TREM2KO_TGAGCATTCTGACCCT
WT_TREM2KO_TGAGCGCCACTCATAG
WT_TREM2KO_TGAGCGCTCGCTCTAC
WT_TREM2KO_TGAGGGAGTACCGCGT
WT_TREM2KO_TGAGTCAAGACCACGA
WT_TREM2KO_TGATGCAGTTCTAAGC
WT_TREM2KO_TGATGGTCAAGCAGGT
WT_TREM2KO_TGATGGTTCGAGAACG
WT_TREM2KO_TGATGGTTCGGAGTGA
WT_TREM2KO_TGCAGGCTCTACGGGC
WT_TREM2KO_TGCATGAGTCTAGTGT
WT_TREM2KO_TGCCGAGGTGAATATG
WT_TREM2KO_TGCCGAGTCACCGCTT
WT_TREM2KO_TGCGACGAGTATGACA
WT_TREM2KO_TGCGACGCATACCGTA
WT_TREM2KO_TGCGACGGTCCTGAAT
WT_TREM2KO_TGCGATAAGCATGTTC
WT_TREM2KO_TGCGGCAAGTCAGGGT
WT_TREM2KO_TGCTCGTGTTGCCAAT
WT_TREM2KO_TGCTGAACAATTGCAC
WT_TREM2KO_TGGAACTCACCGTGAC
WT_TREM2KO_TGGATCATCGCAGTTA
WT_TREM2KO_TGGCGTGCAAACACCT
WT_TREM2KO_TGGGAGAAGGTGAGCT
WT_TREM2KO_TGGGATTAGAATCGTA
WT_TREM2KO_TGGGCTGCAGAGAGGG
WT_TREM2KO_TGGTACAGTTGCTTGA
WT_TREM2KO_TGGTAGTAGGTCTTTG
WT_TREM2KO_TGGTTAGCACGTCGGT
WT_TREM2KO_TGGTTAGGTACAGAGC
WT_TREM2KO_TGGTTAGGTCTAACTG
WT_TREM2KO_TGTAAGCTCCCTAGGG
WT_TREM2KO_TGTAAGCTCCTTCAGC
WT_TREM2KO_TGTAGACAGCTCCATA
WT_TREM2KO_TGTCAGACAATAGGGC
WT_TREM2KO_TGTCCACTCATACAGC
WT_TREM2KO_TGTCCCAGTATGGGAC
WT_TREM2KO_TGTCCTGGTCCCGGTA
WT_TREM2KO_TGTGAGTGTCCAAGAG
WT_TREM2KO_TGTGATGAGCCGTTAT
WT_TREM2KO_TGTGATGCACTCATAG
WT_TREM2KO_TGTGCGGGTACGGATG
WT_TREM2KO_TGTGTGAGTTAGGACG
WT_TREM2KO_TGTTCATCATCGGATT
WT_TREM2KO_TGTTCCGGTGACGCCT
WT_TREM2KO_TGTTCCGTCCACACAA
WT_TREM2KO_TGTTCTAGTTTAGAGA
WT_TREM2KO_TGTTGAGGTGAATTGA
WT_TREM2KO_TGTTGGAAGGGAGGAC
WT_TREM2KO_TGTTGGACAATTCGTG
WT_TREM2KO_TGTTTGTTCCACGTGG
WT_TREM2KO_TTAATCCCATCCGTGG
WT_TREM2KO_TTAATCCTCTAGTGTG
WT_TREM2KO_TTACAGGAGACTTAAG
WT_TREM2KO_TTACGCCAGATTAGTG
WT_TREM2KO_TTACTGTAGCAGGTCA
WT_TREM2KO_TTACTGTCAGGGTTGA
WT_TREM2KO_TTATTGCTCTACACTT
WT_TREM2KO_TTCACCGAGTTTGTCG
WT_TREM2KO_TTCACGCAGCAGGCAT
WT_TREM2KO_TTCACGCGTAACAGGC
WT_TREM2KO_TTCACGCGTCCATAGT
WT_TREM2KO_TTCACGCTCTTAGCCC
WT_TREM2KO_TTCAGGACAGCACAGA
WT_TREM2KO_TTCATTGTCAACCGAT
WT_TREM2KO_TTCCACGCAAGGACAC
WT_TREM2KO_TTCCACGCACAGTGAG
WT_TREM2KO_TTCCACGGTACTGACT
WT_TREM2KO_TTCCACGTCAAACTGC
WT_TREM2KO_TTCCGGTAGTACTGTC
WT_TREM2KO_TTCCGGTGTAGGTCAG
WT_TREM2KO_TTCCGTGAGTCTGGTT
WT_TREM2KO_TTCCTAAAGGTCCTGC
WT_TREM2KO_TTCCTCTTCATAGGCT
WT_TREM2KO_TTCGCTGAGACTGTTC
WT_TREM2KO_TTCTAGTAGAAGGATG
WT_TREM2KO_TTCTAGTAGTCCGCGT
WT_TREM2KO_TTCTTCCAGATTTGCC
WT_TREM2KO_TTCTTGAAGCGGACAT
WT_TREM2KO_TTCTTGAGTGCGTCGT
WT_TREM2KO_TTCTTGATCCACGTGG
WT_TREM2KO_TTGAACGGTGGAAATT
WT_TREM2KO_TTGACCCAGAAGTATC
WT_TREM2KO_TTGAGTGAGGGTTGCA
WT_TREM2KO_TTGATGGGTGAGTCAG
WT_TREM2KO_TTGGGATCACCGGAAA
WT_TREM2KO_TTGGGATTCTGGGAGA
WT_TREM2KO_TTGTGGACAAGCCATT
WT_TREM2KO_TTGTGTTCATCCCACT
WT_TREM2KO_TTGTGTTGTTCTTGTT
WT_TREM2KO_TTGTTGTCATACCGTA
WT_TREM2KO_TTGTTGTTCAGAACCT
WT_TREM2KO_TTGTTTGCACTGGATT
WT_TREM2KO_TTGTTTGGTTCAATCG
WT_TREM2KO_TTTACCATCACCCTTG
WT_TREM2KO_TTTACCATCGCCAATA
WT_TREM2KO_TTTACGTCAAACACGG
WT_TREM2KO_TTTAGTCAGGGAGGAC
WT_TREM2KO_TTTATGCAGGGATCAC
WT_TREM2KO_TTTCACAAGTGCCCGT
WT_TREM2KO_TTTCAGTCATTCATCT
WT_TREM2KO_TTTCAGTTCTAATTCC
WT_TREM2KO_TTTCATGTCTCCGCAT
WT_TREM2KO_TTTCCTCTCACTACTT
WT_TREM2KO_TTTCCTCTCTACACAG
WT_TREM2KO_TTTGACTAGTCATCCA
WT_TREM2KO_TTTGACTGTTTCTTAC
WT_TREM2KO_TTTGGTTGTGGATTTC

## Sheet: 5X_ClusterBarcodes
Table S5. 5X-MITRG scRNA-seq cluster barcodes (Related to Figure 6). Cell barcodes, according to cluster, for both TREM2 WT and TREM2 KO isolated from 5X-MITRG mice.
Homeostatic	MHCII	DAM	Interferon	Degranulation
5X_TREM2WT_AAACCCAGTTTGTTGG	5X_TREM2WT_AACACACGTCAAATCC	5X_TREM2WT_AAAGAACGTAATGATG	5X_TREM2WT_AAACGCTTCGGACAAG	5X_TREM2WT_ACGATGTTCCCTCAAC
5X_TREM2WT_AAACGAATCACGACTA	5X_TREM2WT_AACCACATCTTCCTAA	5X_TREM2WT_AAAGTCCAGCTTTCCC	5X_TREM2WT_AATCACGCACTATGTG	5X_TREM2WT_AGTGACTTCGCATTGA
5X_TREM2WT_AAAGGATTCTGGGTCG	5X_TREM2WT_AACCCAAAGAGGCCAT	5X_TREM2WT_AACTTCTCAATTAGGA	5X_TREM2WT_ACACGCGTCGGTCGAC	5X_TREM2WT_ATCGGCGTCCTACGGG
5X_TREM2WT_AAAGTCCGTCTGATAC	5X_TREM2WT_AACGTCAAGCAAATGT	5X_TREM2WT_AAGACAACAGAAACCG	5X_TREM2WT_ACCCTTGGTCGGCACT	5X_TREM2WT_CAGTGCGCAAAGGCTG
5X_TREM2WT_AACCACATCGTGTGGC	5X_TREM2WT_AAGACAATCCCACAGG	5X_TREM2WT_AAGTACCGTGAGACCA	5X_TREM2WT_ACCTGAATCAAGCTGT	5X_TREM2WT_CGGCAGTCAAGATGTA
5X_TREM2WT_AACCATGCATACTTTC	5X_TREM2WT_AAGCCATTCCGTGACG	5X_TREM2WT_AATCACGAGGGCGAAG	5X_TREM2WT_AGAGCAGCAGTTCCAA	5X_TREM2WT_GATGCTAAGTCTGGTT
5X_TREM2WT_AACCATGCATTAAAGG	5X_TREM2WT_AAGCGAGAGCGCTGCT	5X_TREM2WT_AATGGAAGTCTTGCGG	5X_TREM2WT_AGCGATTGTACCGGCT	5X_TREM2WT_TAAGCGTAGCTCCCTT
5X_TREM2WT_AACCATGTCTGGCTGG	5X_TREM2WT_AATAGAGGTCAGTTTG	5X_TREM2WT_AATTCCTTCCCAATAG	5X_TREM2WT_AGCGCCAGTAGTTCCA	5X_TREM2WT_TCAGGTATCCGCACTT
5X_TREM2WT_AACCTGACAATCGCAT	5X_TREM2WT_AATAGAGGTCCAGAAG	5X_TREM2WT_AATTTCCAGTTGGAAT	5X_TREM2WT_AGTCACATCTCCCATG	5X_TREM2WT_TCCCAGTTCGCAATTG
5X_TREM2WT_AAGCGAGCACCGGTCA	5X_TREM2WT_AATGGCTAGGTTACAA	5X_TREM2WT_ACACCAAGTGATACCT	5X_TREM2WT_AGTTCCCTCCAGTGCG	5X_TREM2KO_ACTCCCAAGAGGCGGA
5X_TREM2WT_AAGCGAGGTCGTGTTA	5X_TREM2WT_AATGGCTCAGTAGTTC	5X_TREM2WT_ACACGCGCAATGGCCC	5X_TREM2WT_ATGCATGGTTAACCTG	5X_TREM2KO_ATCATTCTCTCGTTTA
5X_TREM2WT_AAGCGTTCAGGAGGTT	5X_TREM2WT_AATTCCTAGCTGTTAC	5X_TREM2WT_ACCAAACAGGCATCGA	5X_TREM2WT_ATGTCTTCATCTTTCA	5X_TREM2KO_ATCGTGAGTCAAGTTC
5X_TREM2WT_AAGTACCGTCACTTCC	5X_TREM2WT_ACACAGTTCATTACCT	5X_TREM2WT_ACGTACATCTTGCGCT	5X_TREM2WT_CAACAGTCAGCCGGTT	5X_TREM2KO_CAAGAGGTCCTCTTTC
5X_TREM2WT_AAGTTCGCAAGGGCAT	5X_TREM2WT_ACACGCGGTTCGTTCC	5X_TREM2WT_ACGTCCTCAGGGCTTC	5X_TREM2WT_CACCGTTAGGCGACAT	5X_TREM2KO_CCCGGAATCCGTGGGT
5X_TREM2WT_AATAGAGTCTGCGAGC	5X_TREM2WT_ACATCGAGTAGACAGC	5X_TREM2WT_ACGTCCTGTTCAAGGG	5X_TREM2WT_CAGATTGGTTCAAGGG	5X_TREM2KO_CCCTCAAAGCACACCC
5X_TREM2WT_AATCGACCATAACGGG	5X_TREM2WT_ACATGCAGTGTCTTAG	5X_TREM2WT_ACTACGACACGTCGTG	5X_TREM2WT_CAGGTATCAAATCGTC	5X_TREM2KO_CTCTGGTCATCGATCA
5X_TREM2WT_AATGAAGTCAGTCACA	5X_TREM2WT_ACCAAACTCGCTATTT	5X_TREM2WT_ACTATCTGTCGGCTAC	5X_TREM2WT_CATTTCAGTACATTGC	5X_TREM2KO_CTGTATTCATGGAGAC
5X_TREM2WT_AATGACCGTGATACCT	5X_TREM2WT_ACCATTTCAACCACGC	5X_TREM2WT_ACTATCTGTTTGGGTT	5X_TREM2WT_CCAATGAAGGTCACCC	5X_TREM2KO_GAGCTGCTCGCAGATT
5X_TREM2WT_AATGGCTCATAATCCG	5X_TREM2WT_ACCATTTTCCGCTGTT	5X_TREM2WT_ACTTCCGAGTCAATCC	5X_TREM2WT_CCGGACACAGAACGCA	5X_TREM2KO_GTCTAGATCGTTCCCA
5X_TREM2WT_AATTTCCAGTAAACGT	5X_TREM2WT_ACCCTCATCTATTTCG	5X_TREM2WT_ACTTTGTTCGCTGTTC	5X_TREM2WT_CCTCCAAAGAATAGTC	5X_TREM2KO_TCGACGGAGACGACGT
5X_TREM2WT_ACAAAGATCCTACCAC	5X_TREM2WT_ACGCACGTCCTACGAA	5X_TREM2WT_AGCCAATTCCGACGGT	5X_TREM2WT_CCTGCATTCGAGAAAT	5X_TREM2KO_TGAACGTTCGGTGTAT
5X_TREM2WT_ACAAGCTTCGTGCACG	5X_TREM2WT_ACGGTTAGTGACATCT	5X_TREM2WT_AGGACTTAGCGTCTCG	5X_TREM2WT_CGGGTCACAGCGTTGC	5X_TREM2KO_TGCAGTAAGGTCGAGT
5X_TREM2WT_ACAGAAAAGTCACTCA	5X_TREM2WT_ACGTCCTAGTCCCTAA	5X_TREM2WT_AGGATAACATGGGATG	5X_TREM2WT_CTCCGATCAATTAGGA	5X_TREM2KO_TTGGGATGTAGCGAGT
5X_TREM2WT_ACATCCCAGTATAGAC	5X_TREM2WT_ACGTTCCGTACTCAAC	5X_TREM2WT_AGGGCTCAGCATGTTC	5X_TREM2WT_CTCTGGTGTCATAGTC
5X_TREM2WT_ACATCCCCAGCGAACA	5X_TREM2WT_ACTTTGTCATCAGCGC	5X_TREM2WT_AGGTCATAGTAGTCTC	5X_TREM2WT_GAAATGACAGCCTATA
5X_TREM2WT_ACATTTCGTTAAGGGC	5X_TREM2WT_AGAACAAAGGTTGGAC	5X_TREM2WT_AGGTCATCAGTCGCAC	5X_TREM2WT_GACCCAGAGGTCACTT
5X_TREM2WT_ACCATTTGTTGCTCGG	5X_TREM2WT_AGACCATCAATCACGT	5X_TREM2WT_AGTAGTCGTCGGTGAA	5X_TREM2WT_GACTCTCCAATTCTCT
5X_TREM2WT_ACCCAAACAGCTGTAT	5X_TREM2WT_AGATCCACAGAGAGGG	5X_TREM2WT_AGTGATCAGAGGGTCT	5X_TREM2WT_GATGACTGTAGAATAC
5X_TREM2WT_ACCCAAAGTCTCACGG	5X_TREM2WT_AGATCGTAGATGTTGA	5X_TREM2WT_ATACCTTCAAGAGCTG	5X_TREM2WT_GATTGGTCAGCAAGAC
5X_TREM2WT_ACCCTCAAGGCACTAG	5X_TREM2WT_AGATCGTGTCGGTGAA	5X_TREM2WT_ATATCCTTCCACTGGG	5X_TREM2WT_GCAGGCTGTTGTAGCT
5X_TREM2WT_ACGATCACATATAGCC	5X_TREM2WT_AGATGAAAGATCACTC	5X_TREM2WT_ATGAAAGTCTCATGCC	5X_TREM2WT_GCCGTGATCGGTAGGA
5X_TREM2WT_ACGCACGAGAGACAAG	5X_TREM2WT_AGATGAAAGCGGATCA	5X_TREM2WT_ATGAGTCAGGTAGATT	5X_TREM2WT_GGGACCTCATATGGCT
5X_TREM2WT_ACGGAAGCATGACTGT	5X_TREM2WT_AGATGCTGTCTAACGT	5X_TREM2WT_ATTACTCCACTTTAGG	5X_TREM2WT_GGGTCACTCCACGGAC
5X_TREM2WT_ACGGGTCGTGGATTTC	5X_TREM2WT_AGCCACGCACCTAAAC	5X_TREM2WT_ATTCGTTGTTGCGGAA	5X_TREM2WT_GGGTCTGAGACCTCCG
5X_TREM2WT_ACGTCCTGTTTGTGGT	5X_TREM2WT_AGCCAGCTCTGATGGT	5X_TREM2WT_CAAAGAACATTCAGGT	5X_TREM2WT_GTGATGTGTAGACTGG
5X_TREM2WT_ACGTTCCTCGTAGAGG	5X_TREM2WT_AGCGATTGTAGCGTAG	5X_TREM2WT_CAACAGTTCCCGGTAG	5X_TREM2WT_GTTAGTGTCAGGACGA
5X_TREM2WT_ACTATCTTCCTTTGAT	5X_TREM2WT_AGCGCCATCAAGTGGG	5X_TREM2WT_CACAACAAGGCTATCT	5X_TREM2WT_TACTGCCAGGGACCAT
5X_TREM2WT_ACTCTCGTCTGTTGGA	5X_TREM2WT_AGCGCTGGTCCACGCA	5X_TREM2WT_CACTGAACACGGCTAC	5X_TREM2WT_TAGAGTCGTGAGCCAA
5X_TREM2WT_ACTGATGAGGACGGAG	5X_TREM2WT_AGCTACAGTACTAAGA	5X_TREM2WT_CACTGGGAGTATTCCG	5X_TREM2WT_TATGTTCTCTCGACCT
5X_TREM2WT_ACTGTGACACCGGCTA	5X_TREM2WT_AGCTACAGTGAGGCAT	5X_TREM2WT_CAGCCAGAGACTACGG	5X_TREM2WT_TCACTCGAGGCGACAT
5X_TREM2WT_ACTTAGGAGCGTGAAC	5X_TREM2WT_AGGAATACAGACGCTC	5X_TREM2WT_CAGGTATGTCGAGTTT	5X_TREM2WT_TCATTACCATCGAAGG
5X_TREM2WT_ACTTAGGGTGGTAATA	5X_TREM2WT_AGGACGAAGCTTCTAG	5X_TREM2WT_CATAAGCGTGTCACAT	5X_TREM2WT_TCCGGGACATCCGCGA
5X_TREM2WT_ACTTCGCAGACGGTCA	5X_TREM2WT_AGGACGAGTGGCATCC	5X_TREM2WT_CATAAGCTCACCCTTG	5X_TREM2WT_TCTACCGGTTGCATAC
5X_TREM2WT_ACTTTCAGTGAATTGA	5X_TREM2WT_AGGACTTTCTCCAAGA	5X_TREM2WT_CATCGTCCATTGAAGA	5X_TREM2WT_TCTTAGTCACTGAGTT
5X_TREM2WT_AGACCCGGTTTAGTCG	5X_TREM2WT_AGGCCACTCTGAGGCC	5X_TREM2WT_CATGCTCAGGAGTATT	5X_TREM2WT_TGATGCACAGACGCTC
5X_TREM2WT_AGATAGAAGGAGGTTC	5X_TREM2WT_AGGTAGGTCCGCGATG	5X_TREM2WT_CATTGAGAGGTCCGAA	5X_TREM2WT_TGGGCTGGTTGGGTAG
5X_TREM2WT_AGATAGACAGAACCGA	5X_TREM2WT_AGGTAGGTCTAAGGAA	5X_TREM2WT_CCACCATAGGCACAAC	5X_TREM2WT_TGTGTGAAGGCTTTCA
5X_TREM2WT_AGATAGATCATGGAGG	5X_TREM2WT_AGGTGTTAGTCACGAG	5X_TREM2WT_CCCTCTCTCCACTGAA	5X_TREM2WT_TTCACCGTCAAATAGG
5X_TREM2WT_AGATCCAAGGCCTGCT	5X_TREM2WT_AGTCATGGTCCTACGG	5X_TREM2WT_CCTAACCAGCTGACTT	5X_TREM2WT_TTTCATGAGCCATTCA
5X_TREM2WT_AGCGTCGAGAGCCATG	5X_TREM2WT_AGTCATGTCCTCTTTC	5X_TREM2WT_CCTAACCTCAGTGATC	5X_TREM2WT_TTTGTTGCAGCAGTAG
5X_TREM2WT_AGGACGACATGACAAA	5X_TREM2WT_AGTCTCCCACCCTAAA	5X_TREM2WT_CGAGTGCGTTGCCATA	5X_TREM2KO_AAAGGATGTGGAACCA
5X_TREM2WT_AGGAGGTGTCCTCATC	5X_TREM2WT_AGTGCCGAGAAGTGTT	5X_TREM2WT_CGAGTTACATGCCGAC	5X_TREM2KO_AACAAGACAGACTCTA
5X_TREM2WT_AGGAGGTTCACAAGAA	5X_TREM2WT_AGTGCCGCAATAGTAG	5X_TREM2WT_CGGGCATCAACCGATT	5X_TREM2KO_AACCTTTTCCGTGTGG
5X_TREM2WT_AGGAGGTTCCCGAACG	5X_TREM2WT_ATACTTCAGTAGCATA	5X_TREM2WT_CGGGTGTCACGCGTCA	5X_TREM2KO_AATAGAGTCAAGAGTA
5X_TREM2WT_AGGATAACACAGCCAC	5X_TREM2WT_ATAGAGAAGTTCATCG	5X_TREM2WT_CGTGCTTAGCACTCTA	5X_TREM2KO_ACAGAAATCTAGTACG
5X_TREM2WT_AGGATCTTCCAGCAAT	5X_TREM2WT_ATCACTTTCGTAGTGT	5X_TREM2WT_CTAACTTCACCAGCGT	5X_TREM2KO_ACTGATGGTTCGGCCA
5X_TREM2WT_AGGGAGTTCCCTTGTG	5X_TREM2WT_ATCCACCTCTCTGCTG	5X_TREM2WT_CTACTATTCAATCCAG	5X_TREM2KO_ACTGTCCAGTTCCGTA
5X_TREM2WT_AGGGAGTTCTCCGAGG	5X_TREM2WT_ATCCATTTCCAGTTCC	5X_TREM2WT_CTCATTAGTGAGAACC	5X_TREM2KO_AGAGAGCTCGTGGCGT
5X_TREM2WT_AGGGCCTTCCCGAGAC	5X_TREM2WT_ATCGCCTTCTTGGTCC	5X_TREM2WT_CTGCCTAAGGCAGGGA	5X_TREM2KO_AGAGCAGAGTGGCAGT
5X_TREM2WT_AGGGCCTTCTTCTTCC	5X_TREM2WT_ATCGGATGTGTCCTAA	5X_TREM2WT_CTGGACGCACAGCCAC	5X_TREM2KO_AGGCTGCCAACCTATG
5X_TREM2WT_AGGGCTCAGGAGCTGT	5X_TREM2WT_ATCGGCGCATACTGTG	5X_TREM2WT_CTGTACCCAACGGCCT	5X_TREM2KO_AGGGCCTGTGTCCAAT
5X_TREM2WT_AGGGTCCGTATCAGGG	5X_TREM2WT_ATCGGCGTCTGCACCT	5X_TREM2WT_CTGTCGTTCAACGAGG	5X_TREM2KO_AGGGTTTCAGCGACCT
5X_TREM2WT_AGGGTCCTCGTTGTGA	5X_TREM2WT_ATCGTAGAGTTTCAGC	5X_TREM2WT_CTTACCGAGTTGCTCA	5X_TREM2KO_AGTACCAAGTAGACCG
5X_TREM2WT_AGGTGTTAGGAAGAAC	5X_TREM2WT_ATGCCTCAGACCGTTT	5X_TREM2WT_CTTAGGAGTCTCACAA	5X_TREM2KO_ATACCTTTCAGTGTTG
5X_TREM2WT_AGGTGTTGTGTATTGC	5X_TREM2WT_ATGCGATCATTACGGT	5X_TREM2WT_CTTCCGAAGCTAATGA	5X_TREM2KO_ATCTCTACAGACATCT
5X_TREM2WT_AGGTTACGTAGTCTGT	5X_TREM2WT_ATGGGAGGTCACTAGT	5X_TREM2WT_CTTCGGTTCAATCCGA	5X_TREM2KO_ATTCACTTCTTACCAT
5X_TREM2WT_AGGTTGTCAGCGGATA	5X_TREM2WT_ATTATCCGTACCCGAC	5X_TREM2WT_GAAATGAGTGACAGCA	5X_TREM2KO_CAATCGAGTTCGGCCA
5X_TREM2WT_AGTAACCGTTTCAGAC	5X_TREM2WT_ATTATCCGTCATACCA	5X_TREM2WT_GACAGCCTCTATCGGA	5X_TREM2KO_CACTGAATCCAACTAG
5X_TREM2WT_AGTACCACAACGGCCT	5X_TREM2WT_ATTCCTATCGCCATAA	5X_TREM2WT_GACCCAGGTGGGATTG	5X_TREM2KO_CATGAGTGTGAATGTA
5X_TREM2WT_AGTACCATCTTCGATT	5X_TREM2WT_ATTCGTTTCGATTGAC	5X_TREM2WT_GACCTTCTCCGGCAAC	5X_TREM2KO_CCCTTAGCAAGAAACT
5X_TREM2WT_AGTAGTCGTACTGACT	5X_TREM2WT_ATTCTACCATGTGACT	5X_TREM2WT_GAGACCCAGTAGGATT	5X_TREM2KO_CCGATGGAGGCCCAAA
5X_TREM2WT_AGTCAACCACGAGAAC	5X_TREM2WT_ATTCTACTCGCCAATA	5X_TREM2WT_GAGAGGTAGTCATGCT	5X_TREM2KO_CGAAGGAAGTTCCGTA
5X_TREM2WT_AGTCTCCCATTAAAGG	5X_TREM2WT_ATTCTTGCACATGACT	5X_TREM2WT_GAGTCATTCAGTAGGG	5X_TREM2KO_CGATCGGCATCTAACG
5X_TREM2WT_AGTGTTGCAAACACGG	5X_TREM2WT_ATTGTTCGTTGCGGCT	5X_TREM2WT_GAGTGTTCAATTCACG	5X_TREM2KO_CGATGCGGTGACTGTT
5X_TREM2WT_AGTTCCCTCACCCTCA	5X_TREM2WT_ATTTACCAGTCCTGCG	5X_TREM2WT_GCAACATCAGGTGACA	5X_TREM2KO_CGATGGCAGTCCCGGT
5X_TREM2WT_ATAGACCCACCCTCTA	5X_TREM2WT_ATTTCACTCTCACGAA	5X_TREM2WT_GCACTAAAGGCTCAAG	5X_TREM2KO_CGCCATTAGGTAGTCG
5X_TREM2WT_ATAGACCTCTTTCTAG	5X_TREM2WT_CAAAGAATCTGCGGAC	5X_TREM2WT_GCATGATAGGCTTAAA	5X_TREM2KO_CGTTCTGCATCATCTT
5X_TREM2WT_ATAGAGACATGTGCCG	5X_TREM2WT_CAACGGCAGTATTAGG	5X_TREM2WT_GCGTTTCGTTCCACAA	5X_TREM2KO_CTCCATGAGCTACTAC
5X_TREM2WT_ATCACGAAGACCTCAT	5X_TREM2WT_CAATTTCAGCTCTTCC	5X_TREM2WT_GCGTTTCTCCGTGGCA	5X_TREM2KO_CTCTCGACATGGACAG
5X_TREM2WT_ATCAGGTAGCTAGTTC	5X_TREM2WT_CACAGATAGTGCTAGG	5X_TREM2WT_GGAATGGAGCCGCACT	5X_TREM2KO_CTTAGGACACTTTATC
5X_TREM2WT_ATCAGGTAGGACAACC	5X_TREM2WT_CACATGAGTCTTGAGT	5X_TREM2WT_GGATCTACAATTCTCT	5X_TREM2KO_GAAGCGACAGCCGGTT
5X_TREM2WT_ATCCACCAGATCACCT	5X_TREM2WT_CACGAATTCTGGAGAG	5X_TREM2WT_GGGAAGTAGTTCCAGT	5X_TREM2KO_GACGCTGGTGCGTCGT
5X_TREM2WT_ATCCATTCAATGCTCA	5X_TREM2WT_CACGGGTAGCTACTGT	5X_TREM2WT_GGGACTCGTGTAACGG	5X_TREM2KO_GACTCAATCGTTGTAG
5X_TREM2WT_ATCCCTGCAACTCCAA	5X_TREM2WT_CACGGGTCAGCCTACG	5X_TREM2WT_GGTAGAGGTCATCAGT	5X_TREM2KO_GATGATCAGGCCTTGC
5X_TREM2WT_ATCGCCTAGGGCAGTT	5X_TREM2WT_CACGTGGAGGCATTTC	5X_TREM2WT_GGTCACGTCGACATCA	5X_TREM2KO_GCAACATAGCCTTCTC
5X_TREM2WT_ATCGCCTGTTTACCAG	5X_TREM2WT_CACGTTCGTGTTGATC	5X_TREM2WT_GGTTAACTCAATCTTC	5X_TREM2KO_GCCATTCAGACTTCCA
5X_TREM2WT_ATCGTCCAGTTGGACG	5X_TREM2WT_CACTGTCGTTCGTTCC	5X_TREM2WT_GGTTAACTCTGCCCTA	5X_TREM2KO_GCCGTGATCATAGCAC
5X_TREM2WT_ATCGTGAGTGAAAGTT	5X_TREM2WT_CAGAGCCTCTAGCAAC	5X_TREM2WT_GTAGAGGAGGGTGAAA	5X_TREM2KO_GGATCTATCGGCTGGT
5X_TREM2WT_ATGACCAAGAAGCCAC	5X_TREM2WT_CAGCAATTCAAATAGG	5X_TREM2WT_GTCATCCAGGGAGGGT	5X_TREM2KO_GGCTGTGTCTGAGATC
5X_TREM2WT_ATGACCAAGACGGTTG	5X_TREM2WT_CAGCAATTCAAATGCC	5X_TREM2WT_GTCATGACAGTACTAC	5X_TREM2KO_GGCTTGGTCCATTGTT
5X_TREM2WT_ATGACCAGTGTATTGC	5X_TREM2WT_CAGGGCTCAATAGTGA	5X_TREM2WT_GTCCTCATCTAGCCTC	5X_TREM2KO_GGGACAATCTCCTGAC
5X_TREM2WT_ATGACCATCATTCACT	5X_TREM2WT_CAGGTATTCCTGGGAC	5X_TREM2WT_GTCTACCTCGCGTCGA	5X_TREM2KO_GGGTAGAAGAATTTGG
5X_TREM2WT_ATGAGGGAGCGGTATG	5X_TREM2WT_CATAAGCCACTAAACC	5X_TREM2WT_GTGGAAGTCGTGGCGT	5X_TREM2KO_GTAATCGTCCATCTGC
5X_TREM2WT_ATGAGTCTCTATACTC	5X_TREM2WT_CATACAGTCGGCATTA	5X_TREM2WT_GTGGTTATCCAGCAAT	5X_TREM2KO_GTATTGGCACAAGGTG
5X_TREM2WT_ATGATCGTCCAAGCCG	5X_TREM2WT_CATCCACTCAATCGGT	5X_TREM2WT_GTTGCGGTCGGAGCAA	5X_TREM2KO_GTCATGACATTCTCTA
5X_TREM2WT_ATGGGTTAGCCTGTCG	5X_TREM2WT_CATCCGTCAAGGTCAG	5X_TREM2WT_GTTGTGATCCTGATAG	5X_TREM2KO_GTGCTGGGTAAGCTCT
5X_TREM2WT_ATGGGTTGTTTACCTT	5X_TREM2WT_CATGCTCGTGATCGTT	5X_TREM2WT_GTTGTGATCGACACTA	5X_TREM2KO_GTGTGGCCAGCTCATA
5X_TREM2WT_ATGGTTGGTCTTTCAT	5X_TREM2WT_CATGGTACATCATTTC	5X_TREM2WT_TACAACGCAAGTGTCT	5X_TREM2KO_TAACTTCAGCTCTGTA
5X_TREM2WT_ATTATCCTCAACTCTT	5X_TREM2WT_CATGGTACATCCCACT	5X_TREM2WT_TACGGTACACATATCG	5X_TREM2KO_TATCAGGCATCCTAAG
5X_TREM2WT_ATTCAGGAGAGCAGTC	5X_TREM2WT_CATTCATGTTCCGCGA	5X_TREM2WT_TAGAGTCCAAACGAGC	5X_TREM2KO_TCCATCGCACTTGAAC
5X_TREM2WT_ATTCAGGAGATAGCTA	5X_TREM2WT_CCAATTTCATACGCAT	5X_TREM2WT_TAGCACAAGTGGTTCT	5X_TREM2KO_TCTGGCTGTATGAGCG
5X_TREM2WT_ATTCCATCAGACCATT	5X_TREM2WT_CCACAAACACAAAGTA	5X_TREM2WT_TATCAGGAGCAAACAT	5X_TREM2KO_TGCACGGTCGGTTGTA
5X_TREM2WT_ATTCCCGCAAGCGCAA	5X_TREM2WT_CCACAAAGTAAGTTAG	5X_TREM2WT_TATCCTATCCAGCACG	5X_TREM2KO_TGTAACGTCCGAGTGC
5X_TREM2WT_ATTCCCGCAGATACTC	5X_TREM2WT_CCACACTGTTCCACGG	5X_TREM2WT_TCAAGCAAGGAGGCAG	5X_TREM2KO_TGTGAGTAGCCTGAGA
5X_TREM2WT_ATTCTTGGTCTTCCGT	5X_TREM2WT_CCATAAGCACAGACGA	5X_TREM2WT_TCAGTGACATAGAAAC	5X_TREM2KO_TTCATGTAGGCTAAAT
5X_TREM2WT_ATTGGGTGTAATCAAG	5X_TREM2WT_CCCAACTAGGGAGGGT	5X_TREM2WT_TCATATCCATCTTCGC	5X_TREM2KO_TTGACCCGTTTCTTAC
5X_TREM2WT_ATTGTTCCATCCTGTC	5X_TREM2WT_CCCGAAGCAATTCACG	5X_TREM2WT_TCATCATGTACTTGTG	5X_TREM2KO_TTGGGATTCTAGAGCT
5X_TREM2WT_ATTGTTCGTCACCTTC	5X_TREM2WT_CCCGGAAAGAATTGTG	5X_TREM2WT_TCATGCCTCATTATCC	5X_TREM2KO_TTTATGCGTGCCGGTT
5X_TREM2WT_ATTTCTGCATTGCAAC	5X_TREM2WT_CCCTCAATCTTGTTAC	5X_TREM2WT_TCATGGATCCACAGCG	5X_TREM2KO_TTTGACTCAGAACCGA
5X_TREM2WT_CAAAGAAAGATCCCAT	5X_TREM2WT_CCCTTAGAGCCTTTCC	5X_TREM2WT_TCCCAGTCACTTGGCG	5X_TREM2KO_TTTGGTTGTTAGAGAT
5X_TREM2WT_CAACAGTAGTAGAGTT	5X_TREM2WT_CCGATCTAGATCACTC	5X_TREM2WT_TCCGGGAAGGCGACAT
5X_TREM2WT_CAACAGTCACTAGGTT	5X_TREM2WT_CCGATCTTCCTTATCA	5X_TREM2WT_TCCTCGATCACCTTAT
5X_TREM2WT_CAAGACTCAGAAGTTA	5X_TREM2WT_CCGGTGAAGCTTCGTA	5X_TREM2WT_TCGGATACAAGTGGCA
5X_TREM2WT_CAAGAGGAGGTATCTC	5X_TREM2WT_CCTAACCAGTAGCCAG	5X_TREM2WT_TCTTCCTGTACTAAGA
5X_TREM2WT_CAAGAGGAGTAACCTC	5X_TREM2WT_CCTACGTAGTAAGACT	5X_TREM2WT_TCTTCCTGTTTCAGAC
5X_TREM2WT_CAAGAGGCAGCAGTCC	5X_TREM2WT_CCTCACACAGATACTC	5X_TREM2WT_TCTTGCGGTCAATCTG
5X_TREM2WT_CAAGAGGTCTACGGGC	5X_TREM2WT_CCTCCAACAATAGTGA	5X_TREM2WT_TGAACGTCATCTCATT
5X_TREM2WT_CAAGGGAGTCCCAAAT	5X_TREM2WT_CCTCCAAGTACGTGTT	5X_TREM2WT_TGAGCATAGTCGCTAT
5X_TREM2WT_CAATACGAGACACACG	5X_TREM2WT_CCTCTAGAGGTAAACT	5X_TREM2WT_TGAGGTTCACTCAAGT
5X_TREM2WT_CAATACGGTAGGTAGC	5X_TREM2WT_CCTCTAGCACATGAAA	5X_TREM2WT_TGATGCACACAGCATT
5X_TREM2WT_CAATTTCGTGCAGGAT	5X_TREM2WT_CCTCTAGGTATTGAGA	5X_TREM2WT_TGATGCACATCTTTCA
5X_TREM2WT_CACACAACAGGAATCG	5X_TREM2WT_CCTGTTGTCAATGCAC	5X_TREM2WT_TGATTTCGTGTTTCTT
5X_TREM2WT_CACAGATTCTGCTTAT	5X_TREM2WT_CGAGGCTTCAAAGACA	5X_TREM2WT_TGCTGAAAGTATTGCC
5X_TREM2WT_CACCGTTTCCGTGTGG	5X_TREM2WT_CGATCGGAGCGCATCC	5X_TREM2WT_TGGAGGATCTGTACAG
5X_TREM2WT_CACGGGTAGTCACTCA	5X_TREM2WT_CGATGCGCATAGAATG	5X_TREM2WT_TGGGATTTCTTAATCC
5X_TREM2WT_CACGGGTAGTCATACC	5X_TREM2WT_CGGAACCAGTCTGCAT	5X_TREM2WT_TGGGTTAGTTATAGAG
5X_TREM2WT_CACGTGGGTTTACTGG	5X_TREM2WT_CGGAACCCAATAGGGC	5X_TREM2WT_TTACGCCTCATAGAGA
5X_TREM2WT_CACTAAGTCGTTCATT	5X_TREM2WT_CGGCAGTAGGTAAACT	5X_TREM2WT_TTACTGTCACTGCGAC
5X_TREM2WT_CACTGAAAGCATCCCG	5X_TREM2WT_CGGCAGTAGTGGAATT	5X_TREM2WT_TTAGGGTTCATCACCC
5X_TREM2WT_CACTGAAAGTAACGAT	5X_TREM2WT_CGTAATGCATTAGGAA	5X_TREM2WT_TTCATTGTCCGCATAA
5X_TREM2WT_CACTGGGGTCAATGGG	5X_TREM2WT_CGTGAATAGAGGTCGT	5X_TREM2WT_TTGCGTCAGTAGCTCT
5X_TREM2WT_CACTGTCAGTCGTCTA	5X_TREM2WT_CGTGTCTCAGCCTTCT	5X_TREM2WT_TTGGGCGCACTTTAGG
5X_TREM2WT_CAGATACGTTGCCATA	5X_TREM2WT_CGTGTCTCAGCTCCTT	5X_TREM2WT_TTTAGTCGTTCAGTAC
5X_TREM2WT_CAGATTGGTAACATAG	5X_TREM2WT_CGTGTCTGTATCTCGA	5X_TREM2WT_TTTAGTCTCATGCGGC
5X_TREM2WT_CAGCAGCTCTGTCCCA	5X_TREM2WT_CTAACCCGTTGGTACT	5X_TREM2WT_TTTATGCGTCCCGTGA
5X_TREM2WT_CAGCGTGAGTTAACGA	5X_TREM2WT_CTAAGTGTCCGAGGCT	5X_TREM2WT_TTTCCTCTCCGTAATG
5X_TREM2WT_CAGGCCATCGGCTATA	5X_TREM2WT_CTACCCACACCGTACG	5X_TREM2KO_AAGAACAAGTCAGCCC
5X_TREM2WT_CAGGTATAGATCCCAT	5X_TREM2WT_CTACGGGTCCTGGCTT	5X_TREM2KO_ACACCAAGTCCGCAGT
5X_TREM2WT_CAGGTATTCTGCCTCA	5X_TREM2WT_CTCAACCTCCTAGCTC	5X_TREM2KO_ACTATGGTCCTGGGAC
5X_TREM2WT_CAGTTAGAGGTCGTGA	5X_TREM2WT_CTCAATTCAGTGGGTA	5X_TREM2KO_AGCGATTCATAACGGG
5X_TREM2WT_CATACAGCACCTGATA	5X_TREM2WT_CTCAGAATCTACGGGC	5X_TREM2KO_AGGCCACCAACCGATT
5X_TREM2WT_CATACAGTCATTTGGG	5X_TREM2WT_CTCAGGGAGCTTGTGT	5X_TREM2KO_AGTACTGGTAAGCTCT
5X_TREM2WT_CATACCCGTAGTCACT	5X_TREM2WT_CTCATGCCAAGAGGTC	5X_TREM2KO_CAACGGCGTGTCATGT
5X_TREM2WT_CATACTTGTAGTGCGA	5X_TREM2WT_CTCCCTCTCGCAGTGC	5X_TREM2KO_CCGATCTGTCGCAGTC
5X_TREM2WT_CATAGACAGTCTTGGT	5X_TREM2WT_CTCCGATAGCACGGAT	5X_TREM2KO_CCGTTCACAAGTTTGC
5X_TREM2WT_CATCCACTCGAGCACC	5X_TREM2WT_CTGAATGAGTGGACTG	5X_TREM2KO_CCTCACAGTCGATTAC
5X_TREM2WT_CATCCCAGTCTGGTTA	5X_TREM2WT_CTGAGGCGTGCACATT	5X_TREM2KO_CGTAAGTAGAAACCAT
5X_TREM2WT_CATCGCTTCGGTCGGT	5X_TREM2WT_CTGATCCCAGAGACTG	5X_TREM2KO_GAACTGTTCGCTAGCG
5X_TREM2WT_CATGCAATCGTGAGAG	5X_TREM2WT_CTGCCATCAGCCCAGT	5X_TREM2KO_GCCAACGTCACTCCGT
5X_TREM2WT_CATTCATGTGACCTGC	5X_TREM2WT_CTGCGAGTCAATCCAG	5X_TREM2KO_GGTCACGTCTATCACT
5X_TREM2WT_CATTTCACACTGCTTC	5X_TREM2WT_CTGCTCACAGCAGTTT	5X_TREM2KO_GTCATGACAGGCGATA
5X_TREM2WT_CATTTCACAGAGCCCT	5X_TREM2WT_CTGCTCAGTTATAGAG	5X_TREM2KO_GTTCATTAGCGTTGTT
5X_TREM2WT_CATTTCAGTAGCTGTT	5X_TREM2WT_CTGTGAACAGAGAGGG	5X_TREM2KO_TAATCTCAGAACCCGA
5X_TREM2WT_CCAAGCGGTGGTCAAG	5X_TREM2WT_CTGTGGGTCAAACCTG	5X_TREM2KO_TAGTGCATCCACCCTA
5X_TREM2WT_CCAATTTTCTGGTGCG	5X_TREM2WT_CTTCAATAGGTTGTTC	5X_TREM2KO_TCACGCTTCGCTTTAT
5X_TREM2WT_CCACACTAGCACGGAT	5X_TREM2WT_CTTCGGTCAACAGTGG	5X_TREM2KO_TCTATCAGTAGACAAT
5X_TREM2WT_CCACACTCATGACGTT	5X_TREM2WT_CTTGAGATCAATGTCG	5X_TREM2KO_TGGATGTAGCGCGTTC
5X_TREM2WT_CCACCATGTAACTTCG	5X_TREM2WT_CTTTCAACACATTCTT	5X_TREM2KO_TTCTGTAAGTATGACA
5X_TREM2WT_CCACGAGAGCGTCGAA	5X_TREM2WT_GAACGTTTCACCGGTG
5X_TREM2WT_CCACGAGAGTAACCTC	5X_TREM2WT_GAAGCCCGTCTACTGA
5X_TREM2WT_CCACTTGCAAGAGAGA	5X_TREM2WT_GAAGTAATCTAGATCG
5X_TREM2WT_CCATCACAGGCCACTC	5X_TREM2WT_GAATAGATCATATGGC
5X_TREM2WT_CCATCACGTCGAACAG	5X_TREM2WT_GACACGCGTACCTGTA
5X_TREM2WT_CCCAACTGTTTCACTT	5X_TREM2WT_GACACGCTCACAAGAA
5X_TREM2WT_CCCATTGCAACTTCTT	5X_TREM2WT_GACACGCTCCTACCAC
5X_TREM2WT_CCCATTGTCGCTGACG	5X_TREM2WT_GACTATGAGTGGTTCT
5X_TREM2WT_CCCGAAGCATCCTTCG	5X_TREM2WT_GACTTCCTCTTTCCAA
5X_TREM2WT_CCCTAACCAAAGGAGA	5X_TREM2WT_GAGAAATCACGATTCA
5X_TREM2WT_CCCTAACCACACCAGC	5X_TREM2WT_GAGACTTGTGTCTCCT
5X_TREM2WT_CCCTAACTCGCATAGT	5X_TREM2WT_GAGGCCTTCACACCGG
5X_TREM2WT_CCCTGATGTTAGTTCG	5X_TREM2WT_GAGGGATGTACTAAGA
5X_TREM2WT_CCCTGATTCGGTCACG	5X_TREM2WT_GAGGGATGTCATAGTC
5X_TREM2WT_CCCTTAGAGGAAAGAC	5X_TREM2WT_GAGTGAGTCGCAGTTA
5X_TREM2WT_CCGAACGTCTTACCGC	5X_TREM2WT_GAGTGTTAGACATCCT
5X_TREM2WT_CCGCAAGGTATGAGGC	5X_TREM2WT_GAGTTACGTTATTCCT
5X_TREM2WT_CCGCAAGTCCGTGTGG	5X_TREM2WT_GATAGCTTCACTACTT
5X_TREM2WT_CCGGACAAGCGCCTAC	5X_TREM2WT_GATCACATCGGAGATG
5X_TREM2WT_CCGGACAAGTGGAAGA	5X_TREM2WT_GATGACTTCCTCACTG
5X_TREM2WT_CCGGTGACAGCGTGCT	5X_TREM2WT_GATGATCTCTACGGTA
5X_TREM2WT_CCGTGAGAGTAACAGT	5X_TREM2WT_GATTCTTCAGCATCTA
5X_TREM2WT_CCTAACCGTTAAACAG	5X_TREM2WT_GATTTCTGTACCATAC
5X_TREM2WT_CCTCCTCGTACAAGCG	5X_TREM2WT_GCAACATTCACACCCT
5X_TREM2WT_CCTGTTGAGAGAGCCT	5X_TREM2WT_GCACGGTAGACGGAAA
5X_TREM2WT_CCTTCAGAGTTGGACG	5X_TREM2WT_GCACTAAAGCTTCTAG
5X_TREM2WT_CGAAGGAGTGTGTGGA	5X_TREM2WT_GCAGCCAAGCCTCTCT
5X_TREM2WT_CGAAGGATCAGGAAGC	5X_TREM2WT_GCAGGCTCACCCTTGT
5X_TREM2WT_CGAAGTTGTTGCAAGG	5X_TREM2WT_GCCAGCAGTCTATGAC
5X_TREM2WT_CGACAGCTCAATGCAC	5X_TREM2WT_GCCAGTGTCAACGTGT
5X_TREM2WT_CGAGGAATCTACTGAG	5X_TREM2WT_GCCAGTGTCCGGTAGC
5X_TREM2WT_CGAGGCTCACCCGTAG	5X_TREM2WT_GCCATTCGTATGGAAT
5X_TREM2WT_CGAGTTACAGGTTTAC	5X_TREM2WT_GCCCGAACACGCTGTG
5X_TREM2WT_CGATCGGAGACTGGGT	5X_TREM2WT_GCCGATGTCGGAGTGA
5X_TREM2WT_CGATCGGAGGTCATTC	5X_TREM2WT_GCCGATGTCTAGCCAA
5X_TREM2WT_CGCATAAGTCTTTCTA	5X_TREM2WT_GCCGTGAGTAGAATAC
5X_TREM2WT_CGCATGGAGAAGGGAT	5X_TREM2WT_GCGGATCAGTAACCTC
5X_TREM2WT_CGCATGGAGTAATACG	5X_TREM2WT_GCGTTTCGTCACTTAG
5X_TREM2WT_CGCATGGGTCATCAGT	5X_TREM2WT_GCTACCTTCCGTGTGG
5X_TREM2WT_CGGAATTCACCCTGAG	5X_TREM2WT_GCTGCAGCAAGAGTAT
5X_TREM2WT_CGGGACTCACTACCCT	5X_TREM2WT_GCTTCACAGTATGGCG
5X_TREM2WT_CGGGTGTCACTACTTT	5X_TREM2WT_GCTTCACTCACTTGGA
5X_TREM2WT_CGTAGTACAGTAGAAT	5X_TREM2WT_GCTTTCGCAAAGCACG
5X_TREM2WT_CGTGTCTCAGATACTC	5X_TREM2WT_GGAGGATTCAACGCTA
5X_TREM2WT_CGTTAGAGTAGCTGAG	5X_TREM2WT_GGCTTTCTCCGATAAC
5X_TREM2WT_CGTTAGATCGAGGCAA	5X_TREM2WT_GGGACCTGTGGCTTAT
5X_TREM2WT_CTAACCCTCGAAGCAG	5X_TREM2WT_GGGATCCCATGTACGT
5X_TREM2WT_CTAACTTCAGTCTACA	5X_TREM2WT_GGGCTCAGTTGATCGT
5X_TREM2WT_CTAAGTGAGCTAGTTC	5X_TREM2WT_GGGTATTTCCCATACC
5X_TREM2WT_CTACTATTCTTCGTAT	5X_TREM2WT_GGGTGAACACTTCTCG
5X_TREM2WT_CTAGACAAGAAACTGT	5X_TREM2WT_GGTAACTAGATAGTCA
5X_TREM2WT_CTAGACACAGGCTATT	5X_TREM2WT_GGTAATCCAAGATGGC
5X_TREM2WT_CTATCTAGTATGAAAC	5X_TREM2WT_GGTCTGGCAACCCTCT
5X_TREM2WT_CTATCTAGTGTCGCTG	5X_TREM2WT_GGTGATTGTCCAGTTA
5X_TREM2WT_CTCAACCTCACCTCGT	5X_TREM2WT_GGTGGCTAGACTAGAT
5X_TREM2WT_CTCAGGGTCGTCGCTT	5X_TREM2WT_GGTTAACCAGGTACGA
5X_TREM2WT_CTCAGTCCAAAGCTCT	5X_TREM2WT_GGTTGTAAGAGCAAGA
5X_TREM2WT_CTCATCGAGAAGGTAG	5X_TREM2WT_GTAACCAGTGTGCTTA
5X_TREM2WT_CTCATCGCATGACTTG	5X_TREM2WT_GTAGAAATCGTCAAAC
5X_TREM2WT_CTCCAACAGCTCCCTT	5X_TREM2WT_GTAGAGGGTACCGGAA
5X_TREM2WT_CTCCATGGTAGACGTG	5X_TREM2WT_GTAGTACGTAATCAGA
5X_TREM2WT_CTCCCAAAGCCTAGGA	5X_TREM2WT_GTATTGGCATCGATAC
5X_TREM2WT_CTCCCTCGTAGTGATA	5X_TREM2WT_GTCAAACTCATAGGCT
5X_TREM2WT_CTCCCTCTCTCTGCCA	5X_TREM2WT_GTCACGGAGCATAGGC
5X_TREM2WT_CTCGAGGGTTCCACGG	5X_TREM2WT_GTCCTCACAGTCCGTG
5X_TREM2WT_CTCTCAGAGCACTAAA	5X_TREM2WT_GTCCTCAGTACAAGTA
5X_TREM2WT_CTCTCGAAGCCATATC	5X_TREM2WT_GTCGAATGTGCAGGAT
5X_TREM2WT_CTGAATGCATTGACTG	5X_TREM2WT_GTCTACCAGGATGCGT
5X_TREM2WT_CTGAGGCTCATGCCCT	5X_TREM2WT_GTCTAGAAGGAGCTGT
5X_TREM2WT_CTGATCCGTGCCTTCT	5X_TREM2WT_GTGACGCCATAGGTTC
5X_TREM2WT_CTGCAGGGTACACTCA	5X_TREM2WT_GTGCACGTCACACCGG
5X_TREM2WT_CTGCATCCAATCGAAA	5X_TREM2WT_GTGCTGGCATGTCTAG
5X_TREM2WT_CTGGCAGTCTCTAGGA	5X_TREM2WT_GTGCTTCGTTGTGTAC
5X_TREM2WT_CTGTACCCATAACGGG	5X_TREM2WT_GTGGGAAAGTTCACTG
5X_TREM2WT_CTGTAGATCATGCATG	5X_TREM2WT_GTGGGAATCGGTTAGT
5X_TREM2WT_CTGTCGTGTCGCACAC	5X_TREM2WT_GTGGTTACATCATCTT
5X_TREM2WT_CTGTGAAAGATGCTAA	5X_TREM2WT_GTGGTTAGTAGTAAGT
5X_TREM2WT_CTGTGAAGTATGAGCG	5X_TREM2WT_GTGTCCTAGGGCCAAT
5X_TREM2WT_CTTACCGAGAAGCCAC	5X_TREM2WT_GTGTTAGCAGAAACCG
5X_TREM2WT_CTTAGGAGTATACCCA	5X_TREM2WT_GTTCATTTCCGCGATG
5X_TREM2WT_CTTCCGAGTCTGATCA	5X_TREM2WT_GTTGCGGGTTGTCATG
5X_TREM2WT_CTTCCTTTCCCATACC	5X_TREM2WT_GTTGTAGAGTCTGTAC
5X_TREM2WT_CTTGAGATCGTCTCAC	5X_TREM2WT_GTTGTCCTCGCGAAGA
5X_TREM2WT_CTTTCAAAGACGGTTG	5X_TREM2WT_GTTGTCCTCTGTCCCA
5X_TREM2WT_CTTTCAAGTGCGGATA	5X_TREM2WT_TAACACGAGACGAAGA
5X_TREM2WT_GAACGTTAGTTACGAA	5X_TREM2WT_TAAGCCACACGTACAT
5X_TREM2WT_GAACGTTGTACAGCGA	5X_TREM2WT_TAAGCCACATACACCA
5X_TREM2WT_GAAGGACCAATGACCT	5X_TREM2WT_TAATCTCCAAACGAGC
5X_TREM2WT_GAAGGGTGTCTACAGT	5X_TREM2WT_TACTGCCAGATAACGT
5X_TREM2WT_GAATAGACAACCTAAC	5X_TREM2WT_TACTTCATCAGAATAG
5X_TREM2WT_GACATCACAACACGTT	5X_TREM2WT_TAGACTGAGACGGATC
5X_TREM2WT_GACCCTTGTCGGTAAG	5X_TREM2WT_TAGACTGTCAGGAACG
5X_TREM2WT_GACCTTCCATTCAGCA	5X_TREM2WT_TAGGGTTAGGTACATA
5X_TREM2WT_GACGCTGTCTTTCCAA	5X_TREM2WT_TAGGTACTCTAGGCCG
5X_TREM2WT_GACGTTACATGTGACT	5X_TREM2WT_TAGTGCACAATGGCCC
5X_TREM2WT_GACTCAAGTCTACGTA	5X_TREM2WT_TATCCTAAGATGCTAA
5X_TREM2WT_GACTCAATCTAGTACG	5X_TREM2WT_TATTGCTAGGCTTCCG
5X_TREM2WT_GAGAAATTCTTACGGA	5X_TREM2WT_TATTGCTCATGGGTTT
5X_TREM2WT_GAGACCCTCGGACCAC	5X_TREM2WT_TATTGGGGTTGGAGAC
5X_TREM2WT_GAGAGGTCAGTGAGCA	5X_TREM2WT_TCAGGGCAGAAATCCA
5X_TREM2WT_GAGTTACAGTAAGCAT	5X_TREM2WT_TCAGTCCCACTCCGGA
5X_TREM2WT_GAGTTGTTCTCTATGT	5X_TREM2WT_TCAGTGAAGAATAGTC
5X_TREM2WT_GATCAGTAGCAGTCTT	5X_TREM2WT_TCAGTTTGTCATAACC
5X_TREM2WT_GATCATGCATCACAGT	5X_TREM2WT_TCATGAGGTACCGGCT
5X_TREM2WT_GATCATGGTAAGTCAA	5X_TREM2WT_TCATGGACACTTGACA
5X_TREM2WT_GATCCCTGTGCTCCGA	5X_TREM2WT_TCATGTTGTAGACGGT
5X_TREM2WT_GATGAGGGTATAGGAT	5X_TREM2WT_TCATTACTCCTCTAAT
5X_TREM2WT_GATGATCGTCGCAACC	5X_TREM2WT_TCATTCAAGGAACGTC
5X_TREM2WT_GATGTTGAGTTTAGGA	5X_TREM2WT_TCATTGTGTTGATCGT
5X_TREM2WT_GATGTTGCATCCAACA	5X_TREM2WT_TCATTTGGTACAGCGA
5X_TREM2WT_GATGTTGGTACCCGCA	5X_TREM2WT_TCCATCGTCCATTCGC
5X_TREM2WT_GATTGGTCACTCCACT	5X_TREM2WT_TCCGATCCAGAGAGGG
5X_TREM2WT_GATTGGTCATGCACTA	5X_TREM2WT_TCCTCTTTCGGCTCTT
5X_TREM2WT_GCAACATTCTTACACT	5X_TREM2WT_TCCTTTCGTCGAGCTC
5X_TREM2WT_GCAACCGCAATCCAGT	5X_TREM2WT_TCGAACATCGCCTCTA
5X_TREM2WT_GCACATAAGGTTACAA	5X_TREM2WT_TCGAAGTCAACCAGAG
5X_TREM2WT_GCACATATCCTCTTTC	5X_TREM2WT_TCGAAGTCATGACTCA
5X_TREM2WT_GCACGTGTCTAACGCA	5X_TREM2WT_TCGACGGAGAATACAC
5X_TREM2WT_GCACGTGTCTTAGTTC	5X_TREM2WT_TCGACGGAGTCTGGAG
5X_TREM2WT_GCACTAAGTAAGATTG	5X_TREM2WT_TCGATTTAGGTTCTAC
5X_TREM2WT_GCAGCCAGTGTTATCG	5X_TREM2WT_TCGGGCAAGAGGCTGT
5X_TREM2WT_GCATGATCATGTGACT	5X_TREM2WT_TCGGGCACATACCAGT
5X_TREM2WT_GCATTAGTCACAGTGT	5X_TREM2WT_TCGGGTGAGAACAAGG
5X_TREM2WT_GCCAACGGTGCCTATA	5X_TREM2WT_TCTACATTCGCCAGAC
5X_TREM2WT_GCCATTCCAGCGTATT	5X_TREM2WT_TCTCACGCAAAGAGTT
5X_TREM2WT_GCCCAGAAGCAGCGAT	5X_TREM2WT_TCTCACGGTAGCGTTT
5X_TREM2WT_GCCCAGACAACACGTT	5X_TREM2WT_TCTGGCTGTGAGCTCC
5X_TREM2WT_GCCCAGAGTCGCGTTG	5X_TREM2WT_TCTGTCGCATCCTTCG
5X_TREM2WT_GCCTGTTGTACGTAGG	5X_TREM2WT_TGACAGTAGTAGTCTC
5X_TREM2WT_GCGATCGTCGTCAACA	5X_TREM2WT_TGACCCTAGTGTTCCA
5X_TREM2WT_GCGGATCAGACTTCAC	5X_TREM2WT_TGAGACTTCGTGTGGC
5X_TREM2WT_GCGGATCCATGGCGCT	5X_TREM2WT_TGAGGTTCAGTAGGAC
5X_TREM2WT_GCGTGCAGTACTCGAT	5X_TREM2WT_TGATGGTCATGTGCTA
5X_TREM2WT_GCGTGCATCAGGAAAT	5X_TREM2WT_TGATTTCAGGGCAGGA
5X_TREM2WT_GCTACCTCACACACGC	5X_TREM2WT_TGCAGGCGTGGTCTAT
5X_TREM2WT_GCTCAAACAACGGTAG	5X_TREM2WT_TGCGACGTCGAGGCAA
5X_TREM2WT_GCTGGGTGTGATTGGG	5X_TREM2WT_TGCTGAAAGTATCTGC
5X_TREM2WT_GCTTGGGGTCGACTTA	5X_TREM2WT_TGCTTCGCACCGGAAA
5X_TREM2WT_GCTTTCGCACTCATAG	5X_TREM2WT_TGGGCGTGTTGGGACA
5X_TREM2WT_GCTTTCGTCATCGTAG	5X_TREM2WT_TGGGCTGAGCCTTTGA
5X_TREM2WT_GGAACCCGTCTCACAA	5X_TREM2WT_TGGTTAGAGTAATACG
5X_TREM2WT_GGAATCTCAAATTGGA	5X_TREM2WT_TGTAAGCTCGCTCTAC
5X_TREM2WT_GGAATGGAGACCGTTT	5X_TREM2WT_TGTACAGAGTGCAGCA
5X_TREM2WT_GGAATGGGTAGAGACC	5X_TREM2WT_TGTACAGTCAGACCGC
5X_TREM2WT_GGAGGTAAGAGTCAGC	5X_TREM2WT_TGTCCACGTGTTATCG
5X_TREM2WT_GGAGGTAGTAGTGATA	5X_TREM2WT_TGTGAGTTCTCTCAAT
5X_TREM2WT_GGAGGTATCAGAGCAG	5X_TREM2WT_TGTGATGCATTGACTG
5X_TREM2WT_GGCACGTCAGGACTTT	5X_TREM2WT_TGTGATGTCTGTCGTC
5X_TREM2WT_GGCAGTCCAACAGAGC	5X_TREM2WT_TGTGTGATCTCCGTGT
5X_TREM2WT_GGCTGTGCAAAGGCTG	5X_TREM2WT_TGTTGAGAGAAACACT
5X_TREM2WT_GGGACAAAGTCGTTAC	5X_TREM2WT_TTACAGGAGTAGACAT
5X_TREM2WT_GGGACCTCATTCACCC	5X_TREM2WT_TTACAGGCAGAGGCTA
5X_TREM2WT_GGGACTCAGCTGTCCG	5X_TREM2WT_TTACAGGTCCGATCTC
5X_TREM2WT_GGGAGTAAGGACCCAA	5X_TREM2WT_TTATTGCTCGAGATAA
5X_TREM2WT_GGGAGTATCGGCGATC	5X_TREM2WT_TTCAATCGTTCAACGT
5X_TREM2WT_GGGATCCTCGGTCGGT	5X_TREM2WT_TTCAGGAAGCGTTACT
5X_TREM2WT_GGTAACTTCTCCGATC	5X_TREM2WT_TTCCGGTCATTGAGCT
5X_TREM2WT_GGTGAAGAGAGGTTAT	5X_TREM2WT_TTCCGTGGTCCAAATC
5X_TREM2WT_GGTGGCTCAAAGCGTG	5X_TREM2WT_TTCCTCTCAAACACGG
5X_TREM2WT_GGTGTCGCAGATCACT	5X_TREM2WT_TTCCTTCCAGTAGAGC
5X_TREM2WT_GGTGTTAGTTGACGGA	5X_TREM2WT_TTCTAGTAGTAAGAGG
5X_TREM2WT_GGTTAACGTATCGGTT	5X_TREM2WT_TTCTCTCTCTACACTT
5X_TREM2WT_GGTTAACGTATCTTCT	5X_TREM2WT_TTCTTCCGTCCAGGTC
5X_TREM2WT_GTACAACGTACTCGTA	5X_TREM2WT_TTGATGGGTGCGGTAA
5X_TREM2WT_GTAGAAAAGCGCCTCA	5X_TREM2WT_TTGCCTGTCCATTTGT
5X_TREM2WT_GTAGAGGTCCGGACTG	5X_TREM2WT_TTGCTGCGTCTCGACG
5X_TREM2WT_GTAGATCCACGGGCTT	5X_TREM2WT_TTGGGATGTATGCGTT
5X_TREM2WT_GTAGCTACAGAGGACT	5X_TREM2WT_TTGGGTAGTAGTGGCA
5X_TREM2WT_GTAGCTACATGGCTAT	5X_TREM2WT_TTGTTTGTCTCTGCCA
5X_TREM2WT_GTAGCTAGTGCCGTTG	5X_TREM2WT_TTTATGCGTCGTGGAA
5X_TREM2WT_GTAGCTAGTTAGGCTT	5X_TREM2WT_TTTCAGTAGGAAGTGA
5X_TREM2WT_GTAGTACCAGTCTCTC	5X_TREM2WT_TTTCAGTGTACAGTCT
5X_TREM2WT_GTATTGGGTTTCGTAG	5X_TREM2WT_TTTCATGCAATAACCC
5X_TREM2WT_GTATTTCGTTCGGCCA	5X_TREM2WT_TTTCATGTCGCAGTCG
5X_TREM2WT_GTCAAGTGTGCCTTCT	5X_TREM2WT_TTTGACTCATAGACTC
5X_TREM2WT_GTCACGGTCACGATCA	5X_TREM2WT_TTTGGAGTCAGCTCTC
5X_TREM2WT_GTCAGCGTCTAAGCGT	5X_TREM2KO_AAACGCTCAGTCCGTG
5X_TREM2WT_GTCAGCGTCTCCTGAC	5X_TREM2KO_AAATGGAGTGCGACAA
5X_TREM2WT_GTCATGACAATAGGAT	5X_TREM2KO_AACAACCTCACCCTCA
5X_TREM2WT_GTCCACTGTGCTGATT	5X_TREM2KO_AACAGGGCAGTGTGCC
5X_TREM2WT_GTCCCATCAAGTTTGC	5X_TREM2KO_AAGATAGTCGACGAGA
5X_TREM2WT_GTCCCATCACGCCAGT	5X_TREM2KO_AAGTGAATCTAACGGT
5X_TREM2WT_GTCGAATCAATGCAAA	5X_TREM2KO_AAGTTCGCAAACCATC
5X_TREM2WT_GTCGTTCTCGGTAGAG	5X_TREM2KO_AATCGACAGCGAAACC
5X_TREM2WT_GTCGTTCTCTTCACGC	5X_TREM2KO_ACAAAGAAGCGAGTAC
5X_TREM2WT_GTCTACCGTAGCGCTC	5X_TREM2KO_ACCATTTCAGGCGAAT
5X_TREM2WT_GTGAGCCGTACACGCC	5X_TREM2KO_ACCTACCCACAGTGAG
5X_TREM2WT_GTGAGTTCAGACCTAT	5X_TREM2KO_ACGGAAGAGTCTGGAG
5X_TREM2WT_GTGCGTGCAAAGGCGT	5X_TREM2KO_ACGGTCGGTCGAACAG
5X_TREM2WT_GTGGAGATCTAGGCCG	5X_TREM2KO_ACGTAACGTAACGTTC
5X_TREM2WT_GTGGCGTGTTAGGCTT	5X_TREM2KO_ACTATCTGTCTTCAAG
5X_TREM2WT_GTGGGAAAGACTTAAG	5X_TREM2KO_ACTTTGTAGGTCCGAA
5X_TREM2WT_GTGTAACAGGGACCAT	5X_TREM2KO_AGAGCAGCAGTCGGTC
5X_TREM2WT_GTGTCCTCAAGGCCTC	5X_TREM2KO_AGATCGTGTCCCTGAG
5X_TREM2WT_GTGTCCTTCGCACTCT	5X_TREM2KO_AGCATCAAGAGATCGC
5X_TREM2WT_GTGTGGCTCGGATTAC	5X_TREM2KO_AGCATCATCAACCCGG
5X_TREM2WT_GTTACAGGTTCATCTT	5X_TREM2KO_AGCCAATAGGCATGCA
5X_TREM2WT_GTTATGGCACTAGTAC	5X_TREM2KO_AGCCAGCAGGACTTCT
5X_TREM2WT_GTTCCGTAGAGATGCC	5X_TREM2KO_AGCCAGCAGTACCCTA
5X_TREM2WT_GTTCCGTAGTTGTAGA	5X_TREM2KO_AGCCAGCTCAACGTGT
5X_TREM2WT_GTTCCGTCACTGCGTG	5X_TREM2KO_AGCGATTGTACGGTTT
5X_TREM2WT_GTTCCGTTCAAGGTGG	5X_TREM2KO_AGCGATTTCAAAGGTA
5X_TREM2WT_GTTGTCCGTTGCAAGG	5X_TREM2KO_AGGAAATGTTCGGTTA
5X_TREM2WT_GTTGTCCTCTCTTAAC	5X_TREM2KO_AGGACGATCAAGCCTA
5X_TREM2WT_GTTGTGAAGCCAGTAG	5X_TREM2KO_AGGACTTGTACCGTCG
5X_TREM2WT_GTTGTGATCTCAACGA	5X_TREM2KO_AGGCATTTCTGCATAG
5X_TREM2WT_GTTTGGACAGAGGACT	5X_TREM2KO_AGGCTGCCACCGGTCA
5X_TREM2WT_TAACCAGAGATGCTTC	5X_TREM2KO_AGTCAACGTGGGCTCT
5X_TREM2WT_TAACCAGAGGGCAGGA	5X_TREM2KO_AGTCAACTCGCTACAA
5X_TREM2WT_TAACCAGCAAGTCGTT	5X_TREM2KO_AGTCTCCCAAAGGCGT
5X_TREM2WT_TAACGACCAGCTTTGA	5X_TREM2KO_AGTGCCGTCTACGGTA
5X_TREM2WT_TAACGACGTAGGAGGG	5X_TREM2KO_AGTTAGCCATCAGCGC
5X_TREM2WT_TAAGTCGCATACCACA	5X_TREM2KO_ATACTTCGTGATGTAA
5X_TREM2WT_TAATCTCAGGTCCGAA	5X_TREM2KO_ATAGACCGTAATGTGA
5X_TREM2WT_TACAGGTGTAAGTCAA	5X_TREM2KO_ATCAGGTGTCCACGCA
5X_TREM2WT_TACAGGTTCAGCCTTC	5X_TREM2KO_ATGACCACATGCACTA
5X_TREM2WT_TACCCACCAGGCTTGC	5X_TREM2KO_ATGATCGTCGTTTACT
5X_TREM2WT_TACCCACCAGTAACGG	5X_TREM2KO_ATGGAGGCAACTTGCA
5X_TREM2WT_TACCGAATCTGTGCTC	5X_TREM2KO_ATTCATCCACGACGAA
5X_TREM2WT_TACCGGGAGTTCGGTT	5X_TREM2KO_CAAGGGAGTCGTCAGC
5X_TREM2WT_TACCTGCAGAGAGCCT	5X_TREM2KO_CAATCGATCGAAGGAC
5X_TREM2WT_TACGCTCAGATCGGTG	5X_TREM2KO_CACAACAAGAGTGACC
5X_TREM2WT_TACGTCCCACTGGACC	5X_TREM2KO_CACCGTTTCGCTGCGA
5X_TREM2WT_TACTGCCAGTATTAGG	5X_TREM2KO_CACGGGTCATCTAACG
5X_TREM2WT_TAGACCAGTGCATCTA	5X_TREM2KO_CAGAGCCGTAGTCCTA
5X_TREM2WT_TATACCTGTTCATCGA	5X_TREM2KO_CAGCACGTCATTTGTC
5X_TREM2WT_TATCGCCCATCATTTC	5X_TREM2KO_CAGCGTGAGCCTGTGC
5X_TREM2WT_TATCTTGCATGAAAGT	5X_TREM2KO_CAGGGCTGTATGCTTG
5X_TREM2WT_TATGTTCCAGGAACCA	5X_TREM2KO_CAGGTATGTGTTCGTA
5X_TREM2WT_TATTGCTAGTCCGCCA	5X_TREM2KO_CATCGCTTCAAAGCCT
5X_TREM2WT_TCAAGCAAGCAAATGT	5X_TREM2KO_CATCGTCGTTTAGAGA
5X_TREM2WT_TCAAGTGGTCGTCTCT	5X_TREM2KO_CATGCCTTCTCCTACG
5X_TREM2WT_TCAATTCTCGCCTATC	5X_TREM2KO_CATGGTAGTCACTCTC
5X_TREM2WT_TCACACCTCGCACTCT	5X_TREM2KO_CATTCCGCACGTGTGC
5X_TREM2WT_TCACATTAGAATTGCA	5X_TREM2KO_CATTCCGTCCCTCTTT
5X_TREM2WT_TCACGCTCAGTCTTCC	5X_TREM2KO_CATTGCCAGCATCTTG
5X_TREM2WT_TCACGGGCATCTCGTC	5X_TREM2KO_CATTGCCGTGTCCACG
5X_TREM2WT_TCACTCGAGGATGGCT	5X_TREM2KO_CCAAGCGCATGGACAG
5X_TREM2WT_TCACTCGAGTAGGAAG	5X_TREM2KO_CCACACTGTTAAGCAA
5X_TREM2WT_TCACTCGTCTTAGCTT	5X_TREM2KO_CCCGAAGAGCATTTCG
5X_TREM2WT_TCAGGGCTCCTTCGAC	5X_TREM2KO_CCGTAGGCACCGCTGA
5X_TREM2WT_TCAGGTACAGGCACTC	5X_TREM2KO_CCGTGAGAGGCGTTGA
5X_TREM2WT_TCAGGTAGTTGGGCCT	5X_TREM2KO_CGTGATAAGGAGGTTC
5X_TREM2WT_TCATATCTCGCTAAAC	5X_TREM2KO_CTAGACACACGCACCA
5X_TREM2WT_TCATGAGAGTAGACAT	5X_TREM2KO_CTAGGTATCATGGAGG
5X_TREM2WT_TCATGCCAGCATTTCG	5X_TREM2KO_CTCAATTAGCACAAAT
5X_TREM2WT_TCATTCAAGTGGTTGG	5X_TREM2KO_CTCCAACGTCCACAGC
5X_TREM2WT_TCATTCAGTTCACGAT	5X_TREM2KO_CTCCCTCGTTGCAAGG
5X_TREM2WT_TCATTGTGTCATCAGT	5X_TREM2KO_CTGCATCCAAATGAAC
5X_TREM2WT_TCATTGTTCACTACGA	5X_TREM2KO_CTGGACGGTCGAACAG
5X_TREM2WT_TCATTTGAGGCCTGCT	5X_TREM2KO_CTGTGAAGTATTGAGA
5X_TREM2WT_TCCACCACATCATTGG	5X_TREM2KO_CTTCAATTCGAAGGAC
5X_TREM2WT_TCCACCAGTTGCTGAT	5X_TREM2KO_GAACACTTCCGTCCTA
5X_TREM2WT_TCCACCATCAGCTAGT	5X_TREM2KO_GAATCGTAGACTTCAC
5X_TREM2WT_TCCACGTAGTGTAGAT	5X_TREM2KO_GACAGCCCACAAAGTA
5X_TREM2WT_TCCATCGGTACGTTCA	5X_TREM2KO_GACATCACAACTACGT
5X_TREM2WT_TCCATGCTCTGCCTCA	5X_TREM2KO_GACTCAAGTACAATAG
5X_TREM2WT_TCCCAGTAGTGTTGTC	5X_TREM2KO_GACTCTCAGGCTGAAC
5X_TREM2WT_TCCCATGAGGTTTGAA	5X_TREM2KO_GAGATGGAGGTAAGTT
5X_TREM2WT_TCCCATGTCACCGCTT	5X_TREM2KO_GAGCTGCGTGACCTGC
5X_TREM2WT_TCCCATGTCGTTGCCT	5X_TREM2KO_GAGCTGCTCTTCTGTA
5X_TREM2WT_TCCGAAACAAGGTCAG	5X_TREM2KO_GAGGCAACAACACAAA
5X_TREM2WT_TCCTAATGTAGGCAAC	5X_TREM2KO_GAGGCAAGTGGCTACC
5X_TREM2WT_TCCTCGAGTATCGCTA	5X_TREM2KO_GAGGCCTAGAGGTATT
5X_TREM2WT_TCCTCTTAGTTGAAGT	5X_TREM2KO_GAGTTACCATACATCG
5X_TREM2WT_TCCTTCTTCTACTGCC	5X_TREM2KO_GATCCCTGTGGACTAG
5X_TREM2WT_TCGACCTTCAGACCCG	5X_TREM2KO_GATGGAGTCACCTCAC
5X_TREM2WT_TCGATTTTCGTTGCCT	5X_TREM2KO_GATTTCTCAATACCCA
5X_TREM2WT_TCGGATACAAGGTACG	5X_TREM2KO_GCAACATCAACGATCT
5X_TREM2WT_TCGGATACACACCTAA	5X_TREM2KO_GCAACCGAGTAATCCC
5X_TREM2WT_TCGTAGACACCTGAAT	5X_TREM2KO_GCCAGCAAGATCACCT
5X_TREM2WT_TCGTAGAGTATATGGA	5X_TREM2KO_GCCATTCAGCTAGCCC
5X_TREM2WT_TCGTCCATCGCTACAA	5X_TREM2KO_GCGAGAAAGGATACCG
5X_TREM2WT_TCTAACTAGGATGAGA	5X_TREM2KO_GCGAGAACAATTGAGA
5X_TREM2WT_TCTACCGAGCCTCATA	5X_TREM2KO_GCTACCTGTCACATTG
5X_TREM2WT_TCTATACGTCGGCCTA	5X_TREM2KO_GCTTGGGCAGCTGTTA
5X_TREM2WT_TCTCAGCCATACGCAT	5X_TREM2KO_GGAGAACAGAATCTAG
5X_TREM2WT_TCTCAGCGTTGCATGT	5X_TREM2KO_GGAGGTAAGCAACTCT
5X_TREM2WT_TCTCTGGTCTGCAGCG	5X_TREM2KO_GGGACAACACAGAGAC
5X_TREM2WT_TCTGCCATCTCCGATC	5X_TREM2KO_GGGAGTACACGGTGAA
5X_TREM2WT_TCTTAGTAGTGCGCTC	5X_TREM2KO_GGGATGACAAGTCGTT
5X_TREM2WT_TCTTCCTCACGCAGTC	5X_TREM2KO_GGGTAGACATCACGGC
5X_TREM2WT_TGAATCGGTGGCTTAT	5X_TREM2KO_GGGTCTGCAGCTCCTT
5X_TREM2WT_TGACAGTTCTTAATCC	5X_TREM2KO_GGTTAACCAACGATCT
5X_TREM2WT_TGACCCTAGCTGAGTG	5X_TREM2KO_GTAACACGTCATCACA
5X_TREM2WT_TGAGACTCACGTTGGC	5X_TREM2KO_GTAGATCTCTCGGCTT
5X_TREM2WT_TGAGGAGAGTAGGCCA	5X_TREM2KO_GTAGGTTTCCATTTCA
5X_TREM2WT_TGATCAGCAGCAGTGA	5X_TREM2KO_GTCAAACGTACGTTCA
5X_TREM2WT_TGATCTTAGAAACTAC	5X_TREM2KO_GTCAGCGGTTTCTATC
5X_TREM2WT_TGATGGTAGATTAGAC	5X_TREM2KO_GTCCCATCATTCATCT
5X_TREM2WT_TGATTTCAGGGCCAAT	5X_TREM2KO_GTCGTTCAGCTGTTAC
5X_TREM2WT_TGCGATATCACTACGA	5X_TREM2KO_GTCTACCAGCGATGAC
5X_TREM2WT_TGCGGCATCTCACTCG	5X_TREM2KO_GTGGAAGCACTCAAGT
5X_TREM2WT_TGCTCCACAACACACT	5X_TREM2KO_GTGGTTATCATCGCAA
5X_TREM2WT_TGCTCCAGTCCTTAAG	5X_TREM2KO_GTGTTCCGTATGTGTC
5X_TREM2WT_TGCTGAAAGAAACTGT	5X_TREM2KO_GTTCCGTGTATCGTTG
5X_TREM2WT_TGCTGAAAGGAGGCAG	5X_TREM2KO_GTTCTATCATGAGGGT
5X_TREM2WT_TGGAGGATCGCGGACT	5X_TREM2KO_GTTGTCCGTCGATGCC
5X_TREM2WT_TGGATGTAGAAGCTCG	5X_TREM2KO_TAACACGAGTCGCGAA
5X_TREM2WT_TGGCGTGGTCGTCATA	5X_TREM2KO_TAATCTCGTGGTCCCA
5X_TREM2WT_TGGCGTGTCCTGCTAC	5X_TREM2KO_TACCTCGCACAAATGA
5X_TREM2WT_TGGGAAGTCGTAGTGT	5X_TREM2KO_TACTTCAGTGAGAACC
5X_TREM2WT_TGGGCGTGTGAGATAT	5X_TREM2KO_TAGAGTCGTATACCTG
5X_TREM2WT_TGGTGATTCAAGATAG	5X_TREM2KO_TATCCTACAAGAAATC
5X_TREM2WT_TGGTTAGCAAGAAATC	5X_TREM2KO_TATCCTAGTCCAAAGG
5X_TREM2WT_TGTAAGCCAACTTGGT	5X_TREM2KO_TCAATCTAGACATCCT
5X_TREM2WT_TGTCCACAGATTACCC	5X_TREM2KO_TCACACCCAGAACTCT
5X_TREM2WT_TGTCCCAAGATGGCGT	5X_TREM2KO_TCACTATTCTAGCAAC
5X_TREM2WT_TGTCCCACAACCGTGC	5X_TREM2KO_TCAGGGCTCGCTCTCA
5X_TREM2WT_TGTGATGAGTGGTTAA	5X_TREM2KO_TCAGGTAAGGAACTCG
5X_TREM2WT_TGTTGAGTCACGGGCT	5X_TREM2KO_TCATGTTGTAGCTGAG
5X_TREM2WT_TTAATCCTCGTGTCAA	5X_TREM2KO_TCATGTTTCTCGGGAC
5X_TREM2WT_TTACAGGCAATTAGGA	5X_TREM2KO_TCCGTGTGTTATGTCG
5X_TREM2WT_TTACAGGTCTCACTCG	5X_TREM2KO_TCCTGCAGTGCCCACA
5X_TREM2WT_TTACCATGTACAGGTG	5X_TREM2KO_TCCTTTCTCGCGATCG
5X_TREM2WT_TTACCGCGTCTTAGTG	5X_TREM2KO_TCGCAGGTCCAACCAA
5X_TREM2WT_TTACGCCAGGTTCTTG	5X_TREM2KO_TCGGTCTCATCGGATT
5X_TREM2WT_TTACGCCCAACCAACT	5X_TREM2KO_TCTGTCGTCTAAGAAG
5X_TREM2WT_TTACGCCCATTGTAGC	5X_TREM2KO_TCTTAGTCATGACTAC
5X_TREM2WT_TTAGGCAAGCGTCAAG	5X_TREM2KO_TGACTCCCAGCAATTC
5X_TREM2WT_TTAGGCACATATCTGG	5X_TREM2KO_TGAGGGACAGTAACAA
5X_TREM2WT_TTAGGGTCACACACTA	5X_TREM2KO_TGAGGGATCGTAGCCG
5X_TREM2WT_TTCATGTAGGAGAGTA	5X_TREM2KO_TGATCAGTCATGCGGC
5X_TREM2WT_TTCATGTAGGTTTGAA	5X_TREM2KO_TGATTCTTCCAAGCAT
5X_TREM2WT_TTCATGTCAATCGCGC	5X_TREM2KO_TGCGGGTCAAGAGCTG
5X_TREM2WT_TTCATGTTCACCCTGT	5X_TREM2KO_TGCTGAATCAGCTGAT
5X_TREM2WT_TTCCAATAGGTCCGAA	5X_TREM2KO_TGCTTGCTCATATGGC
5X_TREM2WT_TTCCAATGTTCAGCTA	5X_TREM2KO_TGGGAGACATTGAAAG
5X_TREM2WT_TTCCACGTCCTTCTGG	5X_TREM2KO_TGGGCTGGTGACTGAG
5X_TREM2WT_TTCCACGTCTGTTCAT	5X_TREM2KO_TGGTAGTTCGAGTCTA
5X_TREM2WT_TTCCGTGTCGCAGAGA	5X_TREM2KO_TGTAACGAGACCCTTA
5X_TREM2WT_TTCCTAAGTCGTACTA	5X_TREM2KO_TGTAACGAGCGACCCT
5X_TREM2WT_TTCCTTCCAATCTCGA	5X_TREM2KO_TGTAGACGTACCATAC
5X_TREM2WT_TTCGCTGGTACCGCGT	5X_TREM2KO_TGTAGACTCTTCGGTC
5X_TREM2WT_TTCGGTCCACAGACGA	5X_TREM2KO_TGTGGCGAGTTCACTG
5X_TREM2WT_TTCGGTCTCTCGTGGG	5X_TREM2KO_TGTTCCGTCAAGCCAT
5X_TREM2WT_TTCTAACCACTAAACC	5X_TREM2KO_TTACCGCAGATGAACT
5X_TREM2WT_TTCTAACGTTTACCTT	5X_TREM2KO_TTACCGCGTCACCGCA
5X_TREM2WT_TTCTTCCTCGTTCGCT	5X_TREM2KO_TTACGTTCACGCTGCA
5X_TREM2WT_TTCTTGAGTTCGAGCC	5X_TREM2KO_TTCAGGATCCCATAGA
5X_TREM2WT_TTGAACGAGGGTATAT	5X_TREM2KO_TTCATTGAGCAATTAG
5X_TREM2WT_TTGAGTGGTACCGTCG	5X_TREM2KO_TTCCACGAGAGCTGAC
5X_TREM2WT_TTGCATTGTCAAGCCC	5X_TREM2KO_TTCGATTGTAGTGATA
5X_TREM2WT_TTGCCTGCACTGTGTA	5X_TREM2KO_TTCTAACCATGAGATA
5X_TREM2WT_TTGCGTCGTACTGTTG	5X_TREM2KO_TTCTAGTCATCCGAAT
5X_TREM2WT_TTGTTCAGTCCAGCAC	5X_TREM2KO_TTCTCTCGTAAGAACT
5X_TREM2WT_TTTACTGTCCCAGGCA	5X_TREM2KO_TTCTGTACAGAGTGAC
5X_TREM2WT_TTTACTGTCTGGCCGA	5X_TREM2KO_TTCTGTAGTTCTCAGA
5X_TREM2WT_TTTATGCGTGCATTAC	5X_TREM2KO_TTGATGGCAGAGGCTA
5X_TREM2WT_TTTGACTCAGCATCTA	5X_TREM2KO_TTGCTGCTCTGCATAG
5X_TREM2WT_TTTGGTTCATATGCGT	5X_TREM2KO_TTGGATGGTAATTAGG
5X_TREM2WT_TTTGGTTTCTGTAACG	5X_TREM2KO_TTTACCAGTAACAGGC
5X_TREM2KO_AAACCCAAGGATTTGA	5X_TREM2KO_TTTACCAGTCTGTCCT
5X_TREM2KO_AAAGAACGTAAGGTCG	5X_TREM2KO_TTTAGTCAGACGCCAA
5X_TREM2KO_AAAGGATGTTTCACAG	5X_TREM2KO_TTTCACAAGCGATGCA
5X_TREM2KO_AAAGGTACATCTTCGC	5X_TREM2KO_TTTCACACACACCTTC
5X_TREM2KO_AAAGGTAGTAGCTAAA	5X_TREM2KO_TTTCGATCAAGCACAG
5X_TREM2KO_AAAGTCCGTTCTCCAC
5X_TREM2KO_AAAGTGATCCCTCGAT
5X_TREM2KO_AAATGGATCCTACGAA
5X_TREM2KO_AACAAAGTCATTGCTT
5X_TREM2KO_AACACACAGTACAACA
5X_TREM2KO_AACACACGTCTTCAAG
5X_TREM2KO_AACCAACAGATCGCCC
5X_TREM2KO_AACCAACGTTTAGAGA
5X_TREM2KO_AACCACAAGCTAGTTC
5X_TREM2KO_AACCATGCACTCTGCT
5X_TREM2KO_AACCCAAAGAAGCTGC
5X_TREM2KO_AACCCAACAGTGTGCC
5X_TREM2KO_AACCCAAGTCCAACGC
5X_TREM2KO_AACCCAATCTTCGGAA
5X_TREM2KO_AACCTGATCGCAATGT
5X_TREM2KO_AACCTGATCTTACCGC
5X_TREM2KO_AACCTGATCTTGGATG
5X_TREM2KO_AACGGGAGTGAGAACC
5X_TREM2KO_AACGGGATCTTTACAC
5X_TREM2KO_AACGTCAGTCCGGTGT
5X_TREM2KO_AAGAACACATTGCTGA
5X_TREM2KO_AAGAACATCTTGGAAC
5X_TREM2KO_AAGACTCTCTGCTAGA
5X_TREM2KO_AAGATAGAGCGATGCA
5X_TREM2KO_AAGATAGAGGTTCCAT
5X_TREM2KO_AAGCATCCACCATATG
5X_TREM2KO_AAGCCATAGCATTTCG
5X_TREM2KO_AAGCGTTGTTGGGTTT
5X_TREM2KO_AAGTACCCAGAGAGGG
5X_TREM2KO_AATCGACTCATTGTGG
5X_TREM2KO_AATCGTGCAACTCGTA
5X_TREM2KO_AATCGTGCAAGTCGTT
5X_TREM2KO_AATCGTGGTCCGGTCA
5X_TREM2KO_AATCGTGGTCGTTCAA
5X_TREM2KO_AATGGAATCGTTCAGA
5X_TREM2KO_AATGGCTCAGTATGAA
5X_TREM2KO_ACAAAGAAGGACTGGT
5X_TREM2KO_ACAAAGACAACTGGTT
5X_TREM2KO_ACAACCAGTATTGGCT
5X_TREM2KO_ACACCAAAGTGGCGAT
5X_TREM2KO_ACACGCGCACAAGTGG
5X_TREM2KO_ACACGCGGTAGGTACG
5X_TREM2KO_ACACTGACATGTGCTA
5X_TREM2KO_ACAGCCGAGACATCAA
5X_TREM2KO_ACAGCCGGTGCATGTT
5X_TREM2KO_ACATCGACAGCTTCGG
5X_TREM2KO_ACATCGATCTCGCCTA
5X_TREM2KO_ACATGCAGTTCGTGCG
5X_TREM2KO_ACCAAACAGCGAAACC
5X_TREM2KO_ACCAACAGTAAGACCG
5X_TREM2KO_ACCATTTAGGAGACCT
5X_TREM2KO_ACCATTTGTGCCTTTC
5X_TREM2KO_ACCCAAAAGAGCGACT
5X_TREM2KO_ACCCAAAAGAGTCTGG
5X_TREM2KO_ACCGTTCTCATTCGTT
5X_TREM2KO_ACCGTTCTCGAAATCC
5X_TREM2KO_ACCTGAAAGCTGAGCA
5X_TREM2KO_ACCTGAAAGGATGAGA
5X_TREM2KO_ACCTGAATCAGTGCGC
5X_TREM2KO_ACCTGTCCACCAGCTG
5X_TREM2KO_ACGATCACATCATTGG
5X_TREM2KO_ACGATCAGTCAATCTG
5X_TREM2KO_ACGATCAGTGGGATTG
5X_TREM2KO_ACGCACGTCCCGTTCA
5X_TREM2KO_ACGGAAGGTGTACAGG
5X_TREM2KO_ACGGTTACACCCAACG
5X_TREM2KO_ACGGTTACATGCTGCG
5X_TREM2KO_ACGGTTATCTTAAGGC
5X_TREM2KO_ACGTAGTGTGGACTGA
5X_TREM2KO_ACGTCCTTCGGAAGGT
5X_TREM2KO_ACGTTCCGTCTCACAA
5X_TREM2KO_ACTACGATCGCTCCTA
5X_TREM2KO_ACTATCTCAGAGGAAA
5X_TREM2KO_ACTATGGTCCAGCACG
5X_TREM2KO_ACTATTCGTTTCACAG
5X_TREM2KO_ACTCCCATCTTGGATG
5X_TREM2KO_ACTCTCGAGGCTAGCA
5X_TREM2KO_ACTCTCGCAGAGACTG
5X_TREM2KO_ACTGATGGTGTATTGC
5X_TREM2KO_ACTGCAAAGGGTATAT
5X_TREM2KO_ACTGTCCCAGGTGTTT
5X_TREM2KO_ACTGTCCTCCACCTGT
5X_TREM2KO_ACTGTCCTCTGCCCTA
5X_TREM2KO_ACTTAGGCAGCTACCG
5X_TREM2KO_ACTTCGCAGAACAAGG
5X_TREM2KO_ACTTTGTGTCTGTTAG
5X_TREM2KO_AGAAATGTCAAGTTGC
5X_TREM2KO_AGAAATGTCTATCCAT
5X_TREM2KO_AGAACAACACAGCATT
5X_TREM2KO_AGAACCTCAAAGAACT
5X_TREM2KO_AGAACCTGTACCGGCT
5X_TREM2KO_AGAAGCGAGTACAGAT
5X_TREM2KO_AGACACTAGACAAGCC
5X_TREM2KO_AGACACTTCAGCCTTC
5X_TREM2KO_AGACAGGCAGGAATAT
5X_TREM2KO_AGACCCGTCAGGTAAA
5X_TREM2KO_AGACTCATCCAACTAG
5X_TREM2KO_AGAGCAGCATTCACCC
5X_TREM2KO_AGATAGAAGATACTGA
5X_TREM2KO_AGATAGACAACCTAAC
5X_TREM2KO_AGATCCAGTCTAACGT
5X_TREM2KO_AGATCCATCTTAGCTT
5X_TREM2KO_AGATCGTAGACCAGAC
5X_TREM2KO_AGATCGTAGAGCAGTC
5X_TREM2KO_AGATCGTGTCGCATTA
5X_TREM2KO_AGATGCTAGCTGTACT
5X_TREM2KO_AGCATCAAGGGTTAGC
5X_TREM2KO_AGCCAATGTTGAGGAC
5X_TREM2KO_AGCCAGCAGGGCGAAG
5X_TREM2KO_AGCCAGCTCATGGATC
5X_TREM2KO_AGCGATTTCGACATAC
5X_TREM2KO_AGCGCCAAGTGCTAGG
5X_TREM2KO_AGCGCCACAGACGATG
5X_TREM2KO_AGCGCTGAGGCCACTC
5X_TREM2KO_AGCGTATCATGACTAC
5X_TREM2KO_AGCTCAAAGAGTACCG
5X_TREM2KO_AGCTTCCTCGCCGAGT
5X_TREM2KO_AGGAAATTCCGGCAGT
5X_TREM2KO_AGGAAATTCTTCTCAA
5X_TREM2KO_AGGAATAAGTAGTCAA
5X_TREM2KO_AGGAATAGTTTCGTTT
5X_TREM2KO_AGGCCACCACGTAACT
5X_TREM2KO_AGGCTGCCAATGAAAC
5X_TREM2KO_AGGCTGCGTACAGAGC
5X_TREM2KO_AGGGAGTAGGCTAAAT
5X_TREM2KO_AGGGAGTCAATAGGAT
5X_TREM2KO_AGGGAGTTCCGACAGC
5X_TREM2KO_AGGGCTCTCGCTCCTA
5X_TREM2KO_AGGGCTCTCTTCGGTC
5X_TREM2KO_AGGGTGAAGTTGTAGA
5X_TREM2KO_AGGTCATGTCCACATA
5X_TREM2KO_AGGTGTTAGCGGTAGT
5X_TREM2KO_AGGTTACTCGGATTAC
5X_TREM2KO_AGGTTACTCTGAGGCC
5X_TREM2KO_AGGTTGTGTGTTTACG
5X_TREM2KO_AGTAACCCAGCGAGTA
5X_TREM2KO_AGTACTGGTTGCTCGG
5X_TREM2KO_AGTAGCTGTTCCGCGA
5X_TREM2KO_AGTAGTCAGAAGCTCG
5X_TREM2KO_AGTCAACTCTAAGCGT
5X_TREM2KO_AGTCACAAGGGCTTCC
5X_TREM2KO_AGTCACACATACAGGG
5X_TREM2KO_AGTCTCCGTGTGTCGC
5X_TREM2KO_AGTCTCCGTGTTTGCA
5X_TREM2KO_AGTGCCGTCTTCCCAG
5X_TREM2KO_AGTTCCCAGCCAGACA
5X_TREM2KO_AGTTCCCCAATCGCGC
5X_TREM2KO_ATACTTCCAGCTCATA
5X_TREM2KO_ATAGACCGTGTAGTGG
5X_TREM2KO_ATAGGCTAGTGTAGTA
5X_TREM2KO_ATATCCTAGCTCACTA
5X_TREM2KO_ATATCCTCAACTGAAA
5X_TREM2KO_ATCACAGGTAGGCAGT
5X_TREM2KO_ATCACGATCGTGACTA
5X_TREM2KO_ATCAGGTAGAATGTTG
5X_TREM2KO_ATCAGGTAGAATTGTG
5X_TREM2KO_ATCAGGTTCGCACGAC
5X_TREM2KO_ATCATTCAGCATAGGC
5X_TREM2KO_ATCATTCGTTGCTGAT
5X_TREM2KO_ATCATTCTCACACCGG
5X_TREM2KO_ATCCACCGTCAGCTTA
5X_TREM2KO_ATCCATTCAGAGGAAA
5X_TREM2KO_ATCCCTGGTCACTTAG
5X_TREM2KO_ATCCTATCAGTTTCAG
5X_TREM2KO_ATCGATGCACTGGACC
5X_TREM2KO_ATCGCCTCATCAGCGC
5X_TREM2KO_ATCGGATCATGCCGAC
5X_TREM2KO_ATCGTAGCAACCGCTG
5X_TREM2KO_ATCGTGATCACTGGGC
5X_TREM2KO_ATCGTGATCTCTCGAC
5X_TREM2KO_ATCTTCACACAGGATG
5X_TREM2KO_ATCTTCACAGCTAACT
5X_TREM2KO_ATGAAAGAGCGGCTCT
5X_TREM2KO_ATGACCAGTCTTGCGG
5X_TREM2KO_ATGAGTCTCATGCCAA
5X_TREM2KO_ATGATCGCAAGTGGGT
5X_TREM2KO_ATGATCGGTACGATCT
5X_TREM2KO_ATGATCGGTCGACTGC
5X_TREM2KO_ATGATCGTCTGTAAGC
5X_TREM2KO_ATGCATGAGCTTAAGA
5X_TREM2KO_ATGCATGTCATGAGTC
5X_TREM2KO_ATGCCTCCAGTCGCTG
5X_TREM2KO_ATGCCTCTCTACCAGA
5X_TREM2KO_ATGGGAGCAGGAGGAG
5X_TREM2KO_ATGGTTGAGCGCCGTT
5X_TREM2KO_ATGTCCCCACGGTGTC
5X_TREM2KO_ATTACCTCACGGAAGT
5X_TREM2KO_ATTCACTAGGTAAGAG
5X_TREM2KO_ATTCACTCACGCTGTG
5X_TREM2KO_ATTCACTTCGCAATGT
5X_TREM2KO_ATTCAGGAGATCGACG
5X_TREM2KO_ATTCCATAGCCTAACT
5X_TREM2KO_ATTCCATAGTCAACAA
5X_TREM2KO_ATTCCTAAGACCAGCA
5X_TREM2KO_ATTCTACAGGTAGACC
5X_TREM2KO_ATTCTTGAGCAATTCC
5X_TREM2KO_ATTCTTGGTCGTGATT
5X_TREM2KO_ATTGGGTGTCACAATC
5X_TREM2KO_ATTGGGTGTCACTAGT
5X_TREM2KO_ATTTCACCAACTCGAT
5X_TREM2KO_ATTTCACGTTCTCCCA
5X_TREM2KO_ATTTCTGCATACAGGG
5X_TREM2KO_CAACAGTAGATGACAT
5X_TREM2KO_CAACAGTGTCCATCTC
5X_TREM2KO_CAACCAACATCTCAAG
5X_TREM2KO_CAACCAAGTTCATCGA
5X_TREM2KO_CAACGATGTACGCGTC
5X_TREM2KO_CAACGATTCTCGGGAC
5X_TREM2KO_CAAGAGGAGAGATGCC
5X_TREM2KO_CAAGAGGTCTCCTGAC
5X_TREM2KO_CAAGCTAAGCCGGAAT
5X_TREM2KO_CAAGCTAAGCGACTTT
5X_TREM2KO_CAAGGGATCTGCGATA
5X_TREM2KO_CAATACGAGTCAGGGT
5X_TREM2KO_CAATACGCACATGGTT
5X_TREM2KO_CAATACGCATGAGAAT
5X_TREM2KO_CAATCGACACTTCATT
5X_TREM2KO_CAATCGACATGCCGAC
5X_TREM2KO_CAATCGATCCACACCT
5X_TREM2KO_CAATGACAGTAAACAC
5X_TREM2KO_CAATGACCAGAGAAAG
5X_TREM2KO_CAATTTCTCTTCACGC
5X_TREM2KO_CACAACAAGCGTGCCT
5X_TREM2KO_CACACAACACCGCTAG
5X_TREM2KO_CACATGAAGTGCTAGG
5X_TREM2KO_CACATGAGTATGGGAC
5X_TREM2KO_CACATGAGTGTACAGG
5X_TREM2KO_CACCAAATCACTGCTC
5X_TREM2KO_CACCGTTCATACTGTG
5X_TREM2KO_CACCGTTCATGATCTG
5X_TREM2KO_CACCGTTGTCCCAAAT
5X_TREM2KO_CACGAATCACCCTCTA
5X_TREM2KO_CACGTGGTCCACACCT
5X_TREM2KO_CACGTTCCATAATGCC
5X_TREM2KO_CACTAAGAGGACGGAG
5X_TREM2KO_CACTAAGGTCCCACGA
5X_TREM2KO_CACTAAGGTCTTGTCC
5X_TREM2KO_CACTGGGAGGTGCCTC
5X_TREM2KO_CACTGGGTCTGCCCTA
5X_TREM2KO_CACTGTCCATGTGACT
5X_TREM2KO_CACTGTCGTTAGAGTA
5X_TREM2KO_CACTTCGGTCCTGTCT
5X_TREM2KO_CAGAGCCTCGATGCAT
5X_TREM2KO_CAGATCATCATCGACA
5X_TREM2KO_CAGATTGAGACACACG
5X_TREM2KO_CAGATTGCACTCAGAT
5X_TREM2KO_CAGATTGTCGATACGT
5X_TREM2KO_CAGCCAGTCTCACTCG
5X_TREM2KO_CAGCCAGTCTGAGCAT
5X_TREM2KO_CAGCGTGGTAACATGA
5X_TREM2KO_CAGGCCAAGAGGACTC
5X_TREM2KO_CAGGCCATCTTAATCC
5X_TREM2KO_CAGGGCTGTCTGTAAC
5X_TREM2KO_CAGTTAGAGTGAGCCA
5X_TREM2KO_CAGTTAGCACTAACCA
5X_TREM2KO_CAGTTCCGTAACATAG
5X_TREM2KO_CATACCCCAGAGAATT
5X_TREM2KO_CATACCCTCACCTTAT
5X_TREM2KO_CATACCCTCGCTAAAC
5X_TREM2KO_CATACTTAGAAGCCAC
5X_TREM2KO_CATCCACGTCCCGTGA
5X_TREM2KO_CATCCCAAGTGGATTA
5X_TREM2KO_CATCCCATCTAGCCTC
5X_TREM2KO_CATCCCATCTCCAATT
5X_TREM2KO_CATCCGTTCATTGTGG
5X_TREM2KO_CATCGCTAGAGCAGTC
5X_TREM2KO_CATCGCTGTTGGTGTT
5X_TREM2KO_CATCGCTTCGACACTA
5X_TREM2KO_CATCGCTTCGTTCAGA
5X_TREM2KO_CATCGCTTCTCGCAGG
5X_TREM2KO_CATCGGGTCCGCTTAC
5X_TREM2KO_CATCGTCAGACGGATC
5X_TREM2KO_CATCGTCCAATAGGAT
5X_TREM2KO_CATGAGTAGCATCGAG
5X_TREM2KO_CATGCCTCATCGATAC
5X_TREM2KO_CATGCCTTCTAATTCC
5X_TREM2KO_CATGCGGCAACTCGTA
5X_TREM2KO_CATTCTAAGGTCCCGT
5X_TREM2KO_CATTGAGAGTCTTGGT
5X_TREM2KO_CATTGAGTCAGCCTCT
5X_TREM2KO_CATTGCCAGAAGAACG
5X_TREM2KO_CATTGTTGTAGCGTAG
5X_TREM2KO_CATTTCATCTTCCCAG
5X_TREM2KO_CCAATTTCAAGGAGTC
5X_TREM2KO_CCAATTTTCTCCAATT
5X_TREM2KO_CCAATTTTCTTCTGTA
5X_TREM2KO_CCACAAAAGAAGGGAT
5X_TREM2KO_CCACGAGGTGCAAGAC
5X_TREM2KO_CCACGAGGTGTGTGTT
5X_TREM2KO_CCACGTTGTGGTAATA
5X_TREM2KO_CCACGTTTCAAGCGTT
5X_TREM2KO_CCACTTGAGACGATAT
5X_TREM2KO_CCACTTGGTATCCCAA
5X_TREM2KO_CCCAACTGTCACGCTG
5X_TREM2KO_CCCAACTGTGTTCAGT
5X_TREM2KO_CCCGAAGCAGAACATA
5X_TREM2KO_CCCGGAAGTCAAACGG
5X_TREM2KO_CCCTAACAGATACAGT
5X_TREM2KO_CCCTAACAGCAGTAAT
5X_TREM2KO_CCCTAACTCCATACAG
5X_TREM2KO_CCCTCAAAGGACGCAT
5X_TREM2KO_CCCTCTCAGCTATCTG
5X_TREM2KO_CCCTCTCCAGAAATTG
5X_TREM2KO_CCCTGATAGACTAAGT
5X_TREM2KO_CCGAACGTCAGTCAGT
5X_TREM2KO_CCGATGGTCAATCTTC
5X_TREM2KO_CCGATGGTCTTAAGGC
5X_TREM2KO_CCGGACACATTGACTG
5X_TREM2KO_CCGGGTATCGCCTCTA
5X_TREM2KO_CCGGTAGAGAGAATCT
5X_TREM2KO_CCGGTGAAGATGCGAC
5X_TREM2KO_CCGGTGAAGTCAACAA
5X_TREM2KO_CCGGTGAGTCTCCTGT
5X_TREM2KO_CCGTAGGCAAGTCATC
5X_TREM2KO_CCGTAGGCACTGTGTA
5X_TREM2KO_CCGTAGGTCATTTACC
5X_TREM2KO_CCGTGAGAGTAGATCA
5X_TREM2KO_CCGTGAGGTTTCACAG
5X_TREM2KO_CCGTTCACAAGACGAC
5X_TREM2KO_CCGTTCAGTTCGTTCC
5X_TREM2KO_CCTAACCTCCTCAGGG
5X_TREM2KO_CCTACGTGTCGCAGTC
5X_TREM2KO_CCTCAACAGACATAAC
5X_TREM2KO_CCTCAACCAACTTCTT
5X_TREM2KO_CCTCAACTCAGCGTCG
5X_TREM2KO_CCTCATGAGCACTAGG
5X_TREM2KO_CCTCATGCAGGGTCTC
5X_TREM2KO_CCTCCAACATCACCAA
5X_TREM2KO_CCTCTAGAGACCTGGA
5X_TREM2KO_CCTCTAGAGGTCCCGT
5X_TREM2KO_CCTCTAGAGTAACGTA
5X_TREM2KO_CCTCTAGTCTACCCAC
5X_TREM2KO_CCTGCATAGACTACCT
5X_TREM2KO_CCTGCATAGCGCTGCT
5X_TREM2KO_CCTGCATGTATCAGCT
5X_TREM2KO_CCTGTTGCAAGCCCAC
5X_TREM2KO_CCTGTTGGTCTGCCTT
5X_TREM2KO_CCTTCAGGTTCTCACC
5X_TREM2KO_CCTTCAGTCGCTGCGA
5X_TREM2KO_CCTTGTGAGGTTGACG
5X_TREM2KO_CCTTTGGTCATTCGTT
5X_TREM2KO_CGAATTGTCCATTTAC
5X_TREM2KO_CGAATTGTCTCGTCGT
5X_TREM2KO_CGACAGCCAGCACACC
5X_TREM2KO_CGACAGCTCGAGAAAT
5X_TREM2KO_CGAGAAGCACCGTGCA
5X_TREM2KO_CGAGGAAAGCGTATAA
5X_TREM2KO_CGAGGAACAGAGGCTA
5X_TREM2KO_CGAGTGCAGATCGCTT
5X_TREM2KO_CGAGTGCAGTGATTCC
5X_TREM2KO_CGAGTGCCAGGAGACT
5X_TREM2KO_CGATGGCAGTTCGCAT
5X_TREM2KO_CGATGGCCAGTCGGAA
5X_TREM2KO_CGCAGGTAGGATACCG
5X_TREM2KO_CGCAGGTTCTACCACC
5X_TREM2KO_CGCATAAAGTGTACAA
5X_TREM2KO_CGCATAACAGTTGTCA
5X_TREM2KO_CGCATAATCGCTAAAC
5X_TREM2KO_CGCATGGAGGTCGTAG
5X_TREM2KO_CGCATGGGTCCGCAGT
5X_TREM2KO_CGCATGGGTCGCTTGG
5X_TREM2KO_CGCCAGACACGTCGTG
5X_TREM2KO_CGCCATTCAAAGGCGT
5X_TREM2KO_CGCCATTCAGTCGGAA
5X_TREM2KO_CGCCATTTCACTTGTT
5X_TREM2KO_CGGAACCCACGGCGTT
5X_TREM2KO_CGGCAGTTCATTATCC
5X_TREM2KO_CGGGACTTCATCTACT
5X_TREM2KO_CGGGACTTCTGCGGCA
5X_TREM2KO_CGGGACTTCTGTTCAT
5X_TREM2KO_CGGGCATCAGGCTATT
5X_TREM2KO_CGGGTCAGTTGGGTAG
5X_TREM2KO_CGGTCAGAGCCTCCAG
5X_TREM2KO_CGTAAGTCATCAGTCA
5X_TREM2KO_CGTAATGGTATCCCAA
5X_TREM2KO_CGTAATGTCCATCACC
5X_TREM2KO_CGTCCATAGAAGAGCA
5X_TREM2KO_CGTCCATCACCTTCGT
5X_TREM2KO_CGTGAATCACACAGCC
5X_TREM2KO_CGTGAATCATGACGTT
5X_TREM2KO_CGTGAATGTGGATCGA
5X_TREM2KO_CGTGATATCTAACGCA
5X_TREM2KO_CGTGTCTGTTGGATCT
5X_TREM2KO_CGTTGGGCAGACCGCT
5X_TREM2KO_CGTTGGGTCGCGAAGA
5X_TREM2KO_CTAACCCGTATCTCTT
5X_TREM2KO_CTAAGTGTCGCTTAAG
5X_TREM2KO_CTACAGAAGGAGGGTG
5X_TREM2KO_CTACATTCACTTCAAG
5X_TREM2KO_CTACGGGAGAAACTAC
5X_TREM2KO_CTACGGGCAGGTTCCG
5X_TREM2KO_CTACGGGGTCAAGCGA
5X_TREM2KO_CTACGGGTCCTCTAAT
5X_TREM2KO_CTAGACAGTGGCCTCA
5X_TREM2KO_CTATAGGAGGCAGCTA
5X_TREM2KO_CTATCCGAGAAGAGCA
5X_TREM2KO_CTATCCGGTTGCGAAG
5X_TREM2KO_CTATCTACAGCGTGCT
5X_TREM2KO_CTCAACCAGCGCCTAC
5X_TREM2KO_CTCAACCTCTTGCAGA
5X_TREM2KO_CTCAATTAGAAGCGCT
5X_TREM2KO_CTCAATTGTTGTGGCC
5X_TREM2KO_CTCACTGAGGTTCCGC
5X_TREM2KO_CTCAGGGAGGACGGAG
5X_TREM2KO_CTCAGTCAGCAGTAAT
5X_TREM2KO_CTCATCGAGTAGTGCG
5X_TREM2KO_CTCATCGGTTGGGTAG
5X_TREM2KO_CTCATTAAGAGGATGA
5X_TREM2KO_CTCATTAAGCACGGAT
5X_TREM2KO_CTCCAACAGGGAGAAT
5X_TREM2KO_CTCCAACCACCAGCCA
5X_TREM2KO_CTCCAACCACTCCGAG
5X_TREM2KO_CTCCATGGTGGCATCC
5X_TREM2KO_CTCCCAAAGACTGAGC
5X_TREM2KO_CTCCCAAGTGGGTTGA
5X_TREM2KO_CTCCTCCCATGACGTT
5X_TREM2KO_CTCCTCCTCTACCCAC
5X_TREM2KO_CTCCTTTCATACAGAA
5X_TREM2KO_CTCCTTTTCCGAGATT
5X_TREM2KO_CTCCTTTTCTTTCCGG
5X_TREM2KO_CTCGAGGGTAGCTAAA
5X_TREM2KO_CTGATCCGTCTCTCAC
5X_TREM2KO_CTGCATCAGGTACCTT
5X_TREM2KO_CTGCCATCACACAGCC
5X_TREM2KO_CTGCCATGTCGCATCG
5X_TREM2KO_CTGCCTAAGAATTTGG
5X_TREM2KO_CTGGACGCAATGAACA
5X_TREM2KO_CTGTCGTTCTGGAGAG
5X_TREM2KO_CTGTGAAAGGCTCTCG
5X_TREM2KO_CTGTGGGTCTGTAACG
5X_TREM2KO_CTTACCGTCATGGATC
5X_TREM2KO_CTTACCGTCGGTTCAA
5X_TREM2KO_CTTCCTTGTGCCTTCT
5X_TREM2KO_CTTCGGTTCTGGGCAC
5X_TREM2KO_CTTCGGTTCTTTCTAG
5X_TREM2KO_CTTCTAACACTAACGT
5X_TREM2KO_CTTCTAATCTACCAGA
5X_TREM2KO_CTTCTCTCATACACCA
5X_TREM2KO_CTTGAGAAGAAACTCA
5X_TREM2KO_CTTGAGATCATCAGTG
5X_TREM2KO_CTTGATTGTTCATCTT
5X_TREM2KO_CTTTCAATCTACGCGG
5X_TREM2KO_CTTTCGGAGCGTCTGC
5X_TREM2KO_GAACACTCAACACACT
5X_TREM2KO_GAACGTTTCGTCGACG
5X_TREM2KO_GAACTGTCAAGCACAG
5X_TREM2KO_GAACTGTGTACGGCAA
5X_TREM2KO_GAAGCGAGTTACCTGA
5X_TREM2KO_GAAGGGTAGTAAGACT
5X_TREM2KO_GAAGGGTCAGCTACAT
5X_TREM2KO_GAAGTAAGTCTAGATC
5X_TREM2KO_GAATAGAAGTATGGAT
5X_TREM2KO_GAATCGTTCGGTCATA
5X_TREM2KO_GACACGCCAAGGCAAC
5X_TREM2KO_GACAGCCAGCCTCTCT
5X_TREM2KO_GACATCAAGGATTACA
5X_TREM2KO_GACCAATAGAGAGGGC
5X_TREM2KO_GACCAATCACAGCCTG
5X_TREM2KO_GACCCTTGTCAAGGCA
5X_TREM2KO_GACCTTCAGGTAGTCG
5X_TREM2KO_GACCTTCGTGTGTCGC
5X_TREM2KO_GACGCTGCAAGCTGCC
5X_TREM2KO_GACTATGCAATCGAAA
5X_TREM2KO_GACTATGCAGTGGTGA
5X_TREM2KO_GACTCAAGTCGTTGGC
5X_TREM2KO_GACTCTCTCGAATGCT
5X_TREM2KO_GACTCTCTCTATACTC
5X_TREM2KO_GACTGATAGCAATAGT
5X_TREM2KO_GACTGATCAATCGCAT
5X_TREM2KO_GACTGATGTGCGACAA
5X_TREM2KO_GACTGATGTGTCACAT
5X_TREM2KO_GACTGATTCAGCACCG
5X_TREM2KO_GACTTCCAGACTACCT
5X_TREM2KO_GACTTCCCACAAACGG
5X_TREM2KO_GACTTCCGTGTCCTAA
5X_TREM2KO_GAGAAATGTTAGGAGC
5X_TREM2KO_GAGACTTAGTATTGCC
5X_TREM2KO_GAGACTTCATCAGCTA
5X_TREM2KO_GAGACTTTCCTACGGG
5X_TREM2KO_GAGAGGTCACATTCGA
5X_TREM2KO_GAGATGGGTTATAGCC
5X_TREM2KO_GAGCCTGTCGAAGAAT
5X_TREM2KO_GAGGCAACACGTGAGA
5X_TREM2KO_GAGGGATCAAGCTGTT
5X_TREM2KO_GAGTCTACAGAAACCG
5X_TREM2KO_GAGTGAGAGTGATAGT
5X_TREM2KO_GAGTGAGGTAAGCAAT
5X_TREM2KO_GAGTGAGGTTCTGACA
5X_TREM2KO_GAGTGTTCACCAATTG
5X_TREM2KO_GAGTTACGTCTTCCGT
5X_TREM2KO_GAGTTACTCGTCCTTG
5X_TREM2KO_GAGTTGTTCTGCTTAT
5X_TREM2KO_GAGTTTGGTTCTGACA
5X_TREM2KO_GAGTTTGTCTTCGACC
5X_TREM2KO_GATAGAACAACTGTGT
5X_TREM2KO_GATAGCTAGTCCTGCG
5X_TREM2KO_GATCAGTCAAGAGCTG
5X_TREM2KO_GATCAGTCACTTTATC
5X_TREM2KO_GATCCCTTCAATCGGT
5X_TREM2KO_GATGAGGTCAGTGCGC
5X_TREM2KO_GATGAGGTCCCGAGTG
5X_TREM2KO_GATGATCAGAGTCAGC
5X_TREM2KO_GATGATCCATCTGGGC
5X_TREM2KO_GATGCTAGTGTGCCTG
5X_TREM2KO_GATGGAGGTGAGACCA
5X_TREM2KO_GATGGAGGTGAGATTA
5X_TREM2KO_GCAACATAGGAATCGC
5X_TREM2KO_GCAACATCAGGACATG
5X_TREM2KO_GCAACATCATCTCCCA
5X_TREM2KO_GCAACCGAGGCTCACC
5X_TREM2KO_GCAACCGTCTCTATAC
5X_TREM2KO_GCACATAAGAGCCATG
5X_TREM2KO_GCACATAGTCCGAAAG
5X_TREM2KO_GCACGGTCATAACGGG
5X_TREM2KO_GCACGTGTCGCCAATA
5X_TREM2KO_GCACTAAGTCTTTCTA
5X_TREM2KO_GCACTAAGTGAGTGAC
5X_TREM2KO_GCACTAAGTGCAGATG
5X_TREM2KO_GCAGGCTTCACCTACC
5X_TREM2KO_GCAGTTACAAAGTATG
5X_TREM2KO_GCAGTTATCTCTAAGG
5X_TREM2KO_GCATCTCCAACACTAC
5X_TREM2KO_GCATGATTCTCCTGTG
5X_TREM2KO_GCATTAGGTCACAGAG
5X_TREM2KO_GCCAACGAGATAGCTA
5X_TREM2KO_GCCAACGCAATAGTCC
5X_TREM2KO_GCCCAGAGTGTTCATG
5X_TREM2KO_GCCCGAATCGCCTTGT
5X_TREM2KO_GCCCGAATCTGTGTGA
5X_TREM2KO_GCCGATGAGTGTAGTA
5X_TREM2KO_GCGAGAACATGATAGA
5X_TREM2KO_GCGGAAAAGCGTGAGT
5X_TREM2KO_GCGGAAACAATAAGGT
5X_TREM2KO_GCGGATCGTAACTGCT
5X_TREM2KO_GCGGATCTCGTTATCT
5X_TREM2KO_GCGTGCACATGGGATG
5X_TREM2KO_GCTACAATCGACGATT
5X_TREM2KO_GCTGCAGTCTAACACG
5X_TREM2KO_GCTTCACGTGAACGGT
5X_TREM2KO_GGAACCCAGCTAGATA
5X_TREM2KO_GGAACCCTCCTCTTTC
5X_TREM2KO_GGAATCTGTGACAGGT
5X_TREM2KO_GGAATGGTCGTAGTCA
5X_TREM2KO_GGACGTCTCACTTGTT
5X_TREM2KO_GGAGCAACAGGACTAG
5X_TREM2KO_GGAGGATCAACACGTT
5X_TREM2KO_GGATGTTGTAGTTCCA
5X_TREM2KO_GGCACGTGTTGGTGTT
5X_TREM2KO_GGCTGTGGTCCGCAGT
5X_TREM2KO_GGCTGTGGTGTCATGT
5X_TREM2KO_GGGAAGTTCTGCCTCA
5X_TREM2KO_GGGACAAAGAGTGAAG
5X_TREM2KO_GGGACAAAGAGTGTTA
5X_TREM2KO_GGGACCTCATTCGATG
5X_TREM2KO_GGGACCTGTTCAATCG
5X_TREM2KO_GGGACCTTCCATGATG
5X_TREM2KO_GGGACTCAGGGCCAAT
5X_TREM2KO_GGGACTCGTATTGGCT
5X_TREM2KO_GGGAGATAGCGGGTTA
5X_TREM2KO_GGGAGATTCCATCTCG
5X_TREM2KO_GGGATCCGTTGAGGAC
5X_TREM2KO_GGGATCCTCCGTTGAA
5X_TREM2KO_GGGATGAAGATAGTCA
5X_TREM2KO_GGGATGATCGGCTGGT
5X_TREM2KO_GGGTATTCAGCTACTA
5X_TREM2KO_GGGTATTGTGTACATC
5X_TREM2KO_GGGTGTCAGTCACGAG
5X_TREM2KO_GGGTGTCCATACGCAT
5X_TREM2KO_GGTAACTCAGAGAATT
5X_TREM2KO_GGTAGAGTCCACTGGG
5X_TREM2KO_GGTCTGGCAGAGCCCT
5X_TREM2KO_GGTGGCTTCAGTAGGG
5X_TREM2KO_GGTGTCGAGATGCTAA
5X_TREM2KO_GGTGTTACAACTGTGT
5X_TREM2KO_GGTGTTACAGTTGGTT
5X_TREM2KO_GGTGTTAGTACTTCCC
5X_TREM2KO_GGTTCTCGTCTCCCTA
5X_TREM2KO_GGTTGTAGTGGCTCTG
5X_TREM2KO_GTAACACTCGTTCTGC
5X_TREM2KO_GTAATCGAGTAGAATC
5X_TREM2KO_GTAATGCTCCGTGTCT
5X_TREM2KO_GTAATGCTCTTGTTAC
5X_TREM2KO_GTACAACAGTTGTCGT
5X_TREM2KO_GTACAACTCACTCGAA
5X_TREM2KO_GTAGATCCAGCCCACA
5X_TREM2KO_GTAGATCGTGGTACAG
5X_TREM2KO_GTAGGAGTCTATTTCG
5X_TREM2KO_GTAGGTTCAGTGGCTC
5X_TREM2KO_GTAGGTTTCATTCTTG
5X_TREM2KO_GTAGTACGTCAACGCC
5X_TREM2KO_GTAGTACTCTCATGCC
5X_TREM2KO_GTCAAACAGTGAACAT
5X_TREM2KO_GTCAAACGTGACACAG
5X_TREM2KO_GTCAAACTCTCCGTGT
5X_TREM2KO_GTCAAGTAGAAGCGAA
5X_TREM2KO_GTCACGGCAGTTTGGT
5X_TREM2KO_GTCACGGCATGATCTG
5X_TREM2KO_GTCACGGTCTGCCCTA
5X_TREM2KO_GTCACTCTCGAGCCTG
5X_TREM2KO_GTCAGCGCAATCTAGC
5X_TREM2KO_GTCAGCGCATCGGAGA
5X_TREM2KO_GTCATCCAGCCTCGTG
5X_TREM2KO_GTCATCCCAAGTCATC
5X_TREM2KO_GTCATCCGTATACCTG
5X_TREM2KO_GTCATCCGTCTTGAGT
5X_TREM2KO_GTCATCCTCGCTACGG
5X_TREM2KO_GTCATGAGTGACGCCT
5X_TREM2KO_GTCATGAGTTTCTTAC
5X_TREM2KO_GTCATTTTCCTCTTTC
5X_TREM2KO_GTCCCATTCGCTGCGA
5X_TREM2KO_GTCGAATGTTGGATCT
5X_TREM2KO_GTCGAATTCCCTCTAG
5X_TREM2KO_GTCGTTCCATGCGGTC
5X_TREM2KO_GTCTCACGTAGGGTAC
5X_TREM2KO_GTCTTTACACCTCGTT
5X_TREM2KO_GTGACGCAGATGCTTC
5X_TREM2KO_GTGAGCCAGTACAGAT
5X_TREM2KO_GTGAGCCCAAATTGGA
5X_TREM2KO_GTGAGGACAGAACCGA
5X_TREM2KO_GTGAGGACAGCTACAT
5X_TREM2KO_GTGAGGAGTGGGTATG
5X_TREM2KO_GTGAGTTCACAGAAGC
5X_TREM2KO_GTGCAGCCAAAGCTAA
5X_TREM2KO_GTGCAGCCAATGTCTG
5X_TREM2KO_GTGCAGCGTTGGTACT
5X_TREM2KO_GTGCAGCTCCCATAGA
5X_TREM2KO_GTGCTGGCATCCTAAG
5X_TREM2KO_GTGCTTCGTCAGATTC
5X_TREM2KO_GTGGAAGGTCTGTCCT
5X_TREM2KO_GTGGAGACATCGCTCT
5X_TREM2KO_GTGGCGTTCCCGATCT
5X_TREM2KO_GTGGCGTTCGTACCTC
5X_TREM2KO_GTGGGAAGTGCGGTAA
5X_TREM2KO_GTGGTTAAGCTCCCTT
5X_TREM2KO_GTGGTTACATTCTTCA
5X_TREM2KO_GTGTAACAGAAGTCAT
5X_TREM2KO_GTGTGGCTCGCTCTCA
5X_TREM2KO_GTGTTAGGTGGACTAG
5X_TREM2KO_GTGTTAGGTTAAAGTG
5X_TREM2KO_GTTACAGAGATCCCAT
5X_TREM2KO_GTTACCCAGGCTTTCA
5X_TREM2KO_GTTACCCCAAGACAAT
5X_TREM2KO_GTTACCCCAGCTTCCT
5X_TREM2KO_GTTACCCGTCCACTCT
5X_TREM2KO_GTTACGAAGCACTTTG
5X_TREM2KO_GTTACGATCTTGGAAC
5X_TREM2KO_GTTAGTGAGCCACCGT
5X_TREM2KO_GTTCATTCAGTGTGCC
5X_TREM2KO_GTTCATTTCCACACAA
5X_TREM2KO_GTTCCGTAGCACTCCG
5X_TREM2KO_GTTCCGTCACAGAGAC
5X_TREM2KO_GTTCCGTTCAGGCGAA
5X_TREM2KO_GTTGAACCAGTTCACA
5X_TREM2KO_GTTGCTCAGAATAGTC
5X_TREM2KO_GTTGTAGGTCCACTTC
5X_TREM2KO_GTTGTAGTCCATGCAA
5X_TREM2KO_GTTGTCCCACGAGAAC
5X_TREM2KO_GTTGTCCTCCTGTACC
5X_TREM2KO_GTTGTGAAGAAGCTGC
5X_TREM2KO_GTTTACTAGTATTAGG
5X_TREM2KO_GTTTGGAAGATTGGGC
5X_TREM2KO_GTTTGGATCCAAGAGG
5X_TREM2KO_TAACACGTCAGACCCG
5X_TREM2KO_TAACGACCAAATAGCA
5X_TREM2KO_TAACTTCAGAGCACTG
5X_TREM2KO_TAAGCACTCTTTGATC
5X_TREM2KO_TAAGCCAGTAATGTGA
5X_TREM2KO_TAAGCCAGTCCGGTGT
5X_TREM2KO_TAAGCGTTCAGGTAAA
5X_TREM2KO_TAAGTCGAGTTAGTAG
5X_TREM2KO_TAAGTCGCAGATAAAC
5X_TREM2KO_TAATCTCTCCAAGCTA
5X_TREM2KO_TAATTCCCATGCTGCG
5X_TREM2KO_TAATTCCGTATGGGAC
5X_TREM2KO_TACATTCCATTAAAGG
5X_TREM2KO_TACCCGTAGCGGCTCT
5X_TREM2KO_TACCGGGAGGGTACGT
5X_TREM2KO_TACCGGGTCCGCAAAT
5X_TREM2KO_TACGCTCAGCTGCCAC
5X_TREM2KO_TACGCTCTCTGGTGCG
5X_TREM2KO_TACGTCCAGCTCTTCC
5X_TREM2KO_TACGTCCCACACGTGC
5X_TREM2KO_TACTGCCAGGGATCTG
5X_TREM2KO_TACTGCCAGTAGACCG
5X_TREM2KO_TACTGCCCAATGCTCA
5X_TREM2KO_TAGACCACACCAAATC
5X_TREM2KO_TAGACCACAGAGTGTG
5X_TREM2KO_TAGACTGCACGCACCA
5X_TREM2KO_TAGACTGGTAACGCGA
5X_TREM2KO_TAGACTGTCCCATACC
5X_TREM2KO_TAGATCGAGGACTGGT
5X_TREM2KO_TAGATCGGTCGTATGT
5X_TREM2KO_TAGCACATCCACTTTA
5X_TREM2KO_TAGCACATCCTAGAGT
5X_TREM2KO_TAGGGTTCAAGTATAG
5X_TREM2KO_TAGGGTTCACGTACTA
5X_TREM2KO_TAGGGTTGTGCGCTCA
5X_TREM2KO_TAGGGTTGTTGGGAAC
5X_TREM2KO_TAGGTACAGGTCCGAA
5X_TREM2KO_TAGTGCAAGAGGGTAA
5X_TREM2KO_TAGTGCATCACCGCTT
5X_TREM2KO_TAGTGCATCGCCTTGT
5X_TREM2KO_TATACCTAGATTAGCA
5X_TREM2KO_TATCGCCCATGCAGGA
5X_TREM2KO_TATTCCACAGCCTATA
5X_TREM2KO_TATTGGGTCAGGTGTT
5X_TREM2KO_TATTTCGAGAGTCAGC
5X_TREM2KO_TATTTCGCATCACCAA
5X_TREM2KO_TCAAGACAGGGTAATT
5X_TREM2KO_TCAAGACTCTTGAGCA
5X_TREM2KO_TCAAGTGCATCCAACA
5X_TREM2KO_TCAAGTGGTGTACGCC
5X_TREM2KO_TCAATCTAGTAGTCAA
5X_TREM2KO_TCAATCTGTAACACGG
5X_TREM2KO_TCACAAGCAATCGCAT
5X_TREM2KO_TCACAAGTCGGAGTAG
5X_TREM2KO_TCACACCGTGAACTAA
5X_TREM2KO_TCACATTGTTACCCTC
5X_TREM2KO_TCACATTGTTGCATTG
5X_TREM2KO_TCACATTTCACTGCTC
5X_TREM2KO_TCACGCTGTCCTCCAT
5X_TREM2KO_TCACGCTTCTGGGTCG
5X_TREM2KO_TCACGGGCAGACCATT
5X_TREM2KO_TCACTATCAGAGCGTA
5X_TREM2KO_TCAGCAAAGTGATTCC
5X_TREM2KO_TCAGCCTAGCGTCAGA
5X_TREM2KO_TCAGCCTCATGGAAGC
5X_TREM2KO_TCAGCCTTCATAGAGA
5X_TREM2KO_TCAGGTAAGGTAGTCG
5X_TREM2KO_TCAGTGAGTACAGTAA
5X_TREM2KO_TCAGTTTAGTAGGAAG
5X_TREM2KO_TCAGTTTTCACGTCCT
5X_TREM2KO_TCATCATAGGGCCCTT
5X_TREM2KO_TCATCCGCAGGCTTGC
5X_TREM2KO_TCATGAGGTGGCGCTT
5X_TREM2KO_TCATGGAAGGGACACT
5X_TREM2KO_TCATGGAGTACGTACT
5X_TREM2KO_TCATGGATCCCTCGTA
5X_TREM2KO_TCATGTTTCACGGAGA
5X_TREM2KO_TCATTACAGTGCCGAA
5X_TREM2KO_TCATTACCAAGACAAT
5X_TREM2KO_TCATTGTCAAACTCGT
5X_TREM2KO_TCATTGTTCAAAGAAC
5X_TREM2KO_TCATTGTTCTGCTCTG
5X_TREM2KO_TCATTTGAGGAGAATG
5X_TREM2KO_TCATTTGCAACACGTT
5X_TREM2KO_TCCAGAAAGATTGCGG
5X_TREM2KO_TCCATCGAGTAAACGT
5X_TREM2KO_TCCATCGGTATCACCA
5X_TREM2KO_TCCATGCCAGAACCGA
5X_TREM2KO_TCCCAGTTCGAAACAA
5X_TREM2KO_TCCCATGAGACAAGCC
5X_TREM2KO_TCCGAAAGTAGGAAAG
5X_TREM2KO_TCCGAAAGTCGATTCA
5X_TREM2KO_TCCGATCTCTCTATAC
5X_TREM2KO_TCCGGGAAGGACGCTA
5X_TREM2KO_TCCGGGACATCTCCCA
5X_TREM2KO_TCCTCGAGTTAAAGTG
5X_TREM2KO_TCCTTTCCAATGTGGG
5X_TREM2KO_TCGAACATCTGCGATA
5X_TREM2KO_TCGAAGTCATCCTCAC
5X_TREM2KO_TCGACCTAGAGTCTTC
5X_TREM2KO_TCGACCTAGTGCCCGT
5X_TREM2KO_TCGACCTGTACAGTAA
5X_TREM2KO_TCGACGGGTCGAATGG
5X_TREM2KO_TCGATTTAGCTGGCCT
5X_TREM2KO_TCGATTTCAAAGGTTA
5X_TREM2KO_TCGATTTTCCTAACAG
5X_TREM2KO_TCGCAGGCATCGGTTA
5X_TREM2KO_TCGCAGGGTACAAACA
5X_TREM2KO_TCGCTTGTCACCTCTG
5X_TREM2KO_TCGGATAGTCCATCTC
5X_TREM2KO_TCGGGACGTTTACCTT
5X_TREM2KO_TCGGGCAGTATTGAGA
5X_TREM2KO_TCGGGTGAGCGATCGA
5X_TREM2KO_TCGGGTGGTACCCGCA
5X_TREM2KO_TCGGGTGGTGCTGATT
5X_TREM2KO_TCGGGTGGTTATGTCG
5X_TREM2KO_TCGGTCTAGTTGGAAT
5X_TREM2KO_TCGTAGACAGCTGTTA
5X_TREM2KO_TCGTAGAGTGTACAGG
5X_TREM2KO_TCGTGCTAGAGTGTGC
5X_TREM2KO_TCGTGCTGTGGTCCCA
5X_TREM2KO_TCTAACTCAGAGAGGG
5X_TREM2KO_TCTAACTGTATTTCTC
5X_TREM2KO_TCTAACTTCCCATAAG
5X_TREM2KO_TCTACCGAGTTGGAGC
5X_TREM2KO_TCTATACAGTCTGCAT
5X_TREM2KO_TCTATACCACTTCTCG
5X_TREM2KO_TCTATACGTCCCGTGA
5X_TREM2KO_TCTATCACACTCGATA
5X_TREM2KO_TCTATCACAGGCACTC
5X_TREM2KO_TCTCACGGTAATCAAG
5X_TREM2KO_TCTCAGCGTAATGATG
5X_TREM2KO_TCTGGCTCAGAGTGAC
5X_TREM2KO_TCTTCCTTCTAAGCGT
5X_TREM2KO_TCTTGCGGTCGAGATG
5X_TREM2KO_TCTTTGAGTACCCGCA
5X_TREM2KO_TGAACGTCACGTCGTG
5X_TREM2KO_TGAATCGAGATGTTAG
5X_TREM2KO_TGAATCGTCCTCTCGA
5X_TREM2KO_TGAATCGTCTGGAAGG
5X_TREM2KO_TGAATGCCATGGCCCA
5X_TREM2KO_TGAATGCTCTCCGAGG
5X_TREM2KO_TGACGCGAGTTGAAAC
5X_TREM2KO_TGACGCGTCATCTCTA
5X_TREM2KO_TGACTCCGTTCGCGTG
5X_TREM2KO_TGACTCCTCAAATAGG
5X_TREM2KO_TGAGCGCAGAGAGAAC
5X_TREM2KO_TGAGCGCAGCAAGCCA
5X_TREM2KO_TGAGCGCAGCCAGTAG
5X_TREM2KO_TGAGCGCGTTCCAGGC
5X_TREM2KO_TGAGGAGCATGGCTGC
5X_TREM2KO_TGAGGGACAGTGGCTC
5X_TREM2KO_TGAGGTTTCCATAAGC
5X_TREM2KO_TGAGTCAGTGCATCTA
5X_TREM2KO_TGATCTTAGCCTCGTG
5X_TREM2KO_TGATGCATCTGAGTCA
5X_TREM2KO_TGCACGGAGGAGCAAA
5X_TREM2KO_TGCACGGGTTCTTAGG
5X_TREM2KO_TGCAGTAGTAACACCT
5X_TREM2KO_TGCAGTAGTAAGATTG
5X_TREM2KO_TGCATGAGTCGCGTTG
5X_TREM2KO_TGCATGATCGAGAATA
5X_TREM2KO_TGCCGAGAGAATACAC
5X_TREM2KO_TGCGGGTAGTCACGAG
5X_TREM2KO_TGCGGGTTCGTTCAGA
5X_TREM2KO_TGCTCCACACGCTATA
5X_TREM2KO_TGCTCGTGTATCCTCC
5X_TREM2KO_TGCTCGTGTGTGTTTG
5X_TREM2KO_TGCTGAATCCTTATCA
5X_TREM2KO_TGCTTCGGTAGTACGG
5X_TREM2KO_TGGAGGACATCTAACG
5X_TREM2KO_TGGATCAGTTACGATC
5X_TREM2KO_TGGATCATCTAAGCGT
5X_TREM2KO_TGGATGTCATGGAGAC
5X_TREM2KO_TGGATGTTCAGGAAGC
5X_TREM2KO_TGGGAAGAGAATCCCT
5X_TREM2KO_TGGGAAGGTGCGTGCT
5X_TREM2KO_TGGGCGTAGGTTCACT
5X_TREM2KO_TGGGCGTAGTGGGAAA
5X_TREM2KO_TGGGCGTCATTCAGGT
5X_TREM2KO_TGGTACAAGCTTTCCC
5X_TREM2KO_TGGTACAGTCTGCATA
5X_TREM2KO_TGGTTAGCACCGGCTA
5X_TREM2KO_TGGTTAGGTCACAGTT
5X_TREM2KO_TGTAACGAGAAACTGT
5X_TREM2KO_TGTCAGACAGAGGAAA
5X_TREM2KO_TGTCCACAGACCATTC
5X_TREM2KO_TGTCCACAGGTGCTTT
5X_TREM2KO_TGTGAGTGTAGAGATT
5X_TREM2KO_TGTGCGGGTGAACCGA
5X_TREM2KO_TGTGTGATCTTGCGCT
5X_TREM2KO_TGTTCATAGAAATTCG
5X_TREM2KO_TGTTCATAGGGTAGCT
5X_TREM2KO_TGTTCCGCAAGACTGG
5X_TREM2KO_TGTTTGTCAGCACCCA
5X_TREM2KO_TTAATCCAGGGTTAAT
5X_TREM2KO_TTAATCCTCTAAGCGT
5X_TREM2KO_TTACCATCAAGTCCCG
5X_TREM2KO_TTACCATGTGCACGCT
5X_TREM2KO_TTACCATTCAATGTCG
5X_TREM2KO_TTACCATTCTGGACCG
5X_TREM2KO_TTACCGCAGGTCATAA
5X_TREM2KO_TTACGTTGTTACGATC
5X_TREM2KO_TTACTGTTCACGTCCT
5X_TREM2KO_TTAGGCAAGCTGTTCA
5X_TREM2KO_TTAGGGTGTGACAACG
5X_TREM2KO_TTAGTCTCAGCACGAA
5X_TREM2KO_TTAGTCTTCATTGGTG
5X_TREM2KO_TTCAATCCAGCATTGT
5X_TREM2KO_TTCAATCGTCGTGGTC
5X_TREM2KO_TTCAATCTCAGCATTG
5X_TREM2KO_TTCACCGAGGTGTGAC
5X_TREM2KO_TTCACGCCAAGCAGGT
5X_TREM2KO_TTCAGGATCCCGTTGT
5X_TREM2KO_TTCATGTGTCCACTCT
5X_TREM2KO_TTCATTGAGCGGGTTA
5X_TREM2KO_TTCATTGTCTAATTCC
5X_TREM2KO_TTCCGTGGTGAGCCAA
5X_TREM2KO_TTCCTAAAGTTAACAG
5X_TREM2KO_TTCCTCTAGGCGAAGG
5X_TREM2KO_TTCCTCTTCCGTGGCA
5X_TREM2KO_TTCGATTAGAGAATCT
5X_TREM2KO_TTCGGTCGTGCTCCGA
5X_TREM2KO_TTCGGTCTCAAAGAAC
5X_TREM2KO_TTCTAACTCTCAATCT
5X_TREM2KO_TTCTCTCCATCCTGTC
5X_TREM2KO_TTCTGTACAGATTCGT
5X_TREM2KO_TTCTTGACAGCTGAAG
5X_TREM2KO_TTCTTGATCGAGATGG
5X_TREM2KO_TTGAACGGTGATTCAC
5X_TREM2KO_TTGACCCAGGGCATGT
5X_TREM2KO_TTGCCTGAGCCTCTGG
5X_TREM2KO_TTGCGTCTCGTAGGAG
5X_TREM2KO_TTGGATGGTGTGTCCG
5X_TREM2KO_TTGGATGGTTGCGTAT
5X_TREM2KO_TTGGATGTCATTACTC
5X_TREM2KO_TTGGGATAGATGGCAC
5X_TREM2KO_TTGGGCGAGAGCAAGA
5X_TREM2KO_TTGGGTAGTACGAGCA
5X_TREM2KO_TTGTGGAAGTCCTACA
5X_TREM2KO_TTGTTGTAGAAATTGC
5X_TREM2KO_TTGTTGTAGTTGCCTA
5X_TREM2KO_TTGTTTGGTCACCGAC
5X_TREM2KO_TTGTTTGGTTGGTAGG
5X_TREM2KO_TTTACCACAGTGACCC
5X_TREM2KO_TTTACCATCCACGTAA
5X_TREM2KO_TTTACGTGTACTAAGA
5X_TREM2KO_TTTACGTGTGGAGAAA
5X_TREM2KO_TTTACGTTCTGCGGGT
5X_TREM2KO_TTTACTGAGACGTCCC
5X_TREM2KO_TTTAGTCAGCACGTCC
5X_TREM2KO_TTTAGTCCACACCTAA
5X_TREM2KO_TTTAGTCTCATTTGTC
5X_TREM2KO_TTTAGTCTCTCATGCC
5X_TREM2KO_TTTATGCGTGCTGATT
5X_TREM2KO_TTTCAGTCACTACAGT
5X_TREM2KO_TTTCATGAGTGGGAAA
5X_TREM2KO_TTTCGATGTCTGATAC
5X_TREM2KO_TTTGACTAGTCAGAGC
5X_TREM2KO_TTTGATCTCGTTCCCA
5X_TREM2KO_TTTGGAGCATAAGCAA
5X_TREM2KO_TTTGGTTGTGGCTACC
