# Supplementary material for: Gene expression and functional deficits underlie TREM2-knockout microglia responses in human models of Alzheimer’s disease
Source: Nat Commun. 2020 Oct 23;11:5370. doi: 10.1038/s41467-020-19227-5 (PMC7584603; doi:10.1038/s41467-020-19227-5)
Supplement: Supplementary file 10 — Supplementary Data 5 [file 41467_2020_19227_MOESM10_ESM.xls]

## Sheet: Cluster Stats Combined analysis
Rows	Homeostatic	HLA	IFN	DAM	Degranulation	IL1B
F_WT_WT_Cells	328	285	46	14	14	6
F_WT_WT_Clust_Percent	19	16.7	18.9	7.8	20.9	15.8
F_WT_WT_Percent_Total	47.3	41.1	6.6	2	2	0.9
F_WT_TR_Cells	576	408	77	15	29	8
F_WT_TR_Clust_Percent	33.4	23.9	31.6	8.3	43.3	21.1
F_WT_TR_Percent_Total	51.8	36.7	6.9	1.3	2.6	0.7
F_5X_WT_Cells	333	519	51	102	10	8
F_5X_WT_Clust_Percent	19.3	30.4	20.9	56.7	14.9	21.1
F_5X_WT_Percent_Total	32.6	50.7	5	10	1	0.8
F_5X_TR_Cells	486	495	70	49	14	16
F_5X_TR_Clust_Percent	28.2	29	28.7	27.2	20.9	42.1
F_5X_TR_Percent_Total	43	43.8	6.2	4.3	1.2	1.4

## Sheet: Differentially expressed Genes
gene	p_val	avg_logFC	pct.1	pct.2	p_val_adj	cluster
LYVE1	3.42955e-53	0.406296	0.854	0.758	6.8591e-50	Homeostatic
MRC1	3.385e-52	0.345363	0.754	0.641	6.77e-49	Homeostatic
ABCG2	3.31625e-24	0.264102	0.741	0.705	6.6325e-21	Homeostatic
FOLR2	1.33258e-47	0.253499	0.99	0.966	2.66516e-44	Homeostatic
EGFL7	1.60391e-32	0.253128	0.797	0.734	3.20782e-29	Homeostatic
ID2	8.32975e-15	-0.251745	0.702	0.736	1.66595e-11	Homeostatic
CCL3L1	3.54032e-07	-0.254619	0.432	0.471	0.000708064	Homeostatic
CD9	1.77349e-18	-0.255287	0.626	0.616	3.54698e-15	Homeostatic
NAP1L1	6.75212e-28	-0.257584	0.883	0.904	1.35042e-24	Homeostatic
MAFB	6.26211e-17	-0.258538	0.565	0.637	1.25242e-13	Homeostatic
TNFSF13B	1.11496e-26	-0.259755	0.62	0.699	2.22992e-23	Homeostatic
PLAC8	2.10955e-07	-0.260953	0.526	0.554	0.00042191	Homeostatic
XAF1	2.12387e-16	-0.264359	0.849	0.866	4.24775e-13	Homeostatic
SAMD9L	2.15581e-17	-0.265756	0.709	0.771	4.31162e-14	Homeostatic
MS4A7	1.87886e-40	-0.268548	0.936	0.966	3.75773e-37	Homeostatic
PLA2G7	1.46841e-23	-0.289305	0.546	0.607	2.93681e-20	Homeostatic
HLA-DMB	2.12439e-52	-0.298715	0.879	0.924	4.24879e-49	Homeostatic
LILRB4	9.18061e-27	-0.304402	0.827	0.86	1.83612e-23	Homeostatic
SCIN	7.84343e-28	-0.305934	0.712	0.728	1.56869e-24	Homeostatic
IFI27	3.32344e-08	-0.353147	0.434	0.487	6.64688e-05	Homeostatic
IFI6	4.76097e-09	-0.356897	0.535	0.601	9.52195e-06	Homeostatic
MS4A6A	2.6034e-38	-0.357045	0.68	0.7	5.20679e-35	Homeostatic
IFI44L	1.32379e-10	-0.371262	0.607	0.656	2.64759e-07	Homeostatic
CD83	3.60556e-15	-0.387337	0.452	0.53	7.21113e-12	Homeostatic
HLA-DQA1	3.18396e-76	-0.440007	0.64	0.703	6.36792e-73	Homeostatic
HLA-DQB1	4.83414e-59	-0.456067	0.616	0.661	9.66828e-56	Homeostatic
HLA-DQA2	3.08817e-118	-0.602529	0.669	0.772	6.17634e-115	Homeostatic
HLA-DMA	3.19928e-155	-0.62931	0.794	0.892	6.39855e-152	Homeostatic
CD74	1.80514e-271	-0.674277	0.993	0.997	3.61029e-268	Homeostatic
HLA-DRB5	4.33363e-192	-0.70585	0.782	0.901	8.66726e-189	Homeostatic
HLA-DPA1	4.77841e-275	-0.966561	0.897	0.976	9.55682e-272	Homeostatic
HLA-DRB1	1.7327e-306	-1.00269	0.911	0.986	3.46539e-303	Homeostatic
HLA-DPB1	2.33139e-232	-1.01185	0.804	0.925	4.66278e-229	Homeostatic
HLA-DRA	0	-1.08737	0.936	0.989	0	Homeostatic
HLA-DRA	1.42973e-217	0.750998	0.995	0.944	2.85947e-214	HLA
HLA-DRB1	7.96389e-228	0.739802	0.991	0.925	1.59278e-224	HLA
HLA-DPA1	2.31786e-188	0.653326	0.984	0.91	4.63571e-185	HLA
HLA-DPB1	2.32236e-151	0.626561	0.932	0.828	4.64472e-148	HLA
HLA-DRB5	7.26145e-151	0.559079	0.912	0.801	1.45229e-147	HLA
CD74	6.93908e-199	0.517554	0.999	0.993	1.38782e-195	HLA
HLA-DMA	8.53665e-114	0.504449	0.897	0.813	1.70733e-110	HLA
HLA-DQA2	1.93567e-70	0.389713	0.768	0.697	3.87134e-67	HLA
MS4A6A	1.95776e-20	0.342959	0.697	0.687	3.91552e-17	HLA
HLA-DMB	8.26607e-59	0.310487	0.929	0.885	1.65321e-55	HLA
HLA-DQB1	3.19259e-27	0.286762	0.651	0.635	6.38517e-24	HLA
HLA-DQA1	1.98973e-43	0.283705	0.702	0.655	3.97946e-40	HLA
MRC1	1.61446e-27	-0.264699	0.634	0.733	3.22892e-24	HLA
LYVE1	1.25121e-19	-0.285349	0.767	0.825	2.50242e-16	HLA
CXCL10	3.49131e-10	-0.317327	0.298	0.38	6.98263e-07	HLA
ISG15	1.30594e-09	-0.335795	0.605	0.645	2.61188e-06	HLA
IFI6	7.44918e-93	1.56463	0.918	0.55	1.48984e-89	IFN
IFI44L	3.32822e-108	1.48537	0.955	0.613	6.65644e-105	IFN
ISG15	1.285e-96	1.46794	0.926	0.608	2.57e-93	IFN
IFI27	1.86687e-26	1.28093	0.689	0.449	3.73375e-23	IFN
IFIT1	2.03488e-60	1.14388	0.828	0.507	4.06976e-57	IFN
MX1	2.29043e-65	1.1203	0.889	0.604	4.58086e-62	IFN
IFITM3	8.70913e-70	1.08549	0.926	0.739	1.74183e-66	IFN
IFIT3	1.40294e-43	1.05384	0.746	0.48	2.80589e-40	IFN
IFIT2	5.39017e-45	1.05201	0.799	0.487	1.07803e-41	IFN
XAF1	6.22222e-84	1.00516	0.98	0.851	1.24444e-80	IFN
LY6E	3.86893e-70	0.921665	0.91	0.635	7.73785e-67	IFN
SAMD9L	1.39441e-66	0.921087	0.955	0.73	2.78883e-63	IFN
STAT1	8.53625e-67	0.873465	0.881	0.627	1.70725e-63	IFN
EPSTI1	2.87997e-65	0.86355	0.926	0.719	5.75994e-62	IFN
EIF2AK2	5.59517e-62	0.829038	0.939	0.743	1.11903e-58	IFN
PARP14	1.18117e-61	0.76695	0.955	0.808	2.36234e-58	IFN
IRF7	1.54463e-56	0.753361	0.877	0.588	3.08926e-53	IFN
MX2	6.29924e-53	0.740199	0.758	0.434	1.25985e-49	IFN
CXCL10	6.00386e-18	0.726339	0.541	0.332	1.20077e-14	IFN
HERC5	9.53504e-33	0.712142	0.787	0.588	1.90701e-29	IFN
IFI44	2.61709e-51	0.695287	0.873	0.583	5.23418e-48	IFN
LAP3	1.17936e-50	0.672905	0.967	0.848	2.35872e-47	IFN
OAS1	6.25892e-45	0.661103	0.934	0.757	1.25178e-41	IFN
PSME2	2.71959e-38	0.635235	0.922	0.834	5.43917e-35	IFN
TYMP	2.92983e-32	0.62833	0.926	0.836	5.85966e-29	IFN
SP110	7.07001e-34	0.587482	0.885	0.787	1.414e-30	IFN
TNFSF10	8.5506e-22	0.573415	0.914	0.824	1.71012e-18	IFN
BST2	4.7758e-58	0.569305	0.996	0.97	9.55159e-55	IFN
OAS2	1.23488e-37	0.560165	0.803	0.614	2.46975e-34	IFN
TNFSF13B	9.15077e-34	0.551377	0.848	0.652	1.83015e-30	IFN
RNF213	4.41178e-39	0.544104	0.975	0.9	8.82356e-36	IFN
PARP9	2.44985e-28	0.519668	0.828	0.673	4.8997e-25	IFN
TRIM22	1.66421e-26	0.465849	0.926	0.843	3.32842e-23	IFN
LGALS3BP	1.01598e-20	0.463265	0.684	0.466	2.03195e-17	IFN
DDX60L	5.69718e-21	0.44682	0.82	0.697	1.13944e-17	IFN
IFI35	2.65143e-21	0.424337	0.746	0.563	5.30286e-18	IFN
CCL2	4.82826e-14	0.416571	0.77	0.699	9.65652e-11	IFN
IRF1	2.9063e-06	0.415889	0.73	0.699	0.0058126	IFN
GBP1	6.3104e-28	0.415184	0.787	0.585	1.26208e-24	IFN
RABGAP1L	1.17343e-18	0.411943	0.848	0.695	2.34687e-15	IFN
UBE2L6	1.23063e-18	0.40984	0.779	0.664	2.46126e-15	IFN
IL1B	1.15119e-14	0.409677	0.807	0.728	2.30238e-11	IFN
IFITM2	3.11221e-20	0.402656	0.902	0.801	6.22443e-17	IFN
DTX3L	2.91402e-20	0.393551	0.738	0.588	5.82803e-17	IFN
PLSCR1	8.12523e-16	0.392812	0.861	0.833	1.62505e-12	IFN
OASL	1.35151e-38	0.388866	0.717	0.535	2.70301e-35	IFN
OAS3	1.9376e-10	0.386027	0.553	0.442	3.8752e-07	IFN
DDX60	4.01913e-24	0.373825	0.717	0.503	8.03826e-21	IFN
APOL6	3.61385e-10	0.367329	0.668	0.576	7.2277e-07	IFN
USP18	6.62849e-35	0.358331	0.623	0.337	1.3257e-31	IFN
SHISA5	4.84574e-14	0.327402	0.75	0.664	9.69147e-11	IFN
SAMD9	1.05617e-10	0.322807	0.828	0.758	2.11233e-07	IFN
C2	1.95837e-12	0.31352	0.893	0.821	3.91674e-09	IFN
GBP4	2.50814e-17	0.307521	0.705	0.529	5.01629e-14	IFN
WARS	1.05759e-17	0.306845	0.697	0.57	2.11518e-14	IFN
HSP90B1	9.35422e-11	0.298783	0.98	0.972	1.87084e-07	IFN
ODF3B	3.85747e-18	0.29629	0.652	0.473	7.71494e-15	IFN
PDIA3	1.99505e-10	0.289934	0.975	0.96	3.9901e-07	IFN
TLR3	2.81859e-13	0.289396	0.762	0.622	5.63718e-10	IFN
CH25H	8.86632e-12	0.280326	0.91	0.817	1.77326e-08	IFN
CALR	1.45069e-08	0.272784	0.98	0.981	2.90138e-05	IFN
TAP1	4.13033e-08	0.272735	0.623	0.534	8.26065e-05	IFN
HLA-F	2.26904e-10	0.27132	0.832	0.764	4.53808e-07	IFN
SERPING1	1.34756e-13	0.271243	0.701	0.563	2.69512e-10	IFN
PPM1K	4.86519e-09	0.264643	0.848	0.78	9.73037e-06	IFN
NAP1L1	3.36617e-07	-0.26014	0.861	0.897	0.000673233	IFN
CD83	2.58253e-58	1.44843	0.867	0.478	5.16506e-55	DAM
CD9	1.1705e-30	0.927869	0.739	0.614	2.34099e-27	DAM
CCL3	2.21838e-20	0.876098	0.694	0.569	4.43676e-17	DAM
SGK1	1.46408e-25	0.772095	0.794	0.611	2.92815e-22	DAM
MAFB	1.67601e-17	0.769456	0.733	0.6	3.35202e-14	DAM
CCL4L2	1.06519e-07	0.765013	0.539	0.446	0.000213037	DAM
SLC1A3	3.03247e-34	0.740387	0.9	0.777	6.06495e-31	DAM
PLA2G7	4.31642e-26	0.718866	0.772	0.572	8.63284e-23	DAM
APOC1	2.78826e-34	0.679931	1	0.98	5.57653e-31	DAM
ASAH1	1.62461e-54	0.669121	1	0.977	3.24921e-51	DAM
SCIN	5.7211e-27	0.634502	0.822	0.716	1.14422e-23	DAM
SOCS6	2.49961e-35	0.613327	0.961	0.909	4.99922e-32	DAM
OLR1	5.36582e-34	0.599119	1	0.941	1.07316e-30	DAM
SPP1	1.32682e-23	0.540258	0.989	0.997	2.65363e-20	DAM
PDPN	5.05403e-18	0.525578	0.739	0.625	1.01081e-14	DAM
LITAF	2.6603e-20	0.520887	0.806	0.645	5.3206e-17	DAM
NAP1L1	2.16046e-24	0.511637	0.956	0.892	4.32093e-21	DAM
RTTN	1.46644e-18	0.507499	0.817	0.668	2.93287e-15	DAM
HLA-DPB1	1.30024e-14	0.503874	0.911	0.871	2.60047e-11	DAM
CCL4	6.11833e-10	0.486782	0.494	0.289	1.22367e-06	DAM
ID2	1.51529e-06	0.48478	0.722	0.721	0.00303058	DAM
CTSD	3.76775e-23	0.480482	0.983	0.984	7.5355e-20	DAM
IL4I1	2.00524e-11	0.473822	0.683	0.582	4.01047e-08	DAM
GYPC	5.72322e-17	0.463115	0.856	0.822	1.14464e-13	DAM
HLA-DQA2	9.18474e-11	0.450298	0.811	0.723	1.83695e-07	DAM
POU2F2	1.2404e-15	0.449684	0.911	0.798	2.48081e-12	DAM
PTGER4	2.58365e-08	0.449244	0.583	0.487	5.16729e-05	DAM
KLF6	1.06671e-08	0.444814	0.794	0.753	2.13342e-05	DAM
UGCG	7.29484e-21	0.426707	0.783	0.545	1.45897e-17	DAM
HLA-DQB1	9.57462e-09	0.422973	0.7	0.639	1.91492e-05	DAM
LIPA	9.92179e-12	0.417208	0.9	0.876	1.98436e-08	DAM
RGS1	8.23792e-07	0.412815	0.672	0.585	0.00164758	DAM
ATP6V1F	6.77207e-22	0.402394	0.989	0.915	1.35441e-18	DAM
NPL	1.58671e-16	0.401573	0.922	0.852	3.17342e-13	DAM
DBI	4.87898e-13	0.394516	0.906	0.849	9.75796e-10	DAM
ITGAX	7.12225e-14	0.393333	0.922	0.863	1.42445e-10	DAM
NRP2	2.77606e-15	0.389038	0.817	0.653	5.55212e-12	DAM
HLA-DRA	6.45357e-14	0.380639	0.989	0.965	1.29071e-10	DAM
DUSP1	8.56475e-10	0.378076	0.717	0.576	1.71295e-06	DAM
KCNJ5	3.58942e-20	0.377844	0.633	0.401	7.17883e-17	DAM
TYMP	1.28822e-09	0.373236	0.9	0.839	2.57644e-06	DAM
CD180	3.33094e-10	0.367873	0.65	0.488	6.66188e-07	DAM
SCPEP1	1.23571e-11	0.355807	0.911	0.851	2.47143e-08	DAM
P2RX7	3.43664e-08	0.347443	0.906	0.826	6.87327e-05	DAM
CEBPA	6.39639e-12	0.343282	0.972	0.918	1.27928e-08	DAM
TGFBR1	7.26361e-13	0.339918	0.95	0.911	1.45272e-09	DAM
TIGD4	2.39819e-13	0.33526	0.622	0.491	4.79639e-10	DAM
PHACTR1	9.34096e-15	0.327918	0.833	0.641	1.86819e-11	DAM
CYTL1	3.21461e-30	0.318045	0.861	0.774	6.42922e-27	DAM
GABARAPL1	1.03139e-09	0.312229	0.711	0.586	2.06278e-06	DAM
CSTB	5.0243e-08	0.310921	0.889	0.874	0.000100486	DAM
APOE	1.69987e-21	0.310275	1	1	3.39975e-18	DAM
PLEK	5.08409e-07	0.305997	0.928	0.863	0.00101682	DAM
RASGEF1B	4.5195e-08	0.304837	0.533	0.428	9.03901e-05	DAM
HLA-DRB1	4.57822e-12	0.300046	0.983	0.952	9.15644e-09	DAM
FTH1	7.66796e-16	0.294705	1	1	1.53359e-12	DAM
CD58	2.81255e-13	0.292568	0.756	0.581	5.6251e-10	DAM
DENND2D	2.49075e-23	0.290128	0.706	0.565	4.98151e-20	DAM
LIMS1	2.55957e-07	0.284905	0.883	0.861	0.000511915	DAM
MS4A7	4.93063e-10	0.274357	0.978	0.952	9.86125e-07	DAM
SAMD4A	1.70546e-14	0.267434	0.644	0.432	3.41091e-11	DAM
ANXA5	1.45573e-08	0.26208	0.95	0.935	2.91145e-05	DAM
CCL3L1	7.21408e-07	0.257362	0.533	0.45	0.00144282	DAM
HLA-DPA1	7.35255e-09	0.254884	0.956	0.941	1.47051e-05	DAM
SHTN1	1.69845e-09	0.253968	0.911	0.901	3.3969e-06	DAM
SNCA	3.60679e-07	0.252412	0.811	0.674	0.000721358	DAM
MNDA	1.42345e-10	-0.255864	0.933	0.955	2.84689e-07	DAM
OLFML3	5.46966e-09	-0.263534	0.961	0.963	1.09393e-05	DAM
STAB1	7.06272e-11	-0.263881	0.883	0.93	1.41254e-07	DAM
FNBP1L	8.02491e-17	-0.26532	0.411	0.676	1.60498e-13	DAM
ITPR2	1.12661e-09	-0.267829	0.933	0.968	2.25321e-06	DAM
SSBP2	2.33817e-07	-0.268018	0.761	0.79	0.000467635	DAM
KCTD12	1.78167e-10	-0.2681	0.917	0.956	3.56335e-07	DAM
PMEPA1	1.10254e-08	-0.268701	0.883	0.922	2.20508e-05	DAM
SRGAP1	8.92467e-07	-0.270822	0.656	0.698	0.00178493	DAM
PIP5K1B	5.11964e-08	-0.275879	0.672	0.731	0.000102393	DAM
EMB	3.00787e-06	-0.278056	0.711	0.734	0.00601574	DAM
SUCNR1	1.29756e-06	-0.278256	0.778	0.825	0.00259511	DAM
SELENBP1	1.61236e-22	-0.286621	0.45	0.698	3.22472e-19	DAM
IGF1	2.50518e-10	-0.29102	0.85	0.891	5.01036e-07	DAM
KIF20B	1.11343e-07	-0.304058	0.711	0.779	0.000222686	DAM
SLC40A1	3.0823e-08	-0.305433	0.628	0.696	6.16461e-05	DAM
RGS18	3.69372e-11	-0.305639	0.461	0.649	7.38745e-08	DAM
SEMA4D	1.24666e-06	-0.314369	0.767	0.756	0.00249332	DAM
TIAM1	5.90661e-10	-0.318611	0.789	0.872	1.18132e-06	DAM
SESN3	1.12525e-10	-0.321488	0.8	0.88	2.25051e-07	DAM
PARP14	2.17302e-10	-0.323606	0.683	0.823	4.34603e-07	DAM
CKB	8.36625e-11	-0.335729	0.9	0.932	1.67325e-07	DAM
SERPINB9	1.16767e-07	-0.337439	0.844	0.837	0.000233534	DAM
NCF1	6.03815e-12	-0.339567	0.744	0.832	1.20763e-08	DAM
USP53	6.00511e-09	-0.344041	0.728	0.825	1.20102e-05	DAM
YWHAH	4.34299e-20	-0.349539	0.989	0.989	8.68598e-17	DAM
GAL3ST4	7.27673e-14	-0.35013	0.906	0.948	1.45535e-10	DAM
CCND1	1.19296e-13	-0.355926	0.894	0.948	2.38592e-10	DAM
DAAM1	6.93242e-25	-0.364347	0.4	0.715	1.38648e-21	DAM
TMIGD2	1.2301e-13	-0.365671	0.717	0.8	2.46019e-10	DAM
CYBB	1.08325e-19	-0.371613	0.961	0.992	2.16651e-16	DAM
HCST	1.78105e-12	-0.380631	0.794	0.931	3.56209e-09	DAM
IL3RA	1.31454e-10	-0.383851	0.722	0.793	2.62908e-07	DAM
TNFSF10	2.89499e-12	-0.386274	0.744	0.834	5.78999e-09	DAM
VSIG4	4.92218e-14	-0.418252	0.733	0.869	9.84437e-11	DAM
RNASE6	2.43461e-17	-0.427321	0.85	0.903	4.86922e-14	DAM
FSCN1	1.63362e-19	-0.436588	0.917	0.957	3.26724e-16	DAM
TMEM173	2.25224e-19	-0.478921	0.817	0.902	4.50448e-16	DAM
ABCG2	8.69285e-16	-0.485335	0.689	0.722	1.73857e-12	DAM
ACY3	3.6828e-23	-0.526698	0.878	0.952	7.3656e-20	DAM
CST3	1.35483e-45	-0.588668	0.978	0.998	2.70966e-42	DAM
MRC1	1.30374e-16	-0.603721	0.639	0.693	2.60749e-13	DAM
ADGRG1	1.04269e-27	-0.67958	0.783	0.864	2.08537e-24	DAM
LYVE1	6.22847e-32	-0.96722	0.678	0.806	1.24569e-28	DAM
PLAC8	2.84843e-38	1.86993	0.97	0.534	5.69685e-35	Degranulation
AGR2	1.26125e-40	1.79906	0.925	0.229	2.5225e-37	Degranulation
HLA-DPB1	2.6849e-31	1.235	1	0.871	5.3698e-28	Degranulation
ANXA3	1.11379e-40	1.21849	0.925	0.288	2.22759e-37	Degranulation
HLA-DPA1	3.95408e-28	1.00593	1	0.941	7.90815e-25	Degranulation
CD44	2.96841e-140	0.999281	0.925	0.024	5.93682e-137	Degranulation
MNDA	2.98027e-29	0.925554	1	0.953	5.96053e-26	Degranulation
PLA2G7	1.38552e-23	0.88597	0.896	0.575	2.77105e-20	Degranulation
CCDC173	6.88515e-26	0.885503	0.746	0.034	1.37703e-22	Degranulation
SCPEP1	3.9902e-22	0.823955	0.955	0.852	7.9804e-19	Degranulation
ADGRE1	3.55745e-35	0.818831	0.881	0.335	7.11491e-32	Degranulation
HLA-DRA	2.90807e-23	0.805873	1	0.965	5.81613e-20	Degranulation
HLA-DQA2	1.90455e-22	0.78706	0.97	0.723	3.8091e-19	Degranulation
RD3	5.01311e-43	0.745724	0.896	0.134	1.00262e-39	Degranulation
HLA-DRB1	2.46917e-21	0.729677	1	0.952	4.93834e-18	Degranulation
DIAPH1	4.61325e-24	0.7139	0.94	0.613	9.2265e-21	Degranulation
DBI	3.18283e-13	0.705593	0.97	0.849	6.36567e-10	Degranulation
CACNA1D	1.19595e-22	0.702525	0.925	0.634	2.3919e-19	Degranulation
RHOH	5.74936e-14	0.692536	0.791	0.532	1.14987e-10	Degranulation
HLA-DQB1	1.25765e-21	0.670165	0.925	0.637	2.51529e-18	Degranulation
MAN2A1	2.05596e-18	0.665944	0.896	0.592	4.11193e-15	Degranulation
PYGL	2.62405e-13	0.651157	0.836	0.67	5.24809e-10	Degranulation
ADGRE2	1.0178e-13	0.636045	0.746	0.485	2.0356e-10	Degranulation
CD74	2.59873e-24	0.630413	1	0.995	5.19746e-21	Degranulation
HLA-DRB5	1.23841e-15	0.617588	1	0.846	2.47682e-12	Degranulation
CTTNBP2	4.63974e-10	0.599206	0.851	0.702	9.27948e-07	Degranulation
BMP2K	6.03618e-19	0.597171	1	0.874	1.20724e-15	Degranulation
RGS16	1.76353e-20	0.593231	0.836	0.559	3.52707e-17	Degranulation
LIMS1	9.93707e-14	0.591996	0.985	0.86	1.98741e-10	Degranulation
CLEC11A	2.24995e-16	0.591077	0.761	0.412	4.4999e-13	Degranulation
MMRN1	2.37871e-14	0.575857	0.806	0.536	4.75743e-11	Degranulation
GAPT	1.54257e-23	0.572434	0.851	0.52	3.08514e-20	Degranulation
HVCN1	7.64636e-13	0.570506	0.851	0.698	1.52927e-09	Degranulation
PDE4DIP	1.06981e-09	0.554536	0.731	0.47	2.13962e-06	Degranulation
IL3RA	5.69308e-14	0.542177	0.97	0.787	1.13862e-10	Degranulation
IER2	4.59533e-08	0.529254	0.851	0.714	9.19067e-05	Degranulation
CLEC9A	6.65039e-08	0.529031	0.657	0.362	0.000133008	Degranulation
RHOBTB3	6.4266e-17	0.526585	0.836	0.404	1.28532e-13	Degranulation
CHDH	8.7358e-22	0.516348	0.836	0.521	1.74716e-18	Degranulation
PTPN12	2.26683e-10	0.507511	0.836	0.7	4.53367e-07	Degranulation
FGF20	4.00691e-17	0.49929	0.94	0.675	8.01381e-14	Degranulation
RAC2	2.20396e-08	0.484121	0.761	0.547	4.40792e-05	Degranulation
HLA-DMA	3.60808e-10	0.465236	0.955	0.848	7.21616e-07	Degranulation
LILRB1	4.60755e-13	0.459434	0.896	0.701	9.21511e-10	Degranulation
LYZ	9.47565e-12	0.453655	0.776	0.516	1.89513e-08	Degranulation
UNC5B	3.21611e-17	0.440404	0.821	0.496	6.43221e-14	Degranulation
GP9	7.74347e-13	0.431042	0.731	0.414	1.54869e-09	Degranulation
CEP295	5.02694e-12	0.427762	0.881	0.638	1.00539e-08	Degranulation
ITGB7	2.55533e-06	0.426481	0.612	0.395	0.00511067	Degranulation
FXYD5	4.87104e-15	0.422278	0.851	0.58	9.74208e-12	Degranulation
RUNX1	8.58439e-07	0.420923	0.851	0.706	0.00171688	Degranulation
JAML	8.35521e-45	0.418778	0.881	0.038	1.67104e-41	Degranulation
TNFSF13B	3.24558e-12	0.415662	0.896	0.661	6.49115e-09	Degranulation
MBP	2.70595e-08	0.411322	0.896	0.744	5.41191e-05	Degranulation
ITPR1	1.63713e-22	0.401333	0.866	0.532	3.27426e-19	Degranulation
SRGN	1.70129e-10	0.398853	1	0.985	3.40258e-07	Degranulation
MS4A7	1.15291e-07	0.393293	1	0.952	0.000230583	Degranulation
ZFP36	2.776e-06	0.390872	0.746	0.531	0.005552	Degranulation
USP53	3.21665e-06	0.385619	0.94	0.818	0.00643331	Degranulation
EIF3E	1.0308e-07	0.385042	0.97	0.929	0.00020616	Degranulation
ZNF791	1.2871e-08	0.380617	0.91	0.725	2.57419e-05	Degranulation
OGFRL1	1.15547e-09	0.378927	0.985	0.899	2.31095e-06	Degranulation
BRI3BP	1.48959e-08	0.376047	0.851	0.594	2.97919e-05	Degranulation
SLC39A10	4.30255e-07	0.369931	0.91	0.773	0.00086051	Degranulation
KIAA1551	2.40418e-06	0.369862	0.955	0.851	0.00480836	Degranulation
CASP4	3.90976e-11	0.367595	0.881	0.597	7.81951e-08	Degranulation
RFLNB	6.24968e-08	0.367594	0.672	0.509	0.000124994	Degranulation
ASPH	4.87534e-15	0.367131	0.881	0.578	9.75069e-12	Degranulation
EIF3H	4.5107e-09	0.36633	0.955	0.85	9.0214e-06	Degranulation
RGS18	2.28436e-07	0.365284	0.836	0.637	0.000456873	Degranulation
HIST1H4C	2.7788e-06	0.356454	0.91	0.782	0.00555759	Degranulation
EPB41	8.83101e-08	0.353808	0.91	0.725	0.00017662	Degranulation
SKIL	4.80898e-08	0.351064	0.985	0.868	9.61795e-05	Degranulation
PAQR5	6.11748e-27	0.345439	0.821	0.307	1.2235e-23	Degranulation
SRP72	5.75106e-09	0.34264	0.955	0.74	1.15021e-05	Degranulation
EEF1A1	4.42718e-14	0.340706	1	1	8.85435e-11	Degranulation
PLAT	2.29245e-06	0.334095	0.776	0.627	0.0045849	Degranulation
CFAP97	2.24523e-07	0.322187	0.925	0.672	0.000449046	Degranulation
BEX3	4.39779e-07	0.319249	0.746	0.529	0.000879558	Degranulation
IFRD1	5.21966e-08	0.317778	0.881	0.704	0.000104393	Degranulation
RSL1D1	1.42418e-07	0.313005	0.896	0.724	0.000284835	Degranulation
PDK1	6.84595e-07	0.312001	0.776	0.558	0.00136919	Degranulation
TYMP	3.78165e-07	0.310319	0.985	0.839	0.000756329	Degranulation
HLA-DOA	4.21889e-18	0.301716	0.866	0.59	8.43778e-15	Degranulation
TPT1	4.93055e-12	0.293287	1	1	9.86109e-09	Degranulation
DUSP6	1.12208e-07	0.289858	0.866	0.651	0.000224416	Degranulation
ZBTB37	4.38208e-08	0.288908	0.866	0.601	8.76415e-05	Degranulation
AEBP1	2.47418e-27	0.287399	0.821	0.382	4.94836e-24	Degranulation
PSME2	1.26318e-06	0.287032	0.97	0.837	0.00252636	Degranulation
DDIT3	1.08638e-07	0.287025	0.851	0.65	0.000217275	Degranulation
LMO7	5.47191e-14	0.286688	0.821	0.553	1.09438e-10	Degranulation
GALNT6	1.2992e-13	0.28374	0.806	0.554	2.59841e-10	Degranulation
CMKLR1	2.23313e-10	0.278305	0.851	0.587	4.46626e-07	Degranulation
SLC20A1	1.70909e-19	0.275273	0.851	0.519	3.41819e-16	Degranulation
GNAQ	1.22014e-08	0.273759	0.955	0.68	2.44028e-05	Degranulation
PIEZO2	9.51546e-07	0.264293	0.657	0.502	0.00190309	Degranulation
RABGAP1	4.1866e-09	0.262807	0.821	0.572	8.37319e-06	Degranulation
CHI3L1	6.21692e-13	0.262723	0.746	0.53	1.24338e-09	Degranulation
GADD45B	1.65826e-20	0.256772	0.866	0.455	3.31652e-17	Degranulation
YBX3	3.05517e-07	0.256566	0.881	0.747	0.000611033	Degranulation
PECAM1	6.32602e-13	0.254533	0.821	0.515	1.2652e-09	Degranulation
S100A11	2.91458e-06	0.252561	1	0.987	0.00582917	Degranulation
PTH2R	8.00703e-88	0.252198	0.806	0.004	1.60141e-84	Degranulation
TPM3	1.2268e-06	0.250055	0.985	0.923	0.0024536	Degranulation
GBP1	7.95748e-16	-0.252677	0.194	0.604	1.5915e-12	Degranulation
EFNB2	1.20705e-17	-0.253397	0.149	0.603	2.41409e-14	Degranulation
TMEM131	2.06289e-08	-0.254985	0.343	0.633	4.12577e-05	Degranulation
CRYBG3	1.84995e-12	-0.256615	0.284	0.634	3.6999e-09	Degranulation
ARHGAP20	1.53465e-17	-0.259396	0.104	0.509	3.0693e-14	Degranulation
SPRY1	2.21228e-13	-0.260394	0.179	0.547	4.42456e-10	Degranulation
CD58	1.33156e-08	-0.262635	0.313	0.594	2.66313e-05	Degranulation
HERC5	6.25158e-10	-0.26552	0.269	0.606	1.25032e-06	Degranulation
PLEKHG5	9.13445e-12	-0.269957	0.269	0.597	1.82689e-08	Degranulation
PARP9	4.60169e-10	-0.270627	0.313	0.689	9.20338e-07	Degranulation
GIMAP7	2.27977e-14	-0.272384	0.299	0.697	4.55955e-11	Degranulation
RTTN	7.6417e-11	-0.276053	0.313	0.681	1.52834e-07	Degranulation
FILIP1L	2.8685e-14	-0.276651	0.224	0.61	5.737e-11	Degranulation
YWHAH	5.49164e-07	-0.282319	0.985	0.989	0.00109833	Degranulation
HTATSF1	4.785e-09	-0.284109	0.328	0.642	9.57e-06	Degranulation
CEBPD	2.93622e-09	-0.284726	0.448	0.714	5.87245e-06	Degranulation
RASA1	4.03732e-12	-0.291545	0.284	0.64	8.07464e-09	Degranulation
RNF19B	2.67817e-11	-0.298756	0.343	0.685	5.35634e-08	Degranulation
ACAA2	2.45088e-08	-0.301187	0.433	0.767	4.90177e-05	Degranulation
IFI44	3.1798e-08	-0.30922	0.313	0.606	6.35961e-05	Degranulation
MINDY2	1.2129e-07	-0.309491	0.373	0.669	0.000242581	Degranulation
SDF2L1	1.35528e-07	-0.309513	0.537	0.794	0.000271057	Degranulation
IGSF10	3.50978e-08	-0.313911	0.343	0.611	7.01956e-05	Degranulation
RHOB	1.21511e-06	-0.315836	0.433	0.668	0.00243022	Degranulation
SRGAP1	3.28716e-07	-0.318125	0.418	0.701	0.000657431	Degranulation
IFIT2	1.13209e-08	-0.322434	0.239	0.511	2.26417e-05	Degranulation
SLC38A2	2.17594e-06	-0.329362	0.567	0.726	0.00435188	Degranulation
EIF2AK2	2.67687e-06	-0.337077	0.537	0.759	0.00535375	Degranulation
BMPR2	6.96545e-14	-0.341164	0.239	0.641	1.39309e-10	Degranulation
CRYBB1	3.61687e-12	-0.341577	0.299	0.666	7.23374e-09	Degranulation
OAS1	2.03758e-06	-0.347776	0.522	0.772	0.00407515	Degranulation
LDHA	1.21369e-08	-0.363769	0.537	0.799	2.42737e-05	Degranulation
SESN3	3.69734e-07	-0.372113	0.731	0.879	0.000739468	Degranulation
TMIGD3	2.69325e-08	-0.384841	0.955	0.979	5.3865e-05	Degranulation
ESF1	9.52828e-11	-0.387336	0.358	0.743	1.90566e-07	Degranulation
RDX	1.76651e-08	-0.389738	0.463	0.753	3.53301e-05	Degranulation
TUBA1B	3.53716e-08	-0.394158	0.985	0.986	7.07432e-05	Degranulation
EBI3	1.03937e-11	-0.411161	0.448	0.8	2.07874e-08	Degranulation
PDIA6	8.97829e-09	-0.4113	0.896	0.957	1.79566e-05	Degranulation
SRGAP2B	1.97231e-09	-0.412883	0.582	0.834	3.94462e-06	Degranulation
PMEPA1	3.17271e-07	-0.418276	0.896	0.92	0.000634542	Degranulation
SLC7A8	1.18167e-09	-0.421218	0.373	0.665	2.36335e-06	Degranulation
BHLHE41	8.4908e-09	-0.422203	0.985	0.991	1.69816e-05	Degranulation
LAP3	1.15372e-06	-0.423258	0.776	0.856	0.00230744	Degranulation
ZSWIM6	5.16125e-08	-0.428975	0.493	0.733	0.000103225	Degranulation
ARHGAP21	8.25039e-07	-0.431523	0.746	0.798	0.00165008	Degranulation
HLA-A	1.12549e-11	-0.45613	0.985	0.995	2.25097e-08	Degranulation
SLC1A3	6.15153e-08	-0.456796	0.642	0.785	0.000123031	Degranulation
ITPR2	1.45412e-10	-0.457514	0.985	0.966	2.90824e-07	Degranulation
SUCNR1	5.24584e-10	-0.457842	0.522	0.828	1.04917e-06	Degranulation
BIN1	5.7707e-11	-0.462878	0.97	0.99	1.15414e-07	Degranulation
LIPA	5.33614e-09	-0.474734	0.761	0.879	1.06723e-05	Degranulation
NBL1	3.08149e-13	-0.483193	0.343	0.735	6.16299e-10	Degranulation
BASP1	6.59403e-08	-0.4867	0.881	0.88	0.000131881	Degranulation
PLEK	1.17205e-09	-0.489941	0.642	0.87	2.3441e-06	Degranulation
PLXDC1	5.34438e-11	-0.504766	0.463	0.753	1.06888e-07	Degranulation
CCDC88A	6.72445e-10	-0.526498	0.791	0.912	1.34489e-06	Degranulation
HSPA5	3.88691e-10	-0.56815	0.866	0.931	7.77383e-07	Degranulation
SPP1	3.85354e-11	-0.573241	0.94	0.997	7.70708e-08	Degranulation
HAMP	1.50083e-22	-0.585624	0.269	0.755	3.00166e-19	Degranulation
DHRS9	5.81548e-11	-0.58593	0.642	0.855	1.1631e-07	Degranulation
FSCN1	6.82316e-13	-0.589236	0.91	0.956	1.36463e-09	Degranulation
PFKFB3	1.45388e-10	-0.600402	0.806	0.828	2.90776e-07	Degranulation
APOC1	1.15389e-12	-0.701732	0.925	0.982	2.30778e-09	Degranulation
OLFML3	1.10577e-15	-0.701795	0.866	0.964	2.21153e-12	Degranulation
APOE	1.14987e-21	-0.739873	0.985	1	2.29974e-18	Degranulation
GAL3ST4	3.07916e-20	-0.805093	0.701	0.951	6.15831e-17	Degranulation
CH25H	3.08673e-21	-0.867885	0.433	0.83	6.17346e-18	Degranulation
VSIG4	1.7632e-13	-0.890119	0.746	0.865	3.5264e-10	Degranulation
FCGR3A	6.50516e-31	-1.21613	0.881	0.995	1.30103e-27	Degranulation
CXCL10	7.88412e-19	2.51293	0.842	0.34	1.57682e-15	IL1B
CCL3	2.63978e-07	2.42341	0.684	0.574	0.000527957	IL1B
IL1B	4.14849e-12	2.13641	0.921	0.731	8.29698e-09	IL1B
CCL2	1.01747e-10	1.78463	0.816	0.702	2.03495e-07	IL1B
CCL4L2	1.05924e-09	1.73387	0.684	0.448	2.11849e-06	IL1B
CD83	1.09521e-18	1.57522	0.921	0.492	2.19042e-15	IL1B
NFKBIA	7.72668e-13	1.4869	0.895	0.747	1.54534e-09	IL1B
IL4I1	2.15247e-14	1.07431	0.842	0.584	4.30495e-11	IL1B
POU2F2	5.82413e-11	1.03911	0.947	0.802	1.16483e-07	IL1B
GADD45B	4.88747e-07	0.979719	0.658	0.46	0.000977495	IL1B
GPR84	4.15218e-10	0.965089	0.816	0.678	8.30435e-07	IL1B
RELB	8.326e-17	0.924619	0.895	0.549	1.6652e-13	IL1B
SOD2	2.28538e-11	0.88309	0.842	0.629	4.57076e-08	IL1B
ZFP36	5.01424e-10	0.877915	0.842	0.531	1.00285e-06	IL1B
TNFAIP3	3.42551e-13	0.873623	0.816	0.477	6.85102e-10	IL1B
IER5	2.50477e-11	0.816634	0.816	0.585	5.00953e-08	IL1B
NFKB2	1.80337e-14	0.816187	0.816	0.433	3.60674e-11	IL1B
TYMP	2.70275e-10	0.782046	0.947	0.84	5.40549e-07	IL1B
NCF1	1.8713e-10	0.778987	0.947	0.827	3.7426e-07	IL1B
CH25H	7.57385e-09	0.766163	0.974	0.821	1.51477e-05	IL1B
CD14	7.38794e-08	0.743187	0.816	0.683	0.000147759	IL1B
CD58	4.94842e-08	0.73337	0.789	0.587	9.89684e-05	IL1B
LAP3	1.36858e-06	0.725081	0.895	0.855	0.00273716	IL1B
TMEM176B	8.64495e-10	0.712214	0.947	0.877	1.72899e-06	IL1B
TLR2	2.8894e-09	0.708202	0.816	0.623	5.77879e-06	IL1B
CD40	5.87191e-08	0.706567	0.921	0.83	0.000117438	IL1B
CEBPB	2.46432e-07	0.700921	0.974	0.949	0.000492864	IL1B
B4GALT1	2.51138e-11	0.698244	0.921	0.791	5.02275e-08	IL1B
BAZ1A	1.73176e-10	0.675348	0.921	0.669	3.46352e-07	IL1B
EBI3	1.45119e-07	0.619676	0.868	0.793	0.000290238	IL1B
SPP1	4.41424e-06	0.608957	1	0.996	0.00882847	IL1B
TGFBR1	4.34274e-08	0.601189	1	0.912	8.68547e-05	IL1B
PLAUR	1.49028e-06	0.595595	0.789	0.627	0.00298056	IL1B
SMCO4	1.97709e-07	0.583643	0.789	0.679	0.000395418	IL1B
NFKB1	3.12499e-07	0.570562	0.789	0.567	0.000624998	IL1B
SLC1A3	1.99431e-06	0.562366	0.921	0.781	0.00398863	IL1B
PIM3	3.3351e-06	0.551324	0.737	0.623	0.00667021	IL1B
LCP2	5.21858e-08	0.549405	0.895	0.779	0.000104372	IL1B
PLEK	5.3428e-08	0.530391	0.947	0.865	0.000106856	IL1B
SGK1	1.31478e-07	0.514792	0.816	0.617	0.000262957	IL1B
SRGN	2.41588e-08	0.512134	1	0.985	4.83176e-05	IL1B
BHLHE41	2.03043e-08	0.490899	1	0.991	4.06086e-05	IL1B
REL	1.08959e-06	0.489041	0.921	0.875	0.00217917	IL1B
FOS	1.88022e-06	0.470682	0.789	0.54	0.00376044	IL1B
SPATA13	1.73726e-07	0.46765	0.895	0.694	0.000347452	IL1B
KLF6	4.74892e-07	0.457469	0.868	0.753	0.000949783	IL1B
SQSTM1	6.69936e-07	0.456423	0.868	0.759	0.00133987	IL1B
FAM177A1	3.23901e-08	0.452894	0.789	0.528	6.47803e-05	IL1B
CCL5	4.20828e-09	0.436999	0.684	0.493	8.41656e-06	IL1B
PDGFA	3.09987e-06	0.429584	0.684	0.55	0.00619974	IL1B
IER5L	2.64688e-06	0.420382	0.789	0.661	0.00529375	IL1B
LACTB	4.31691e-06	0.369677	0.868	0.717	0.00863382	IL1B
DAPP1	3.33249e-06	0.346027	0.842	0.618	0.00666498	IL1B
BCL6	2.98174e-06	0.341869	0.632	0.497	0.00596347	IL1B
PDIA3	1.26297e-06	0.326673	1	0.961	0.00252593	IL1B
BZW2	9.62778e-08	0.31241	0.711	0.475	0.000192556	IL1B
PLA2G7	4.4246e-06	0.31198	0.737	0.579	0.00884919	IL1B
UGCG	1.92969e-06	0.269586	0.763	0.554	0.00385937	IL1B
AIDA	2.76581e-06	-0.317962	0.263	0.651	0.00553162	IL1B
ACY3	4.43172e-07	-0.607249	0.816	0.95	0.000886345	IL1B
MIS18BP1	5.24606e-08	-0.674228	0.684	0.885	0.000104921	IL1B
LYVE1	2.54197e-07	-0.894294	0.447	0.803	0.000508394	IL1B
