# Supplementary material for: Gene expression and functional deficits underlie TREM2-knockout microglia responses in human models of Alzheimer’s disease
Source: Nat Commun. 2020 Oct 23;11:5370. doi: 10.1038/s41467-020-19227-5 (PMC7584603; doi:10.1038/s41467-020-19227-5)
Supplement: Supplementary file 12 — Source data [file 41467_2020_19227_MOESM12_ESM.xlsx]

## Sheet: Figure 1a
	Images are not cropped. Original nitrocellulose was cut for the second two blots in order to isolate TREM2 signal from a lot of AF1828 (anti-TREM2) that produced background bands
												anti-TREM2	anti-GAPDH	TREM2/GAPDH	Average WT	Normalized to WT
											Line 3 WT	14129.9	17253.7	0.818949	0.825284	0.992323
											Line 3 KO	765.678	13749.6	0.0556873		0.0674765
											Ignore	13836.3	13850.3	0.998986		1.21047
											Line 3 WT	13762.7	15178.6	0.906715		1.09867
											Line 3 KO	1466.14	13318.8	0.110081		0.133385
											Ignore	13591.7	15516.8	0.87593		1.06137
											Line 3 WT	12103.8	14553.3	0.83169		1.00776
											Line 3 KO	2390.26	15063.3	0.158681		0.192275
											Line 3 WT	11061.7	14872.2	0.743782		0.901244
											Line 3 KO	1466.14	12700.9	0.115436		0.139874
											Line 2 WT	20759.9	17801	1.16623	1.47619	0.790021
											Line 2 KO	903.598	19957.6	0.0452758		0.0306706
											Line 2 WT	22002.8	18311.5	1.20158		0.813973
											Line 2 KO	2514.18	30810	0.081603		0.0552793
											Line 1 WT	10422.5	11319.7	0.920736	0.89727	1.02615
											Line 1 KO	1141.89	6837.48	0.167005		0.186125
											Line 1 WT	8281.79	8983.31	0.921909		1.02746
											Line 1 KO	1939.01	4755.89	0.407707		0.454387
											Line 1 WT	4938.6	5815.84	0.849163		0.946386
											Line 1 KO	1254.65	3824.53	0.328053		0.365613
											Line 2 WT	9324.67	5632.31	1.65557		1.12151
											Line 2 KO	2195.48	6678.01	0.328762		0.222709
											Line 2 WT	14119.6	7504.84	1.8814		1.27449
											Line 2 KO	869.82	9118.89	0.0953866		0.0646165

## Sheet: Figure 1a b
Figure 1a							Figure 1b
Line 1		Line 2		Line 3			Line 1		Line 2		Line 3
WT	KO	WT	KO	WT	KO		WT	KO	WT	KO	WT	KO
1119.73	42.4638	1037.85	50.0817	1058.18	61.5498		533.204	10.2209	594.213	23.8484	801.816	21.2915
1225.34	35.0483	1006.84	32.657	1078.64	47.2017		573.494	6.68966	979.446	15.5509	1098.87	19.3348
1130.44	65.3297	1157.23	37.5571	1144.71	38.6455		538.304	15.1094	651.062	17.8843	1153.93	32.2046

## Sheet: Figure 1g
	pSYK quantification
	WT untreated	WT IgG 5 min	WT IgG 15 min	WT anti-TREM2 5 min	WT anti-TREM2 15 min	TREM2 untreated	TREM2 IgG 5 min	TREM2 IgG 15 min	TREM2 anti-TREM2 5 min	TREM2 anti-TREM2 15 min
first replicate	62	64	64	167	161	48	75	62	21	42
second replicate	76	93	67	155	149	36	98	53	45	59
	SYK quantification
	WT untreated	WT IgG 5 min	WT IgG 15 min	WT anti-TREM2 5 min	WT anti-TREM2 15 min	TREM2 untreated	TREM2 IgG 5 min	TREM2 IgG 15 min	TREM2 anti-TREM2 5 min	TREM2 anti-TREM2 15 min
first replicate	73.4433	76.9146	87.0716	66.7399	84.7158	60.9904	78.0458	61.0551	66.5604	61.8399
second replicate	54.2446	60.6163	64.0763	56.3863	70.6575	53.5751	72.0934	59.9534	64.1146	64.0399
	pSYK/SYK
	WT untreated	WT IgG 5 min	WT IgG 15 min	WT anti-TREM2 5 min	WT anti-TREM2 15 min	TREM2 untreated	TREM2 IgG 5 min	TREM2 IgG 15 min	TREM2 anti-TREM2 5 min	TREM2 anti-TREM2 15 min
first replicate	0.844188	0.832092	0.735027	2.50225	1.90047	0.787009	0.960975	1.01548	0.315503	0.679173
second replicate	1.40106	1.53424	1.04563	2.7489	2.10876	0.671954	1.35935	0.884021	0.701869	0.9213
	GAPDH
	WT untreated	WT IgG 5 min	WT IgG 15 min	WT anti-TREM2 5 min	WT anti-TREM2 15 min	TREM2 untreated	TREM2 IgG 5 min	TREM2 IgG 15 min	TREM2 anti-TREM2 5 min	TREM2 anti-TREM2 15 min
first replicate	7318.16	6503.58	6885.46	5737.63	7212.04	6648.63	6732.92	5330.21	4853.34	4874.75
second replicate	8664.16	8177.6	7605.16	6166.28	7060.58	5092.87	6738.16	5862.04	4520.21	3809.63

## Sheet: Figure 2
	TREM2 WT					TREM2 KO
	0 hrs
basal medium	0.015228	0.009916	0.0116	0.01471		0.031296	0.025893	0.025055	0.030583
complete medium (IL-34, MCSF, TGFB)	0.012175	0.011952	0.014598	0.012945		0.029927	0.02692	0.023504	0.028716
medium + IL-34 and MCSF	0.017951	0.014209	0.013516	0.01084		0.031224	0.02511	0.026735	0.023739
medium + TGFB	0.009346	0.012118	0.013192	0.015199		0.027771	0.026534	0.022516	0.029475
	TREM2 WT					TREM2 KO
	24 hrs
basal medium	0.310408	0.260962	0.320947	0.349953		0.418436	0.40763	0.372747	0.400432
complete medium (IL-34, MCSF, TGFB)	0.0439729	0.0331183	0.0459077	0.033902		0.13652	0.136283	0.149934	0.207849
medium + IL-34 and MCSF	0.0627515	0.0299138	0.0444939	0.0378093		0.156306	0.142327	0.146204	0.222504
medium + TGFB	0.271958	0.322856	0.264508	0.36489		0.384232	0.374127	0.414991	0.588068

## Sheet: Figure 3
Figure 3a
TREM2 +/+ APOE3			TREM2 -/- APOE3			TREM2 +/+ APOE2			TREM2 -/- APOE2			TREM2 +/+ APOE4			TREM2 -/- APOE4			TREM2 +/+ Vehicle			TREM2 -/- Vehicle
0.030702	0.028156	0.036817	0.012433	0.011313	0.010742	0.019001	0.026603	0.020471	0.006535	0.012148	0.008669	0.036074	0.050141	0.044375	0.016237	0.011633	0.012447	0.008546	0.007886	0.007932	0.0068052	0.0068399	0.0065677
Figure 3b
APOE3
TREM2+/+				TREM2+/+ 0.5 uM R406				TREM2-/-				TREM2-/- 0.5 uM R406
0.03525	0.025428	0.03258	0.026075	0.020593	0.015472	0.017969	0.01506	0.00773	0.007693	0.0081	0.008006	0.009239	0.007067	0.00688	0.006952
Figure 3c
Abeta
TREM2+/+			TREM2+/+ 0.5 uM R406			TREM2-/-			TREM2-/- 0.5 uM R406
0.277411	0.29368	0.256861	0.145002	0.146605	0.153812	0.169939	0.184734	0.191055	0.150206	0.157333	0.142825
Figure 3d
Synaptosomes
TREM2+/+			TREM2+/+ 0.5 uM R406			TREM2-/-			TREM2-/- 0.5 uM R406
0.508487	0.542911	0.555029	0.374502	0.36968	0.434496	0.240917	0.28922	0.27642	0.231669	0.268178	0.245999
Figure 3e
Zymosan
TREM2+/+				TREM2+/+ 0.5 uM R406				TREM2-/-				TREM2-/- 0.5 uM R406
0.053282	0.064043	0.052152	0.06847	0.0715	0.08065	0.06595	0.082106	0.051037	0.062635	0.069321	0.11879	0.108827	0.040955	0.104507	0.1108

## Sheet: Figure 4
Figure 4a			Figure 4b								Figure 4c											Figure 4d
Cells within 50 um of plaques				WT			KO					WT to AD neurons			KO to AD neurons			WT to healthy neurons				WT	KO
WT	KO		no Abeta	0	0	1.67	0	1	0		3-week	39	13	40	1	11	30	0	0	0		58.25	50.53
78.4722	50		Abeta 1-40	5.67	8.67	0	11	1	6		9-week	259	248	299	23	45	22	12	30	15		70.78	46.39
79.4444	48.3444		Abeta 1-42	42.67	9.67	6.67	3	8	9													60.65	58.99
70.1754	47.0588		Abeta 1-40 and 1-42	24.67	26.67	44.67	5	1	4
65.625	21.5278
85.8896	20.5556
82.3529	29.8246
50	34.375
51.6556	14.1104
52.9412	17.6471
Distance to plaques
WT	KO
20.1252	24.2195
16.2018	25.8238
15.9465	24.6802
20.2496	31.0929
22.0746	26.0754
21.3858	27.2092
13.7947	28.0927
18.054	31.73
12.6024	24.4167

## Sheet: Figure 5
Figure 5a			Figure 5b			Figure 5c						Figure 5d
WT	KO		WT	KO		WT (peak BL)	TREM2 KO (peak BL)	WT (peak SDF1)	TREM2 KO (peak SDF1)			Control	Con+SDFi	AD	AD+SDFi
0.98	0.85		7003	3369		0.018103	0.028028	0.00905478	0.0218668			5	15	435	216
1.09	0.77		7313	3351		0.023402	0.018681	0.0249788	0.024613			49	51	390	103
0.99	0.76		7010	3361		0.020713	0.020782	0.0217242	0.0190841			25	2	411	85
0.94	0.75		7006	3359		0.039915	0.019682	0.026401	0.794571
						0.014937	0.010693	1.26093	0.0122201
						0.009925	0.012467	0.00968132	0.0226338
						0.018477	0.011572	0.00794952	0.0225227
						0.009841	0.013512	0.410322	0.0299739
						0.014976	0.021762	0.0738752	0.0109044
						0.870193	0.021618	0	0.0299231
						0.096273	0.770816	1.14255	0
						0.021744	0.032058	0.0167986	0.028464
						0.017291	0.020557	0.856698	0.881304
						0.016747	0.027155	0.0250992	0.0744464
						0.015571	0.023932	0.717405	0.278713
						0.013335	0.021546	0.016439	0.0386767
						0.021943	0.01652	0.277095	0.0296704
						0.019775	0.017234	0.0245068	0.0248215
						0.014422	0.018022	0.0178231	0.0195548
						0.082347	0.024634	0.00427669	0.0721236
						0.016371	0.01818	0.0177808	0.0139674
						0.014081	0.031934	0.0198429	0.00833667
						0.014856	0.017358	0.0230558	0.00927756
						0.017966	0.013514	0.0123974	0.0122546
						0.026961	0.019252	0.0176888	0.0192523
						0.015482	0.025779	0.0181527	0.0234262
						0.012003	0.027282	0.0215743	0.0234271
						0.023509	0.017806	0.0208785	0.0143263
						0.02089	0.023184	0.0197333	0.911272
						0.014616	0.033975	0.0206446	0.452218
						0.012764	0.04205	1.05061	0.0198074
						0.015703	0.037996	0.0267716	0.0299153
						0.021935	0.019761	0.764114	0.0177941
						0.035922	0.025547	1.36711	0.0176552
						0.013421	0.025782	0.0153042	0.0127835
						0.017673	0.021964	0.0120922	0.0168715
						0.015133	0.023035	0.0636882	0.0238203
						0.010408	0.019408	1.44393	0.0232136
						0.015614	0.022876	0.0450766	0.0376995
						0.035894	0.022684	0.582417	0.0193
						0.013316	0.032242	0.0153525	0.0410943
						0.02398	0.019044	0.0178433	0.0418156
						0.015917	0.015503	0.318576	0.0121738
						0.043905	0.040421	0.026873	0.0534254
						0.032875	0.014686	0.950057	0.0195476
						0.017479	0.011375	0.0227959	0.0139715
						0.032442	0.036062	0.839925	0.038033
						0.021037	0.018075	0.041293	0.034337
						0.037731	0.034362	0.660364	0.677589
						0.022114	0.02238	0.0201859	0.034509
						0.070943	0.025283	0.882799	0.677239
						0.019809	0.027325	0.0252023	0.0547479
						0.022513	0.027538	0.0199777	0.0439086
						0.035705	0.025779	0.0377086	0.0248121
						0.023464	0.030502	0.0229725	0.0375586
						0.026233	0.022926	0.912371	0.0251671
						0.04584	0.017675	1.1396	0.04092
						0.023059	0.019595	0.883454	0.0377656
						0.028847	0.017063	0.63862	0.349969
						0.03115	0.020813	1.5692	0.0259708
						0.016966	0.025069	0.0148546	0.0273732
						0.017397	0.063488	0.00917471	0.0444562
						0.033191	0.039293	0.0291631	0.0329741
						0.019589	0.033426	0.0110127	0.0286163
						0.018924	0.015065	0.752832	0.0187139
						0.168045	0.022928	0.774243	0.0350374
						0.019682	0.025713	0.0164573	0.0338894
						0.033834	0.021085	0.996457	0.0592592
						0.02186	0.026728	0.859993	0.048506
						0.015155	0.024087	0.432669	0.0316316
						0.016696	0.030636	0.0431332	0.0240346
						0.015593	0.016177	0.0192584	0.0303322
						0.012159	0.024744	0.0205638	0.0284768
						0.013286	0.019519	0.0155788	0.0297687
						0.01836	0.010815	0.431126	0.0188844
						0.018505	0.025974	0.834561	0.0263464
						0.014021	0.032099	0.7204	0.0190991
						0.022617	0.02187	0.429924	0.0250013
						0.014493	0.290341	0.0201352	0
						0.017697	0.030996	0.020803	0.0281526
						0.0177	0.028456	0.0581915	0.0337018
						0.014312	0.025042	0	0.0278954
						0.017355	0.021545	0.447637	0.020288
						0.020493	0.011457	0.0153029	0.0263101
						0.028528	0.024733	0.0418858	0.0303837
						0.019405	0.027746	0.632599	0.0282783
						0.028826	0.024545	0.021875	0.0211394
						0.036298	0.02194	0.0259608	0.0374361
						0.018365	0.03347	0.0297295	0.0330057
						0.023771	0.010543	0.0352208	0.0153842
						0.010112	0.020988	0.0177993	0.0349655
						0.019882	0.010164	0.507344	0.0192057
						0.044087	0.041095	0.443651	0.040407
						0.012196	0.040688	0.0226566	0.0417467
						0.015374	0.016938	0.290132	0.0240461
						0.019024	0.026386	0.000414201	0.0321294
						0.021003	0.022737	0.746288	0.0215919
						0.015255	0.018117	0.750462	0.0373889
						0.022509	0.029378	0.0601114	0.0560005
						0.021492	0.029473	0.906102	0.0438143
						0.025001	0.013466	0.529195	0.0293136
						0.012155	0.010172	0.619238	0.040976
						0.066991	0.019589	0.565335	0.0306704
						0.018276	0.023783	0.0467601	0.0191403
						0.029774	0.017316	0.0210495	0.0323434
						0.139201	0.019202	0.0131422	0.0305819
						0.100044	0.037443	0.0931251	0.0292508
						0.012239	0.02214	0.0288366	0.0138144
						0.020895	0.019521	0.668674	0.435545
						0.060936	0.023305	0.613713	0.0318377
						0.02847	0.016784	0.0441313	0.0349768
							0.028164		0.0276671
							0.028561		0.0612525
							0.026216		0.599878
							0.023932		0.0286159
							0.017841		0.0382869
							0.027941		0.0424634
							0.040147		0.0605811
							0.023516		0.0237438
							0.01953		0.0367215

## Sheet: Figure 5b
																				FMO for CXCR4 was used to set gating
Gating Strategy

## Sheet: Figure 6
Figure 6c														Figure 6d
	TREM2 +/+						TREM2-/-							MHCII			CD9
MITRG	1.38	2.35	0.09	0.42			0.53	0.7	0.02	0.1				WT	KO		WT	KO
MITRG-5x	11.67	2.32	3.33	5.88	5.61	4.16	3.19	0.23	0.19	2.2	1.03	0.25		77.8761	10		94.8718	0
														94.4056	2.73973		91.7526	0
														81.6667	1.78571		89.2562	0
														59.5238	3.22581		83.0508	0
														82.8571	0		86.3309	0
														77.551	0		97.1429	0
														71.6667	4.54545		97.561	0
														82.0513	4.34783		92.7536	0
														80.9524	4.7619		94.1176	0

## Sheet: Figure 6c
	Gating Strategy (HLA:DR antibody did not stain above FMO and thus not included in the paper)

[truncated: 1 more sheets: Figure S2]
